# Supplementary material for: An Antibody Biomarker Associated with Onchocerca volvulus Microfilariae Identified by Proteomic Analysis of Parasite Tissues Isolated from Paraffin Embedded O. volvulus Nodules by Laser Capture Microdissection
Source: Am J Trop Med Hyg. 2025 Jun 3;113(2):324–33. doi: 10.4269/ajtmh.24-0793 (PMC12403327; doi:10.4269/ajtmh.24-0793)
Supplement: Supplemental Materials [file tpmd240793.SD1.xlsx]

## Sheet: Sheet1 (2)
															Proteomics detection quantification - Exact human match peptides removed
				Best annotation	1. Protein conservation	Length and location			Functional annotations						Number of peptides detected																	Number of unique peptides across samples						Number of spectra detected
	Gene (Onchocerca volvulus (PRJEB513 WBPS15 WS276)	WB gene ID	Protein		1. Full protein conservation (OrthoFinder)	Protein length (aa)	Featurecounts (longest isoform only)		Secretion prediction using: signalP v4.1, tmhmm v2.0c & SecretomeP v1.0					Sample description	Adult female tissue-20	Adult female tissue-73	Adult female tissue-199	Early ocyte-20	Early ocyte-73	Early ocyte-199	Late ocyte-20	Late ocyte-73	Morula-20	Morula-73	Morula-199	Pretzel-20	Pretzel-73	Pretzel-199	Stretched Mf-20	Stretched Mf-73	Stretched Mf-199	Adult female tissue	Early oocyte	Late oocyte	Morula	Pretzel	Stretched	Adult female tissue-20	Adult female tissue-73	Adult female tissue-199	Early ocyte-20	Early ocyte-73	Early ocyte-199	Late ocyte-20	Late ocyte-73	Morula-20	Morula-73	Morula-199	Pretzel-20
							Gene length (bp)	Chromosome	SignalP detected	S-mean score	TM count	Non-classically secreted (per secP)	NN-score	Sample ID	20230419_bkc_23-0253_Fischer_Fischer_AFT-20 (F004114)	20230419_bkc_23-0253_Fischer_Fischer_AFT-73 (F004115)	20230419_bkc_23-0253_Fischer_Fischer_AFT-199 (F004116)	20230419_bkc_23-0253_Fischer_Fischer_EO-20 (F004117)	20230419_bkc_23-0253_Fischer_Fischer_EO-73 (F004118)	20230419_bkc_23-0253_Fischer_Fischer_EO-199 (F004119)	20230419_bkc_23-0253_Fischer_Fischer_LO-20 (F004120)	20230419_bkc_23-0253_Fischer_Fischer_LO-73 (F004121)	20230419_bkc_23-0253_Fischer_Fischer_M-20 (F004122)	20230419_bkc_23-0253_Fischer_Fischer_M-73 (F004123)	20230419_bkc_23-0253_Fischer_Fischer_M-199 (F004124)	20230419_bkc_23-0253_Fischer_Fischer_P-20 (F004125)	20230419_bkc_23-0253_Fischer_Fischer_P-73 (F004126)	20230419_bkc_23-0253_Fischer_Fischer_P-199 (F004127)	20230419_bkc_23-0253_Fischer_Fischer_SMf-20 (F004128)	20230419_bkc_23-0253_Fischer_Fischer_SMf-73 (F004129)	20230419_bkc_23-0253_Fischer_Fischer_SMf-199 (F004130)							20230419_bkc_23-0253_Fischer_Fischer_AFT-20 (F004114)	20230419_bkc_23-0253_Fischer_Fischer_AFT-73 (F004115)	20230419_bkc_23-0253_Fischer_Fischer_AFT-199 (F004116)	20230419_bkc_23-0253_Fischer_Fischer_EO-20 (F004117)	20230419_bkc_23-0253_Fischer_Fischer_EO-73 (F004118)	20230419_bkc_23-0253_Fischer_Fischer_EO-199 (F004119)	20230419_bkc_23-0253_Fischer_Fischer_LO-20 (F004120)	20230419_bkc_23-0253_Fischer_Fischer_LO-73 (F004121)	20230419_bkc_23-0253_Fischer_Fischer_M-20 (F004122)	20230419_bkc_23-0253_Fischer_Fischer_M-73 (F004123)	20230419_bkc_23-0253_Fischer_Fischer_M-199 (F004124)	20230419_bkc_23-0253_Fischer_Fischer_P-20 (F004125)
	OVOC9034	WBGene00245843	OVP06956	IPR000535:Major sperm protein (MSP) domain;IPR008962:PapD-like superfamily;IPR013783:Immunoglobulin-like fold	Nematode-specific and conserved across nematode species	127	564	OVOC_OM3;OVOC_OM3;OVOC_OM3;OVOC_OM3;OVOC_OM3	-	-	0	-	-		10	17	7	4	9	6	2	8	6	8	9	7	10	11	6	12	10	18	9	8	9	11	12	47	385	18	14	41	22	9	45	29	68	47	31
	OVOC9778	WBGene00246587	OVP04995	Enolase homolog	Conserved across all nematodes and hosts	436	1586	OVOC_OM4;OVOC_OM4;OVOC_OM4;OVOC_OM4;OVOC_OM4;OVOC_OM4;OVOC_OM4;OVOC_OM4;OVOC_OM4;OVOC_OM4	-	-	0	Y	0.616		19	19	23	16	19	16	18	23	21	18	24	22	23	23	18	23	22	23	19	23	26	27	23	95	123	152	53	122	41	110	232	186	90	189	184
	OVOC12085	WBGene00248894	OVP12038	Protein lethal(2)essential for life homolog	Conserved across all nematodes and hosts	170	513	OVOC_OM5;OVOC_OM5	-	-	0	Y	0.912		8	10	12	9	8	7	10	9	11	10	12	9	10	10	8	10	10	12	11	11	13	11	10	39	53	66	31	40	21	65	61	62	63	73	63
	OVOC9161	WBGene00245970	OVP05730	(Nematode spceifc)	Specific to nematodes and conserved with only some non-filarial species	211	820	OVOC_OM3;OVOC_OM3;OVOC_OM3;OVOC_OM3;OVOC_OM3;OVOC_OM3	Y	0.926	0	-	-		9	8	10	8	9	8	8	10	8	9	9	8	9	8	7	9	9	10	9	10	9	9	9	75	51	137	32	54	33	36	112	41	39	80	55
	OVOC9856	WBGene00246665	OVP08909	K01802:E5.2.1.8: peptidylprolyl isomerase [EC:5.2.1.8]	Conserved across all nematodes and hosts	171	2151	OVOC_OM4;OVOC_OM4;OVOC_OM4;OVOC_OM4;OVOC_OM4;OVOC_OM4;OVOC_OM4;OVOC_OM4;OVOC_OM4;OVOC_OM4;OVOC_OM4	-	-	0	-	-		8	9	9	6	10	8	9	9	10	9	10	9	13	11	8	11	10	10	10	10	10	13	11	20	27	42	16	48	16	24	43	54	25	52	67
	OVOC11489	WBGene00248298	OVP13591	Glyceraldehyde-3-phosphate dehydrogenase homolog	Conserved across all nematodes and hosts	339	1542	OVOC_OM4;OVOC_OM4;OVOC_OM4;OVOC_OM4;OVOC_OM4;OVOC_OM4;OVOC_OM4;OVOC_OM4;OVOC_OM4;OVOC_OM4;OVOC_OM4;OVOC_OM4;OVOC_OM4;OVOC_OM4;OVOC_OM4	-	-	0	-	-		12	13	14	7	9	9	11	17	17	13	13	18	18	17	12	16	14	15	12	17	18	21	16	63	81	92	21	32	37	45	133	124	77	113	130
	OVOC9857	WBGene00246666	OVP01129	32 kDa beta-galactoside-binding lectin homolog	Conserved across all nematodes and hosts	277	1397	OVOC_OM4;OVOC_OM4;OVOC_OM4;OVOC_OM4;OVOC_OM4;OVOC_OM4;OVOC_OM4;OVOC_OM4	-	-	0	-	-		13	14	15	14	16	11	15	16	15	12	15	15	14	16	11	13	14	16	17	17	16	16	16	41	48	63	31	80	25	57	65	56	34	67	72
	OVOC10264	WBGene00247073	OVP06764	Galectin homolog	Conserved across all nematodes and hosts	280	971	OVOC_OM4;OVOC_OM4;OVOC_OM4;OVOC_OM4;OVOC_OM4;OVOC_OM4;OVOC_OM4;OVOC_OM4	-	-	0	-	-		15	16	16	13	17	15	13	20	16	14	17	19	18	19	17	19	17	17	18	20	18	20	20	44	30	66	19	69	30	30	78	57	36	47	87
	OVOC7786b	WBGene00244595	OVP14779	K01623:ALDO: fructose-bisphosphate aldolase, class I [EC:4.1.2.13]	Conserved across all nematodes and hosts	363	-	-	-	-	0	-	-		15	21	16	12	20	11	19	18	19	17	21	21	17	17	14	20	19	21	20	20	21	22	21	52	90	65	24	78	21	67	87	73	52	68	70
	OVOC1220	WBGene00238029	OVP07485	Macrophage migration inhibitory factor homolog	Conserved with some hosts	115	1821	OVOC_OM1b;OVOC_OM1b;OVOC_OM1b;OVOC_OM1b	-	-	0	-	-		2	2	2	2	2	2	2	2	4	2	3	4	4	4	2	4	3	2	2	2	4	4	4	12	15	16	5	14	9	19	10	40	19	41	50
	OVOC9984	WBGene00246793	OVP12177	IPR010480:Pepsin inhibitor-3-like repeated domain;IPR038412:Pepsin inhibitor-3 domain superfamily	Specific to nematodes and conserved with only some non-filarial species	235	1123	OVOC_OM4;OVOC_OM4;OVOC_OM4;OVOC_OM4;OVOC_OM4;OVOC_OM4;OVOC_OM4;OVOC_OM4;OVOC_OM4;OVOC_OM4;OVOC_OM4;OVOC_OM4;OVOC_OM4	Y	0.935	0	-	-		6	9	8	7	10	11	9	9	8	6	7	13	13	9	6	10	11	10	12	11	9	14	12	18	45	34	20	40	52	40	38	33	28	42	59
	OVOC11956	WBGene00248765	OVP00822	K20526:TAGLN: transgelin	Conserved with some hosts	154	581	OVOC_OM1a;OVOC_OM1a;OVOC_OM1a;OVOC_OM1a	-	-	0	-	-		6	5	9	3	5	5	4	11	6	5	5	5	4	7	5	8	9	9	6	11	6	7	10	27	11	49	6	22	9	5	82	19	11	24	20
	OVOC9849	WBGene00246658	OVP12416	Nucleoredoxin-like protein 2 homolog	Conserved with some hosts	146	636	OVOC_OM4;OVOC_OM4;OVOC_OM4;OVOC_OM4;OVOC_OM4	-	-	0	-	-		10	5	10	4	12	5	2	13	4	9	8	4	4	7	4	9	10	11	12	13	9	8	10	35	10	43	4	46	8	5	55	7	21	18	6
	OVOC11488	WBGene00248297	OVP07528	Glyceraldehyde-3-phosphate dehydrogenase homolog	Conserved across all nematodes and hosts	342	2181	OVOC_OM4;OVOC_OM4;OVOC_OM4;OVOC_OM4;OVOC_OM4;OVOC_OM4;OVOC_OM4	-	-	0	-	-		10	16	10	4	7	7	8	10	10	13	10	12	12	13	8	13	13	16	9	11	14	14	14	43	83	63	13	19	26	28	92	80	55	81	83
	OVOC10597	WBGene00247406	OVP06927	Intermediate filament protein ifb-1 homolog	Conserved with some hosts	626	1881	OVOC_OM4;OVOC_OM4;OVOC_OM4;OVOC_OM4;OVOC_OM4;OVOC_OM4;OVOC_OM4;OVOC_OM4;OVOC_OM4;OVOC_OM4;OVOC_OM4	-	-	0	-	-		35	20	39	21	27	21	20	37	23	24	31	28	23	30	18	27	29	42	30	38	33	32	32	99	40	216	47	95	39	34	267	46	51	86	82
	OVOC12238	WBGene00249047	OVP12249	K00799:GST, gst: glutathione S-transferase [EC:2.5.1.18]	Conserved across all nematodes and hosts	261	1015	OVOC_OO_000003;OVOC_OO_000003;OVOC_OO_000003;OVOC_OO_000003;OVOC_OO_000003;OVOC_OO_000003;OVOC_OO_000003;OVOC_OO_000003	-	-	0	-	-		2	4	8	0	3	5	7	4	11	9	13	11	12	11	11	12	11	8	5	7	13	12	12	2	6	37	0	6	15	22	7	101	43	101	118
	OVOC12824	WBGene00249633	OVP12543	Protein lethal(2)essential for life homolog	Conserved across all nematodes and hosts	180	729	OVOC_OO_000194;OVOC_OO_000194;OVOC_OO_000194;OVOC_OO_000194;OVOC_OO_000194;OVOC_OO_000194;OVOC_OO_000194	-	-	0	Y	0.893		4	6	8	6	4	4	6	6	7	7	8	7	6	7	5	6	6	8	7	7	9	8	6	15	29	32	13	13	7	34	26	32	25	46	24
	OVOC3125	WBGene00239934	OVP04208	14-3-3-like protein 2 homolog	Conserved across all nematodes and hosts	300	903	OVOC_OM1b;OVOC_OM1b;OVOC_OM1b;OVOC_OM1b;OVOC_OM1b;OVOC_OM1b;OVOC_OM1b	-	-	0	-	-		7	8	11	7	7	7	7	9	14	7	13	14	12	13	10	12	10	11	9	10	14	15	12	20	29	34	19	25	16	39	42	69	23	76	72
	OVOC2641	WBGene00239450	OVP11019	Peroxiredoxin-6 homolog	Conserved with some hosts	232	2514	OVOC_OM1b;OVOC_OM1b;OVOC_OM1b;OVOC_OM1b;OVOC_OM1b;OVOC_OM1b	-	-	0	-	-		10	11	15	9	12	7	10	15	13	13	13	14	13	13	11	13	15	16	14	16	14	15	15	27	15	49	11	41	10	18	48	21	25	28	29
	OVOC2290	WBGene00239099	OVP10432	K05759:PFN: profilin	Nematode-specific and conserved across nematode species	130	1949	OVOC_OM1b;OVOC_OM1b;OVOC_OM1b;OVOC_OM1b	-	-	0	-	-		7	8	6	4	7	5	8	7	7	7	8	9	7	9	7	8	7	8	7	8	8	9	8	14	15	13	5	18	7	26	14	20	15	19	22
	OVOC10239	WBGene00247048	OVP14396	Tubulin beta-1 chain homolog	Conserved across all nematodes and hosts	448	1582	OVOC_OM4;OVOC_OM4;OVOC_OM4;OVOC_OM4;OVOC_OM4;OVOC_OM4;OVOC_OM4;OVOC_OM4;OVOC_OM4	-	-	0	-	-		8	12	13	10	10	8	9	12	13	12	14	13	13	15	13	14	13	13	11	12	14	15	14	23	57	60	24	27	15	35	45	101	55	109	92
	OVOC13484	WBGene00255503	OVP14540	K03283:HSPA1s: heat shock 70kDa protein 1/2/6/8	Conserved across all nematodes and hosts	649	2224	OVOC_OM4;OVOC_OM4;OVOC_OM4;OVOC_OM4;OVOC_OM4;OVOC_OM4;OVOC_OM4;OVOC_OM4;OVOC_OM4;OVOC_OM4	-	-	0	-	-		20	23	18	15	14	15	25	17	24	21	26	25	23	24	17	22	22	25	20	25	26	27	22	59	111	60	33	42	26	113	46	101	68	140	123
	OVOC12357	WBGene00249166	OVP11201	IPR001436:Alpha crystallin/Small heat shock protein, animal type;IPR002068:Alpha crystallin/Hsp20 domain;IPR008978:HSP20-like chaperone	Conserved across all nematodes and hosts	185	558	OVOC_OO_000012;OVOC_OO_000012;OVOC_OO_000012;OVOC_OO_000012	-	-	0	Y	0.618		5	5	5	4	5	2	6	5	5	5	6	6	5	5	5	6	5	5	6	6	6	6	6	18	24	13	17	11	4	44	21	25	22	28	34
	OVOC9601	WBGene00246410	OVP02596	K17095:ANXA7_11: annexin A7/11	Conserved with some hosts	322	2724	OVOC_OM3;OVOC_OM3;OVOC_OM3;OVOC_OM3;OVOC_OM3;OVOC_OM3;OVOC_OM3;OVOC_OM3;OVOC_OM3;OVOC_OM3;OVOC_OM3;OVOC_OM3;OVOC_OM3	-	-	0	-	-		9	13	15	12	14	11	14	18	13	11	14	17	13	14	13	17	16	16	16	18	16	17	18	16	30	40	23	45	19	31	52	21	18	27	41
	OVOC9330	WBGene00246139	OVP07952	10 kDa heat shock protein, mitochondrial homolog	Conserved across all nematodes and hosts	98	688	OVOC_OM3;OVOC_OM3;OVOC_OM3	-	-	0	-	-		4	5	4	3	2	3	4	3	5	2	5	5	5	4	3	5	3	5	4	4	6	5	5	8	25	6	7	4	5	18	5	22	3	16	14
	OVOC11554a	WBGene00248363	OVP02584	Protein DJ-1 homolog	Conserved with some hosts	187	1248	OVOC_OM4;OVOC_OM4;OVOC_OM4;OVOC_OM4;OVOC_OM4;OVOC_OM4;OVOC_OM4	-	-	0	-	-		6	7	7	5	7	6	6	6	9	7	7	9	9	9	7	11	11	8	7	6	9	12	12	12	24	20	8	17	7	16	12	36	17	32	29
	OVOC11635	WBGene00248444	OVP01263	K01379:CTSD: cathepsin D [EC:3.4.23.5]	Conserved across all nematodes and hosts	473	1556	OVOC_OM1a;OVOC_OM1a;OVOC_OM1a;OVOC_OM1a;OVOC_OM1a;OVOC_OM1a;OVOC_OM1a;OVOC_OM1a	-	-	0	Y	0.683		13	17	14	12	15	11	15	15	16	12	14	16	12	13	13	16	13	17	16	16	16	16	16	33	76	53	28	55	27	50	63	60	30	50	61
	OVOC6894a	WBGene00243703	OVP09303	Endoplasmin homolog	Conserved across all nematodes and hosts	718	2207	OVOC_OM2;OVOC_OM2;OVOC_OM2;OVOC_OM2;OVOC_OM2;OVOC_OM2;OVOC_OM2;OVOC_OM2;OVOC_OM2;OVOC_OM2;OVOC_OM2;OVOC_OM2;OVOC_OM2;OVOC_OM2;OVOC_OM2;OVOC_OM2;OVOC_OM2;OVOC_OM2;OVOC_OM2;OVOC_OM2;OVOC_OM2;OVOC_OM2;OVOC_OM2;OVOC_OM2;OVOC_OM2;OVOC_OM2	-	-	0	-	-		16	26	21	18	17	17	24	17	29	20	33	33	26	34	17	26	25	30	21	25	36	41	29	46	102	66	45	44	37	86	49	117	72	158	116
	OVOC5965	WBGene00242774	OVP02713	Malate dehydrogenase homolog	Conserved across all nematodes and hosts	330	1309	OVOC_OM2;OVOC_OM2;OVOC_OM2;OVOC_OM2;OVOC_OM2;OVOC_OM2;OVOC_OM2;OVOC_OM2	-	-	0	-	-		7	13	15	4	12	7	14	13	15	12	14	14	13	14	12	17	15	17	12	14	17	17	17	19	39	37	6	30	10	49	26	49	31	59	52
	OVOC9847	WBGene00246656	OVP11756	Nucleoredoxin-like protein 2 homolog	Conserved with some hosts	150	591	OVOC_OM4;OVOC_OM4;OVOC_OM4;OVOC_OM4;OVOC_OM4	-	-	0	-	-		4	6	5	2	5	3	5	7	8	6	7	9	7	10	5	8	8	6	5	8	9	11	9	8	12	13	4	17	5	17	14	22	16	15	21
	OVOC10617	WBGene00247426	OVP14101	L-lactate dehydrogenase homolog	Conserved across all nematodes and hosts	338	3430	OVOC_OM4;OVOC_OM4;OVOC_OM4;OVOC_OM4;OVOC_OM4;OVOC_OM4;OVOC_OM4;OVOC_OM4;OVOC_OM4	-	-	0	-	-		11	16	13	7	12	8	9	14	11	11	13	13	13	14	8	14	13	17	13	14	13	16	14	20	85	32	12	37	9	24	47	31	28	40	42
	OVOC9403	WBGene00246212	OVP01052	K01183:E3.2.1.14: chitinase [EC:3.2.1.14]	Conserved with some hosts	385	5697	OVOC_OM3;OVOC_OM3;OVOC_OM3;OVOC_OM3;OVOC_OM3;OVOC_OM3;OVOC_OM3;OVOC_OM3;OVOC_OM3;OVOC_OM3;OVOC_OM3;OVOC_OM3;OVOC_OM3;OVOC_OM3;OVOC_OM3;OVOC_OM3;OVOC_OM3;OVOC_OM3	Y	0.718	0	Y	0.612		10	11	13	11	12	9	9	13	8	9	12	10	7	10	7	13	11	13	13	13	12	11	13	32	35	79	24	43	17	23	69	18	20	48	24
	OVOC4230	WBGene00241039	OVP04721	IPR016859:Uncharacterised conserved protein UCP207779	Specific to nematodes and conserved with only some non-filarial species	158	710	OVOC_OM2;OVOC_OM2;OVOC_OM2	Y	0.822	0	-	-		3	4	5	3	5	4	5	5	6	6	5	6	5	5	4	5	7	5	5	6	6	6	7	6	14	14	6	14	7	9	16	19	14	27	26
	OVOC9329	WBGene00246138	OVP08138	Chaperonin Hsp-60, mitochondrial homolog	Conserved across all nematodes and hosts	571	6989	OVOC_OM3;OVOC_OM3;OVOC_OM3;OVOC_OM3;OVOC_OM3;OVOC_OM3;OVOC_OM3;OVOC_OM3;OVOC_OM3;OVOC_OM3;OVOC_OM3;OVOC_OM3;OVOC_OM3;OVOC_OM3;OVOC_OM3;OVOC_OM3;OVOC_OM3;OVOC_OM3;OVOC_OM3;OVOC_OM3;OVOC_OM3;OVOC_OM3;OVOC_OM3;OVOC_OM3;OVOC_OM3;OVOC_OM3;OVOC_OM3;OVOC_OM3;OVOC_OM3;OVOC_OM3;OVOC_OM3;OVOC_OM3;OVOC_OM3;OVOC_OM3;OVOC_OM3;OVOC_OM3;OVOC_OM3;OVOC_OM3;OVOC_OM3	-	-	0	-	-		18	29	24	19	15	16	30	19	31	20	31	29	28	31	21	29	23	30	24	32	35	34	31	37	100	49	41	21	26	89	31	94	36	90	80
	OVOC7138	WBGene00243947	OVP13532	-	Nematode-specific and conserved across nematode species	368	2361	OVOC_OM2;OVOC_OM2;OVOC_OM2;OVOC_OM2;OVOC_OM2;OVOC_OM2;OVOC_OM2;OVOC_OM2;OVOC_OM2	Y	0.748	0	-	-		0	1	15	3	7	9	8	6	14	4	8	30	27	25	16	25	24	15	11	9	14	33	27	0	1	35	3	8	13	11	8	22	5	12	273
	OVOC4952	WBGene00241761	OVP14351	Protein disulfide-isomerase 2 homolog	Conserved across all nematodes and hosts	501	1965	OVOC_OM2;OVOC_OM2;OVOC_OM2;OVOC_OM2;OVOC_OM2;OVOC_OM2;OVOC_OM2;OVOC_OM2	Y	0.911	0	-	-		8	9	17	9	16	9	9	18	22	14	19	38	34	33	24	35	30	17	18	18	26	41	37	14	12	46	18	30	10	14	38	62	36	49	194
	OVOC3200	WBGene00240009	OVP12437	Putative phosphoglycerate kinase	Conserved across all nematodes and hosts	421	1539	OVOC_OM1b;OVOC_OM1b;OVOC_OM1b;OVOC_OM1b;OVOC_OM1b;OVOC_OM1b;OVOC_OM1b;OVOC_OM1b;OVOC_OM1b;OVOC_OM1b	-	-	0	-	-		15	17	18	9	15	11	14	21	16	14	17	20	19	18	15	19	17	22	16	21	20	24	20	27	54	47	16	38	14	32	69	47	31	45	62
	OVOC10999	WBGene00247808	OVP14566	Putative protein heh-1	Conserved across all nematodes and hosts	166	811	OVOC_OM4;OVOC_OM4;OVOC_OM4;OVOC_OM4;OVOC_OM4;OVOC_OM4;OVOC_OM4;OVOC_OM4;OVOC_OM4;OVOC_OM4	Y	0.899	0	-	-		6	8	7	6	7	8	9	7	6	7	6	7	6	4	4	7	7	8	9	9	7	7	7	8	25	12	7	18	13	29	19	9	9	10	20
	OVOC4497	WBGene00241306	OVP01022	K12382:PSAP, SGP1: saposin	Specific to nematodes and conserved with only some non-filarial species	378	1471	OVOC_OM2;OVOC_OM2;OVOC_OM2;OVOC_OM2;OVOC_OM2;OVOC_OM2;OVOC_OM2;OVOC_OM2;OVOC_OM2;OVOC_OM2	-	-	1	Y	0.674		7	17	11	7	8	8	12	11	9	6	11	12	11	11	7	11	12	17	10	14	11	13	13	22	78	40	13	30	16	39	42	38	20	37	44
	OVOC7893	WBGene00244702	OVP11295	K11252:H2B: histone H2B	Onchocerca-specific	380	1143	OVOC_OM3;OVOC_OM3;OVOC_OM3;OVOC_OM3;OVOC_OM3	-	-	0	-	-		1	1	2	1	1	1	1	1	2	1	2	2	2	2	1	2	2	2	1	1	2	2	2	5	3	47	1	4	15	11	6	107	32	108	116
	OVOC8446	WBGene00245255	OVP14114	IPR001322:Lamin tail domain;IPR016451:Intermediate filament, ifa/ifb;IPR018039:Intermediate filament protein, conserved site;IPR036415:Lamin tail domain superfamily;IPR039008:Intermediate filament, rod domain;IPR042180:Intermediate filament, rod domain, coil 1B	Conserved with some hosts	578	2685	OVOC_OM3;OVOC_OM3;OVOC_OM3;OVOC_OM3;OVOC_OM3;OVOC_OM3;OVOC_OM3;OVOC_OM3;OVOC_OM3;OVOC_OM3;OVOC_OM3;OVOC_OM3	-	-	0	-	-		24	9	28	8	17	10	7	33	15	12	22	19	15	18	8	15	21	32	18	33	23	22	21	78	15	138	10	46	16	10	201	31	22	46	37
	OVOC7453	WBGene00244262	OVP07481	K13899:CST3: cystatin-C	Conserved with some hosts	162	1752	OVOC_OM2;OVOC_OM2;OVOC_OM2;OVOC_OM2	Y	0.783	0	-	-		1	4	3	3	6	7	2	5	3	3	6	5	4	4	2	5	7	4	8	6	7	5	7	2	7	15	6	23	22	2	15	10	4	15	16
	OVOC5700	WBGene00242509	OVP13600	IPR001436:Alpha crystallin/Small heat shock protein, animal type;IPR002068:Alpha crystallin/Hsp20 domain;IPR008978:HSP20-like chaperone	Conserved with some hosts	209	2143	OVOC_OM2;OVOC_OM2;OVOC_OM2;OVOC_OM2;OVOC_OM2;OVOC_OM2;OVOC_OM2	-	-	0	Y	0.617		6	6	7	5	5	5	6	7	6	7	9	7	7	9	7	8	8	8	8	7	9	9	8	14	12	33	7	10	7	12	30	21	13	25	24
	OVOC9752	WBGene00246561	OVP14792	Peroxiredoxin 1 homolog	Conserved across all nematodes and hosts	389	1430	OVOC_OM4;OVOC_OM4;OVOC_OM4;OVOC_OM4;OVOC_OM4;OVOC_OM4;OVOC_OM4;OVOC_OM4	-	-	0	Y	0.63		10	11	12	9	13	8	13	12	12	9	12	13	11	13	11	13	13	12	13	13	12	13	13	25	32	38	11	47	12	39	38	34	25	42	45
	OVOC12871	WBGene00249680	OVP14253	Phosphatidylethanolamine-binding protein homolog	Conserved across all nematodes and hosts	196	787	OVOC_OO_000265;OVOC_OO_000265;OVOC_OO_000265;OVOC_OO_000265;OVOC_OO_000265;OVOC_OO_000265;OVOC_OO_000265;OVOC_OO_000265;OVOC_OO_000265;OVOC_OO_000265;OVOC_OO_000265;OVOC_OO_000265;OVOC_OO_000265;OVOC_OO_000265;OVOC_OO_000265	Y	0.671	0	-	-		6	5	7	4	6	3	6	6	6	5	5	7	6	6	5	7	6	7	6	7	6	7	8	17	15	18	7	14	10	15	22	12	10	16	25
	OVOC11812	WBGene00248621	OVP05663	Putative citrate synthase, mitochondrial	Conserved across all nematodes and hosts	446	3935	OVOC_OM1a;OVOC_OM1a;OVOC_OM1a;OVOC_OM1a;OVOC_OM1a;OVOC_OM1a;OVOC_OM1a;OVOC_OM1a;OVOC_OM1a;OVOC_OM1a;OVOC_OM1a;OVOC_OM1a;OVOC_OM1a;OVOC_OM1a;OVOC_OM1a;OVOC_OM1a;OVOC_OM1a;OVOC_OM1a;OVOC_OM1a;OVOC_OM1a;OVOC_OM1a;OVOC_OM1a;OVOC_OM1a;OVOC_OM1a;OVOC_OM1a;OVOC_OM1a;OVOC_OM1a;OVOC_OM1a	-	-	0	Y	0.621		12	22	14	13	8	8	18	16	16	11	15	15	16	15	13	17	15	22	13	18	18	19	17	34	80	32	25	21	12	49	41	44	31	40	49
	OVOC8037	WBGene00244846	OVP06124	K01596:E4.1.1.32, pckA, PCK: phosphoenolpyruvate carboxykinase (GTP) [EC:4.1.1.32]	Conserved across all nematodes and hosts	642	2302	OVOC_OM3;OVOC_OM3;OVOC_OM3;OVOC_OM3;OVOC_OM3;OVOC_OM3;OVOC_OM3;OVOC_OM3;OVOC_OM3;OVOC_OM3;OVOC_OM3;OVOC_OM3;OVOC_OM3	-	-	0	Y	0.63		14	17	20	10	15	14	22	19	22	21	23	27	24	24	16	24	23	23	16	25	26	29	25	33	48	57	18	40	28	73	42	73	52	83	92
	OVOC11850	WBGene00248659	OVP02019	IPR000836:Phosphoribosyltransferase domain;IPR005904:Hypoxanthine phosphoribosyl transferase;IPR029057:Phosphoribosyltransferase-like	Conserved with some hosts	217	1810	OVOC_OM1a;OVOC_OM1a;OVOC_OM1a;OVOC_OM1a;OVOC_OM1a;OVOC_OM1a	-	-	0	-	-		8	7	9	3	8	7	5	10	6	6	8	6	4	5	6	6	8	9	9	10	8	6	8	24	12	28	4	25	7	15	40	10	12	23	11
	OVOC9855	WBGene00246664	OVP02432	Galectin homolog	Conserved across all nematodes and hosts	321	1291	OVOC_OM4;OVOC_OM4;OVOC_OM4;OVOC_OM4;OVOC_OM4;OVOC_OM4;OVOC_OM4;OVOC_OM4;OVOC_OM4	Y	0.891	0	Y	0.63		9	8	13	10	15	8	8	14	9	9	10	14	10	12	8	19	17	14	15	15	11	15	20	15	17	25	14	41	15	10	32	17	12	22	34
	OVOC1679	WBGene00238488	OVP14798	Paramyosin homolog	Conserved with some hosts	879	3295	OVOC_OM1b;OVOC_OM1b;OVOC_OM1b;OVOC_OM1b;OVOC_OM1b;OVOC_OM1b;OVOC_OM1b;OVOC_OM1b;OVOC_OM1b;OVOC_OM1b;OVOC_OM1b;OVOC_OM1b;OVOC_OM1b;OVOC_OM1b;OVOC_OM1b;OVOC_OM1b;OVOC_OM1b	-	-	0	-	-		44	9	51	0	17	12	9	57	14	23	26	36	34	39	30	44	45	58	21	57	29	43	49	101	13	156	0	26	16	12	244	28	39	57	114
	OVOC9748	WBGene00246557	OVP11439	Apolipophorins homolog	Conserved with some hosts	2971	8916	OVOC_OM4;OVOC_OM4;OVOC_OM4;OVOC_OM4;OVOC_OM4;OVOC_OM4;OVOC_OM4;OVOC_OM4;OVOC_OM4;OVOC_OM4;OVOC_OM4;OVOC_OM4;OVOC_OM4;OVOC_OM4;OVOC_OM4;OVOC_OM4;OVOC_OM4;OVOC_OM4;OVOC_OM4;OVOC_OM4;OVOC_OM4;OVOC_OM4;OVOC_OM4;OVOC_OM4;OVOC_OM4;OVOC_OM4;OVOC_OM4;OVOC_OM4;OVOC_OM4;OVOC_OM4;OVOC_OM4;OVOC_OM4;OVOC_OM4;OVOC_OM4;OVOC_OM4;OVOC_OM4;OVOC_OM4;OVOC_OM4;OVOC_OM4;OVOC_OM4;OVOC_OM4;OVOC_OM4;OVOC_OM4;OVOC_OM4;OVO…	-	-	0	-	-		48	53	113	64	108	133	43	97	11	60	109	55	47	72	15	83	118	119	150	99	117	84	126	97	92	331	117	312	459	62	297	13	110	309	108
	OVOC10608	WBGene00247417	OVP14410	Heat shock 70 kDa protein cognate 1 homolog	Conserved across all nematodes and hosts	666	2126	OVOC_OM4;OVOC_OM4;OVOC_OM4;OVOC_OM4;OVOC_OM4;OVOC_OM4;OVOC_OM4;OVOC_OM4;OVOC_OM4;OVOC_OM4;OVOC_OM4;OVOC_OM4	-	-	0	-	-		15	16	15	9	15	5	20	17	10	11	14	14	12	12	7	17	17	20	15	20	15	16	18	44	62	48	28	48	11	85	65	40	47	69	54
	OVOC8868	WBGene00245677	OVP12366	Putative malate dehydrogenase, mitochondrial	Conserved with some hosts	341	1602	OVOC_OM3;OVOC_OM3;OVOC_OM3;OVOC_OM3;OVOC_OM3;OVOC_OM3;OVOC_OM3	-	-	0	-	-		8	15	11	7	9	8	12	10	12	12	15	13	12	12	10	14	13	15	11	13	15	15	15	21	50	22	10	20	10	31	22	37	22	34	42
	OVOC4178	WBGene00240987	OVP08479	Putative voltage-dependent anion-selective channel	Conserved across all nematodes and hosts	284	1354	OVOC_OM2;OVOC_OM2;OVOC_OM2;OVOC_OM2;OVOC_OM2;OVOC_OM2;OVOC_OM2	-	-	0	-	-		7	12	9	4	6	3	11	11	12	8	12	12	9	12	8	12	11	12	7	12	12	14	12	8	40	18	7	12	4	37	26	35	12	31	42
	OVOC6985	WBGene00243794	OVP04454	FK506-binding protein 59 homolog	Conserved across all nematodes and hosts	415	2251	OVOC_OM2;OVOC_OM2;OVOC_OM2;OVOC_OM2;OVOC_OM2;OVOC_OM2;OVOC_OM2;OVOC_OM2;OVOC_OM2;OVOC_OM2	-	-	0	-	-		8	13	15	10	9	11	12	8	18	16	20	17	17	18	12	17	15	15	12	13	22	19	18	10	29	38	22	14	17	29	14	63	35	86	47
	OVOC743	WBGene00237552	OVP03724	Adenine phosphoribosyltransferase homolog	Conserved across all nematodes and hosts	164	495	OVOC_OM1b;OVOC_OM1b;OVOC_OM1b;OVOC_OM1b	-	-	0	Y	0.628		2	5	5	4	4	2	4	5	5	4	5	5	5	5	5	5	5	5	4	5	5	5	5	6	9	14	9	7	4	13	11	22	10	22	22
	OVOC5167	WBGene00241976	OVP05816	Myosin regulatory light chain 2 homolog	Specific to nematodes and conserved with only some non-filarial species	170	3408	OVOC_OM2;OVOC_OM2;OVOC_OM2;OVOC_OM2	-	-	0	Y	0.752		6	3	11	0	2	2	2	14	5	3	4	8	6	7	7	11	11	11	3	14	5	10	12	17	5	26	0	6	3	3	41	11	6	8	19
	OVOC1438	WBGene00238247	OVP02737	Mitochondrial prohibitin complex protein 1 homolog	Conserved across all nematodes and hosts	277	1046	OVOC_OM1b;OVOC_OM1b;OVOC_OM1b;OVOC_OM1b;OVOC_OM1b;OVOC_OM1b	-	-	0	-	-		8	12	11	6	6	1	11	9	11	9	10	10	9	11	11	11	10	13	9	12	11	12	11	17	40	21	8	7	1	44	16	29	21	30	32
	OVOC9850	WBGene00246659	OVP00997	Nucleoredoxin-like protein 2 homolog	Conserved with some hosts	145	1265	OVOC_OM4;OVOC_OM4;OVOC_OM4;OVOC_OM4;OVOC_OM4	-	-	0	-	-		3	3	6	0	5	0	0	6	7	0	5	5	6	6	5	7	5	6	5	6	8	7	7	14	7	18	0	21	0	0	19	12	0	12	9
	OVOC9593	WBGene00246402	OVP06509	IPR001534:Transthyretin-like;IPR038479:Transthyretin-like superfamily	Nematode-specific and conserved across nematode species	118	357	OVOC_OM3;OVOC_OM3;OVOC_OM3	Y	0.968	1	-	-		1	4	5	1	4	6	2	6	1	3	3	5	5	4	1	6	5	5	6	6	4	5	6	1	9	9	1	6	16	5	10	4	6	9	11
	OVOC7321a	WBGene00244130	OVP14797	Glutathione S-transferase class-mu 28 kDa isozyme homolog	Conserved with some hosts	250	753	OVOC_OM2;OVOC_OM2;OVOC_OM2;OVOC_OM2;OVOC_OM2;OVOC_OM2;OVOC_OM2;OVOC_OM2;OVOC_OM2;OVOC_OM2;OVOC_OM2;OVOC_OM2	Y	0.828	0	-	-		2	5	5	2	6	4	5	6	5	4	5	8	8	7	4	9	7	5	7	7	5	9	10	6	11	24	3	15	7	13	18	22	20	17	49
	OVOC2366	WBGene00239175	OVP06350	78 kDa glucose-regulated protein homolog	Conserved across all nematodes and hosts	687	2064	OVOC_OM1b;OVOC_OM1b;OVOC_OM1b;OVOC_OM1b;OVOC_OM1b;OVOC_OM1b;OVOC_OM1b;OVOC_OM1b;OVOC_OM1b	Y	0.897	0	-	-		13	14	19	18	15	10	16	15	20	13	19	25	26	24	14	19	18	20	18	20	21	29	20	29	39	58	39	39	22	41	35	60	39	59	112
	OVOC10002	WBGene00246811	OVP04557	S-methyl-5 prime-thioadenosine phosphorylase homolog	Conserved with some hosts	283	852	OVOC_OM4;OVOC_OM4;OVOC_OM4;OVOC_OM4;OVOC_OM4;OVOC_OM4;OVOC_OM4;OVOC_OM4	-	-	0	-	-		8	8	9	7	4	5	12	6	14	9	14	13	11	14	10	11	9	10	7	12	16	15	12	15	15	24	9	5	8	29	10	40	19	53	41
	OVOC12544	WBGene00249353	OVP04401	K19721:COL5AS: collagen type V/XI/XXIV/XXVII, alpha	Filarial-specific and conserved with more than 1 filarial species, but not all	96	652	OVOC_OO_000050;OVOC_OO_000050;OVOC_OO_000050;OVOC_OO_000050;OVOC_OO_000050	Y	0.958	0	-	-		0	0	4	1	2	2	1	1	3	0	2	4	3	3	2	4	3	4	2	2	3	4	4	0	0	6	1	4	3	1	1	8	0	2	18
	OVOC11613	WBGene00248422	OVP13500	Major antigen / lfi-1 - Lin-5 (Five) Interacting protein	Specific to nematodes and conserved with only some non-filarial species	2021	6266	OVOC_OM4;OVOC_OM4;OVOC_OM4;OVOC_OM4;OVOC_OM4;OVOC_OM4;OVOC_OM4;OVOC_OM4;OVOC_OM4;OVOC_OM4;OVOC_OM4;OVOC_OM4;OVOC_OM4;OVOC_OM4;OVOC_OM4;OVOC_OM4;OVOC_OM4;OVOC_OM4;OVOC_OM4;OVOC_OM4;OVOC_OM4;OVOC_OM4;OVOC_OM4;OVOC_OM4;OVOC_OM4;OVOC_OM4;OVOC_OM4;OVOC_OM4;OVOC_OM4;OVOC_OM4;OVOC_OM4;OVOC_OM4;OVOC_OM4;OVOC_OM4;OVOC_OM4;OVOC_OM4;OVOC_OM4;OVOC_OM4;OVOC_OM4;OVOC_OM4;OVOC_OM4;OVOC_OM4	-	-	0	-	-		67	67	106	26	62	32	44	117	43	63	78	66	59	89	44	70	104	119	68	117	89	97	109	127	118	289	32	114	46	71	391	68	116	166	136
	OVOC10067	WBGene00246876	OVP13228	Basement membrane proteoglycan	Conserved across all nematodes and hosts	3415	10564	OVOC_OM4;OVOC_OM4;OVOC_OM4;OVOC_OM4;OVOC_OM4;OVOC_OM4;OVOC_OM4;OVOC_OM4;OVOC_OM4;OVOC_OM4;OVOC_OM4;OVOC_OM4;OVOC_OM4;OVOC_OM4;OVOC_OM4;OVOC_OM4;OVOC_OM4;OVOC_OM4;OVOC_OM4;OVOC_OM4;OVOC_OM4;OVOC_OM4;OVOC_OM4;OVOC_OM4;OVOC_OM4;OVOC_OM4;OVOC_OM4;OVOC_OM4;OVOC_OM4;OVOC_OM4;OVOC_OM4;OVOC_OM4;OVOC_OM4;OVOC_OM4;OVOC_OM4;OVOC_OM4;OVOC_OM4;OVOC_OM4;OVOC_OM4;OVOC_OM4;OVOC_OM4;OVOC_OM4;OVOC_OM4;OVOC_OM4;OVO…	Y	0.574	1	-	-		49	39	112	72	94	80	55	101	53	76	98	89	70	102	60	76	90	114	107	103	105	115	99	117	74	371	195	334	174	111	330	101	195	316	262
	OVOC11375	WBGene00248184	OVP08697	K01802:E5.2.1.8: peptidylprolyl isomerase [EC:5.2.1.8]	Conserved across all nematodes and hosts	171	656	OVOC_OM4;OVOC_OM4;OVOC_OM4;OVOC_OM4;OVOC_OM4	-	-	0	-	-		4	4	5	3	5	3	6	2	6	4	5	6	5	4	4	4	4	5	5	6	6	7	5	6	9	14	5	8	4	14	3	25	16	28	23
	OVOC689	WBGene00237498	OVP04605	Intermediate filament	Conserved across all nematodes and hosts	598	2568	OVOC_OM1b;OVOC_OM1b;OVOC_OM1b;OVOC_OM1b;OVOC_OM1b;OVOC_OM1b;OVOC_OM1b;OVOC_OM1b;OVOC_OM1b;OVOC_OM1b;OVOC_OM1b	-	-	0	Y	0.644		8	13	22	6	12	13	12	7	27	19	35	31	27	34	19	27	26	22	16	15	37	39	31	15	21	48	7	18	25	21	8	94	45	115	110
	OVOC213	WBGene00237022	OVP06624	FACT complex subunit SSRP1 homolog	Conserved with some hosts	97	294	OVOC_OM1b;OVOC_OM1b;OVOC_OM1b	-	-	0	-	-		2	1	3	1	1	3	3	1	3	3	3	3	3	3	3	3	4	3	3	3	3	3	4	2	1	8	1	2	7	5	1	13	11	15	13
	OVOC2640	WBGene00239449	OVP01742	Glutathione S-transferase P homolog	Conserved with some hosts	207	650	OVOC_OM1b;OVOC_OM1b;OVOC_OM1b;OVOC_OM1b;OVOC_OM1b;OVOC_OM1b;OVOC_OM1b	-	-	0	-	-		3	4	5	2	6	3	3	6	5	3	4	4	4	5	5	5	3	5	7	6	5	5	5	10	13	20	2	19	3	12	25	17	12	10	17
	OVOC9883	WBGene00246692	OVP08873	Tyrosine 3-monooxygenase homolog	Conserved across all nematodes and hosts	505	1667	OVOC_OM4;OVOC_OM4;OVOC_OM4;OVOC_OM4;OVOC_OM4;OVOC_OM4;OVOC_OM4;OVOC_OM4;OVOC_OM4;OVOC_OM4;OVOC_OM4;OVOC_OM4	-	-	0	-	-		0	0	13	0	25	0	0	30	0	1	6	0	0	5	0	10	21	13	25	30	6	5	22	0	0	32	0	107	0	0	153	0	1	10	0
	OVOC9475	WBGene00246284	OVP14216	IPR001322:Lamin tail domain;IPR018039:Intermediate filament protein, conserved site;IPR036415:Lamin tail domain superfamily;IPR039008:Intermediate filament, rod domain;IPR042180:Intermediate filament, rod domain, coil 1B	Conserved with some hosts	1322	4579	OVOC_OM3;OVOC_OM3;OVOC_OM3;OVOC_OM3;OVOC_OM3;OVOC_OM3;OVOC_OM3;OVOC_OM3;OVOC_OM3;OVOC_OM3;OVOC_OM3;OVOC_OM3;OVOC_OM3;OVOC_OM3;OVOC_OM3;OVOC_OM3;OVOC_OM3;OVOC_OM3;OVOC_OM3;OVOC_OM3;OVOC_OM3;OVOC_OM3;OVOC_OM3;OVOC_OM3;OVOC_OM3;OVOC_OM3;OVOC_OM3;OVOC_OM3;OVOC_OM3	-	-	0	-	-		40	20	56	21	30	21	17	63	20	20	32	32	21	30	19	38	42	62	32	64	37	38	48	101	43	213	38	84	38	30	277	40	43	65	68
	OVOC1526	WBGene00238335	OVP01076	IPR001715:Calponin homology domain;IPR036872:CH domain superfamily	Specific to nematodes and conserved with only some non-filarial species	272	1787	OVOC_OM1b;OVOC_OM1b;OVOC_OM1b;OVOC_OM1b;OVOC_OM1b;OVOC_OM1b;OVOC_OM1b;OVOC_OM1b;OVOC_OM1b;OVOC_OM1b;OVOC_OM1b;OVOC_OM1b;OVOC_OM1b	-	-	0	-	-		4	4	12	3	7	5	3	10	16	11	15	13	14	14	7	12	10	12	8	10	18	17	13	6	5	33	5	9	7	4	21	48	18	56	40
	OVOC10910	WBGene00247719	OVP04228	Peptidyl-prolyl cis-trans isomerase, rhodopsin-specific isozyme homolog	Conserved across all nematodes and hosts	203	2434	OVOC_OM4;OVOC_OM4;OVOC_OM4;OVOC_OM4	Y	0.658	0	-	-		2	4	7	1	2	2	5	2	10	7	9	11	11	12	7	9	10	8	3	6	11	12	11	3	5	15	2	5	4	14	4	24	10	16	69
	OVOC9592	WBGene00246401	OVP14496	IPR001534:Transthyretin-like;IPR038479:Transthyretin-like superfamily	Nematode-specific and conserved across nematode species	279	919	OVOC_OM3;OVOC_OM3;OVOC_OM3;OVOC_OM3;OVOC_OM3;OVOC_OM3	Y	0.958	2	Y	0.801		3	6	7	3	7	6	3	9	4	5	7	8	7	6	3	9	10	8	7	9	8	10	10	4	12	18	4	18	40	5	28	7	9	17	14
	OVOC8936	WBGene00245745	OVP12678	-	Onchocerca-specific	147	444	OVOC_OM3;OVOC_OM3	-	-	0	-	-		0	2	4	2	2	3	4	1	7	4	8	6	7	7	5	8	5	4	4	4	8	8	8	0	2	13	3	3	5	13	1	19	11	26	27
	OVOC3446	WBGene00240255	OVP03535	Transaldolase homolog	Conserved with some hosts	320	1063	OVOC_OM1b;OVOC_OM1b;OVOC_OM1b;OVOC_OM1b;OVOC_OM1b;OVOC_OM1b;OVOC_OM1b;OVOC_OM1b	-	-	0	-	-		10	7	9	3	12	5	7	12	8	7	9	9	10	9	7	12	11	13	13	13	10	12	12	23	14	19	4	44	7	10	41	14	15	18	21
	OVOC82	WBGene00236891	OVP09574	Protein disulfide-isomerase A3 homolog	Conserved across all nematodes and hosts	494	2392	OVOC_OM1b;OVOC_OM1b;OVOC_OM1b;OVOC_OM1b;OVOC_OM1b;OVOC_OM1b;OVOC_OM1b;OVOC_OM1b;OVOC_OM1b;OVOC_OM1b;OVOC_OM1b	Y	0.932	0	Y	0.613		6	9	9	7	10	6	11	9	18	11	15	23	20	16	13	22	12	12	10	11	21	26	24	13	20	29	15	22	9	26	27	52	28	56	94
	OVOC5718	WBGene00242527	OVP05862	K00336:nuoG: NADH-quinone oxidoreductase subunit G [EC:7.1.1.2]	Specific to nematodes and conserved with only some non-filarial species	104	429	OVOC_OM2;OVOC_OM2;OVOC_OM2	Y	0.697	1	-	-		4	3	1	3	0	2	5	1	5	3	4	5	2	4	2	5	4	5	3	5	5	5	5	9	11	1	3	0	2	19	1	9	5	25	12
	OVOC7678	WBGene00244487	OVP09036	Putative fumarate hydratase, mitochondrial	Conserved across all nematodes and hosts	505	2391	OVOC_OM3;OVOC_OM3;OVOC_OM3;OVOC_OM3;OVOC_OM3;OVOC_OM3;OVOC_OM3;OVOC_OM3;OVOC_OM3	-	-	0	-	-		10	18	13	7	7	10	14	12	16	13	17	18	14	19	11	17	15	19	12	15	20	19	17	15	94	37	7	9	12	51	24	56	25	53	54
	OVOC8985	WBGene00245794	OVP06496	Triosephosphate isomerase homolog	Conserved across all nematodes and hosts	710	2400	OVOC_OM3;OVOC_OM3;OVOC_OM3;OVOC_OM3;OVOC_OM3;OVOC_OM3;OVOC_OM3;OVOC_OM3;OVOC_OM3;OVOC_OM3;OVOC_OM3;OVOC_OM3;OVOC_OM3;OVOC_OM3;OVOC_OM3;OVOC_OM3	-	-	0	-	-		11	16	17	8	13	8	14	16	20	13	18	17	15	16	13	16	16	18	13	17	22	18	17	30	54	44	20	57	13	38	51	62	34	60	70
	OVOC5064	WBGene00241873	OVP03243	K09487:HSP90B, TRA1: heat shock protein 90kDa beta	Conserved with some hosts	774	2325	OVOC_OM2;OVOC_OM2;OVOC_OM2;OVOC_OM2;OVOC_OM2;OVOC_OM2;OVOC_OM2;OVOC_OM2;OVOC_OM2;OVOC_OM2;OVOC_OM2;OVOC_OM2;OVOC_OM2;OVOC_OM2;OVOC_OM2	-	-	0	-	-		10	20	19	12	17	15	20	15	29	15	25	38	33	27	19	30	25	25	20	22	30	39	31	20	44	49	22	36	25	43	27	74	35	70	143
	OVOC3741	WBGene00240550	OVP03721	Cofactor-independent phosphoglycerate mutase homolog	Nematode-specific and conserved across nematode species	517	1893	OVOC_OM1b;OVOC_OM1b;OVOC_OM1b;OVOC_OM1b;OVOC_OM1b;OVOC_OM1b;OVOC_OM1b;OVOC_OM1b;OVOC_OM1b;OVOC_OM1b;OVOC_OM1b;OVOC_OM1b	-	-	0	-	-		13	17	18	9	13	10	15	20	15	12	19	19	16	18	11	18	16	20	15	21	20	21	20	21	43	36	16	28	10	30	57	35	18	38	41
	OVOC4792	WBGene00241601	OVP14116	Tubulin alpha-4A chain homolog	Conserved across all nematodes and hosts	450	5316	OVOC_OM2;OVOC_OM2;OVOC_OM2;OVOC_OM2;OVOC_OM2;OVOC_OM2;OVOC_OM2;OVOC_OM2	-	-	0	-	-		4	8	9	5	6	5	5	8	11	8	13	12	13	13	8	13	9	9	9	8	14	15	13	11	29	37	10	17	9	12	32	55	23	66	53
	OVOC6723	WBGene00243532	OVP05471	Putative small nuclear ribonucleoprotein Sm D2	Conserved across all nematodes and hosts	121	574	OVOC_OM2;OVOC_OM2;OVOC_OM2	-	-	0	Y	0.926		3	4	3	2	0	3	4	2	5	3	6	4	5	5	3	3	3	4	3	4	6	6	4	4	10	8	2	0	5	10	2	17	8	18	13
	OVOC4328	WBGene00241137	OVP03468	Putative peroxiredoxin prdx-3	Conserved across all nematodes and hosts	250	753	OVOC_OM2;OVOC_OM2;OVOC_OM2;OVOC_OM2;OVOC_OM2;OVOC_OM2	-	-	1	Y	0.853		4	8	5	4	3	2	6	4	4	5	5	5	5	6	4	5	5	8	4	6	5	6	5	11	47	12	10	4	4	30	12	11	13	15	16
	OVOC1032	WBGene00237841	OVP07209	Oxoglutarate\/malate carrier protein homolog	Conserved across all nematodes and hosts	291	876	OVOC_OM1b;OVOC_OM1b;OVOC_OM1b;OVOC_OM1b;OVOC_OM1b;OVOC_OM1b;OVOC_OM1b;OVOC_OM1b;OVOC_OM1b	-	-	0	-	-		7	10	7	5	2	2	8	8	10	8	10	10	8	10	8	10	7	10	5	9	11	11	10	13	41	15	9	6	2	25	15	27	19	28	33
	OVOC3737	WBGene00240546	OVP12855	Glutamate dehydrogenase, mitochondrial homolog	Conserved across all nematodes and hosts	540	1915	OVOC_OM1b;OVOC_OM1b;OVOC_OM1b;OVOC_OM1b;OVOC_OM1b;OVOC_OM1b;OVOC_OM1b;OVOC_OM1b;OVOC_OM1b;OVOC_OM1b	-	-	0	-	-		13	20	12	8	13	2	16	12	8	9	11	15	12	13	14	14	16	21	13	17	11	17	16	34	108	17	12	24	2	71	21	17	21	21	30
	OVOC5227	WBGene00242036	OVP06455	Disorganized muscle protein 1 homolog	Nematode-specific and conserved across nematode species	321	3189	OVOC_OM2;OVOC_OM2;OVOC_OM2;OVOC_OM2;OVOC_OM2;OVOC_OM2;OVOC_OM2;OVOC_OM2;OVOC_OM2;OVOC_OM2	-	-	0	-	-		7	6	11	0	5	3	4	17	10	6	9	15	13	16	12	21	15	13	7	17	10	19	22	12	8	34	0	9	3	4	53	17	7	21	34
	OVOC3942	WBGene00240751	OVP10820	K17255:GDI1_2: Rab GDP dissociation inhibitor	Conserved across all nematodes and hosts	451	1356	OVOC_OM2;OVOC_OM2;OVOC_OM2;OVOC_OM2;OVOC_OM2;OVOC_OM2;OVOC_OM2;OVOC_OM2;OVOC_OM2;OVOC_OM2;OVOC_OM2	-	-	0	-	-		9	14	14	6	13	2	14	16	17	12	18	16	15	16	12	16	14	15	14	17	18	18	17	13	24	30	8	17	2	34	34	64	23	51	53
	OVOC9756	WBGene00246565	OVP00146	Pyruvate dehydrogenase E1 component subunit beta, mitochondrial homolog	Conserved across all nematodes and hosts	356	1071	OVOC_OM4;OVOC_OM4;OVOC_OM4;OVOC_OM4;OVOC_OM4;OVOC_OM4;OVOC_OM4	-	-	0	Y	0.643		8	13	9	5	4	5	9	8	9	8	11	10	10	11	7	9	9	13	6	9	11	11	10	12	68	19	9	7	7	21	19	28	20	30	28
	OVOC12236	WBGene00249045	OVP10164	K00799:GST, gst: glutathione S-transferase [EC:2.5.1.18]	Conserved across all nematodes and hosts	271	2223	OVOC_OO_000003;OVOC_OO_000003;OVOC_OO_000003;OVOC_OO_000003;OVOC_OO_000003;OVOC_OO_000003;OVOC_OO_000003;OVOC_OO_000003	Y	0.67	0	-	-		1	3	6	0	1	3	3	3	7	6	7	7	5	6	4	6	4	6	3	3	7	7	6	1	4	17	0	3	6	5	4	58	20	52	60
	OVOC6392	WBGene00243201	OVP10835	Actin-depolymerizing factor 1 homolog	Conserved across all nematodes and hosts	166	501	OVOC_OM2;OVOC_OM2;OVOC_OM2;OVOC_OM2	-	-	0	Y	0.882		4	7	4	2	4	3	8	4	9	5	8	6	8	8	2	6	6	7	4	8	10	9	6	6	13	7	2	5	3	25	7	21	10	18	15
	OVOC6603	WBGene00243412	OVP08124	K07874:RAB1A: Ras-related protein Rab-1A	Conserved across all nematodes and hosts	205	2191	OVOC_OM2;OVOC_OM2;OVOC_OM2;OVOC_OM2;OVOC_OM2;OVOC_OM2;OVOC_OM2	-	-	0	-	-		3	3	4	3	3	2	4	4	5	5	7	8	6	7	5	7	7	4	4	5	9	9	8	7	9	10	7	10	4	12	9	14	10	19	22
	OVOC12854	WBGene00249663	OVP13162	FK506-binding protein 59 homolog	Conserved across all nematodes and hosts	420	1333	OVOC_OO_000235;OVOC_OO_000235;OVOC_OO_000235;OVOC_OO_000235;OVOC_OO_000235;OVOC_OO_000235;OVOC_OO_000235;OVOC_OO_000235;OVOC_OO_000235;OVOC_OO_000235;OVOC_OO_000235	-	-	0	-	-		8	8	11	7	7	7	8	7	18	12	20	14	13	16	7	12	9	11	8	9	23	17	12	9	19	29	15	10	11	24	12	60	24	71	42
	OVOC11469	WBGene00248278	OVP09412	Proliferating cell nuclear antigen homolog	Conserved across all nematodes and hosts	263	792	OVOC_OM4;OVOC_OM4;OVOC_OM4;OVOC_OM4;OVOC_OM4;OVOC_OM4	-	-	0	-	-		8	5	7	4	3	2	15	2	13	10	14	9	7	13	6	9	6	9	6	15	14	13	9	13	8	10	5	3	2	62	2	31	19	34	17
	OVOC4799	WBGene00241608	OVP14517	Putative phosphomannomutase	Conserved across all nematodes and hosts	250	5767	OVOC_OM2;OVOC_OM2;OVOC_OM2;OVOC_OM2;OVOC_OM2;OVOC_OM2;OVOC_OM2;OVOC_OM2;OVOC_OM2;OVOC_OM2;OVOC_OM2;OVOC_OM2;OVOC_OM2;OVOC_OM2;OVOC_OM2	-	-	0	-	-		6	6	8	2	8	3	7	9	9	4	8	10	9	8	6	8	8	8	8	9	9	10	10	9	12	19	3	16	5	20	12	24	10	25	25
	OVOC11556	WBGene00248365	OVP03993	Tubulin beta-1 chain homolog	Conserved across all nematodes and hosts	452	3072	OVOC_OM4;OVOC_OM4;OVOC_OM4;OVOC_OM4;OVOC_OM4;OVOC_OM4;OVOC_OM4;OVOC_OM4;OVOC_OM4;OVOC_OM4;OVOC_OM4;OVOC_OM4;OVOC_OM4;OVOC_OM4;OVOC_OM4;OVOC_OM4;OVOC_OM4;OVOC_OM4;OVOC_OM4;OVOC_OM4;OVOC_OM4	-	-	0	-	-		4	12	12	8	5	5	9	9	13	10	15	13	13	15	13	12	12	12	9	10	15	15	13	7	25	28	17	12	9	12	18	53	17	50	64
	OVOC4100	WBGene00240909	OVP12005	IPR001534:Transthyretin-like;IPR038479:Transthyretin-like superfamily	Specific to nematodes and conserved with only some non-filarial species	134	880	OVOC_OM2;OVOC_OM2;OVOC_OM2	Y	0.912	0	-	-		3	4	4	1	6	4	4	7	1	3	3	2	2	2	1	4	5	5	6	7	3	3	5	4	7	7	3	11	9	5	17	2	3	4	3
	OVOC860	WBGene00237669	OVP12998	IPR000557:Calponin repeat	Nematode-specific and conserved across nematode species	378	2086	OVOC_OM1b;OVOC_OM1b;OVOC_OM1b;OVOC_OM1b;OVOC_OM1b;OVOC_OM1b;OVOC_OM1b;OVOC_OM1b;OVOC_OM1b;OVOC_OM1b	-	-	0	-	-		16	4	20	0	2	3	0	21	7	4	9	12	8	15	5	15	15	21	5	21	11	15	17	28	4	54	0	3	3	0	109	10	4	13	24
	OVOC7545	WBGene00244354	OVP12606	Proteasome subunit alpha type-2 homolog	Conserved with some hosts	235	3482	OVOC_OM3;OVOC_OM3;OVOC_OM3;OVOC_OM3;OVOC_OM3;OVOC_OM3;OVOC_OM3;OVOC_OM3;OVOC_OM3;OVOC_OM3;OVOC_OM3;OVOC_OM3;OVOC_OM3;OVOC_OM3;OVOC_OM3;OVOC_OM3;OVOC_OM3;OVOC_OM3;OVOC_OM3;OVOC_OM3;OVOC_OM3;OVOC_OM3;OVOC_OM3;OVOC_OM3;OVOC_OM3;OVOC_OM3	-	-	0	-	-		5	6	7	4	5	4	7	7	7	7	7	7	7	6	5	7	6	7	5	7	7	7	7	7	14	13	5	6	5	16	18	23	15	20	23
	OVOC10177	WBGene00246986	OVP07677	T-complex protein 1 subunit delta homolog	Conserved across all nematodes and hosts	537	2707	OVOC_OM4;OVOC_OM4;OVOC_OM4;OVOC_OM4;OVOC_OM4;OVOC_OM4;OVOC_OM4;OVOC_OM4;OVOC_OM4;OVOC_OM4;OVOC_OM4;OVOC_OM4;OVOC_OM4;OVOC_OM4	-	-	0	-	-		11	16	19	12	11	8	20	21	18	9	21	19	19	20	14	19	17	20	17	24	21	23	20	19	33	35	20	15	11	39	38	40	14	46	37
	OVOC6344	WBGene00243153	OVP14198	Stress-induced-phosphoprotein 1 homolog	Conserved across all nematodes and hosts	319	960	OVOC_OM2;OVOC_OM2;OVOC_OM2;OVOC_OM2;OVOC_OM2;OVOC_OM2;OVOC_OM2;OVOC_OM2	-	-	0	-	-		7	11	7	7	6	6	13	10	12	9	14	12	15	12	5	12	10	12	11	16	16	18	13	11	22	14	11	9	7	28	18	24	17	28	29
	OVOC505	WBGene00237314	OVP11714	Nucleoside diphosphate kinase homolog	Conserved with some hosts	191	696	OVOC_OM1b;OVOC_OM1b;OVOC_OM1b;OVOC_OM1b	-	-	0	-	-		2	1	3	1	2	2	3	3	4	3	3	4	3	4	3	5	4	3	2	3	5	5	6	6	10	13	2	8	3	8	14	17	9	17	18
	OVOC3986	WBGene00240795	OVP11769	IPR036691:Endonuclease/exonuclease/phosphatase superfamily;IPR039737:Type I inositol 1,4,5-trisphosphate 5-phosphatase	Specific to nematodes and conserved with only some non-filarial species	400	2400	OVOC_OM2;OVOC_OM2;OVOC_OM2;OVOC_OM2;OVOC_OM2;OVOC_OM2;OVOC_OM2;OVOC_OM2;OVOC_OM2;OVOC_OM2;OVOC_OM2	-	-	0	Y	0.722		16	9	24	0	15	4	4	21	3	8	13	7	6	11	4	10	14	25	15	21	13	15	14	31	13	69	0	21	4	4	84	4	11	17	8
	OVOC1192	WBGene00238001	OVP14801	Tropomyosin homolog	Conserved with some hosts	256	864	OVOC_OM1b;OVOC_OM1b;OVOC_OM1b;OVOC_OM1b;OVOC_OM1b;OVOC_OM1b;OVOC_OM1b;OVOC_OM1b	-	-	0	-	-		10	7	12	3	11	6	5	13	8	3	9	9	8	9	5	9	12	15	11	14	10	13	12	15	12	21	3	14	9	8	28	9	3	14	19
	OVOC6097	WBGene00242906	OVP08577	Glycogen phosphorylase homolog	Conserved across all nematodes and hosts	850	2662	OVOC_OM2;OVOC_OM2;OVOC_OM2;OVOC_OM2;OVOC_OM2;OVOC_OM2;OVOC_OM2;OVOC_OM2;OVOC_OM2;OVOC_OM2;OVOC_OM2;OVOC_OM2;OVOC_OM2;OVOC_OM2;OVOC_OM2;OVOC_OM2;OVOC_OM2;OVOC_OM2;OVOC_OM2;OVOC_OM2	-	-	0	-	-		26	18	30	12	22	11	22	33	15	27	28	25	21	24	15	26	29	33	25	33	31	32	30	40	24	74	18	42	12	39	116	21	39	60	38
	OVOC9988	WBGene00246797	OVP10026	IPR003677:Domain of unknown function DUF148	Specific to nematodes and conserved with only some non-filarial species	164	1072	OVOC_OM4;OVOC_OM4;OVOC_OM4	Y	0.925	0	-	-		3	4	5	0	4	2	2	5	2	2	3	2	3	5	2	5	5	6	4	5	3	5	5	5	10	15	0	11	3	5	12	7	8	5	8
	OVOC2745	WBGene00239554	OVP05603	Actin-4	Conserved across all nematodes and hosts	376	1457	OVOC_OM1b;OVOC_OM1b;OVOC_OM1b;OVOC_OM1b;OVOC_OM1b;OVOC_OM1b;OVOC_OM1b;OVOC_OM1b;OVOC_OM1b;OVOC_OM1b;OVOC_OM1b;OVOC_OM1b;OVOC_OM1b	-	-	0	-	-		4	3	6	1	3	3	2	6	4	3	4	5	5	6	4	5	5	6	3	6	4	6	5	14	7	52	2	6	5	5	77	10	10	14	26
	OVOC8233	WBGene00245042	OVP12368	Sepiapterin reductase homolog	Conserved with some hosts	268	2093	OVOC_OM3;OVOC_OM3;OVOC_OM3;OVOC_OM3;OVOC_OM3;OVOC_OM3;OVOC_OM3;OVOC_OM3	-	-	0	-	-		7	7	9	2	8	1	7	8	9	7	9	9	9	9	8	9	9	9	8	8	9	9	9	10	10	21	2	15	1	9	20	25	10	24	24
	OVOC1926	WBGene00238735	OVP08993	40S ribosomal protein S8 homolog	Conserved across all nematodes and hosts	210	795	OVOC_OM1b;OVOC_OM1b;OVOC_OM1b;OVOC_OM1b	-	-	0	-	-		2	5	5	4	3	2	4	5	5	4	6	5	6	6	5	6	5	6	5	5	6	7	6	4	11	13	6	4	3	10	8	22	8	26	22
	OVOC6112	WBGene00242921	OVP08285	IPR001534:Transthyretin-like;IPR038479:Transthyretin-like superfamily	Nematode-specific and conserved across nematode species	142	1066	OVOC_OM2;OVOC_OM2;OVOC_OM2;OVOC_OM2;OVOC_OM2;OVOC_OM2;OVOC_OM2;OVOC_OM2;OVOC_OM2;OVOC_OM2	Y	0.914	0	-	-		2	3	6	3	5	5	3	5	2	1	5	5	5	5	2	5	7	6	6	5	6	7	7	3	5	8	6	8	10	4	11	3	1	6	7
	OVOC1132	WBGene00237941	OVP01685	40S ribosomal protein S15 homolog	Conserved with some hosts	152	606	OVOC_OM1b;OVOC_OM1b;OVOC_OM1b	-	-	0	-	-		2	3	3	4	3	3	3	3	5	3	5	5	5	5	4	5	5	3	4	3	5	5	5	5	4	10	6	3	5	4	7	17	5	19	15
	OVOC11881	WBGene00248690	OVP13508	Uncharacterized peptidase C1-like protein homolog	Conserved across all nematodes and hosts	442	2184	OVOC_OM1a;OVOC_OM1a;OVOC_OM1a;OVOC_OM1a;OVOC_OM1a;OVOC_OM1a;OVOC_OM1a;OVOC_OM1a;OVOC_OM1a;OVOC_OM1a	Y	0.719	0	-	-		9	8	18	3	9	12	8	12	3	12	14	12	10	16	3	12	13	18	13	14	14	17	15	13	12	53	3	22	22	16	28	3	29	46	20
	OVOC589	WBGene00237398	OVP13368	Pyruvate kinase homolog	Conserved across all nematodes and hosts	581	1746	OVOC_OM1b;OVOC_OM1b;OVOC_OM1b;OVOC_OM1b;OVOC_OM1b;OVOC_OM1b;OVOC_OM1b;OVOC_OM1b;OVOC_OM1b;OVOC_OM1b;OVOC_OM1b;OVOC_OM1b;OVOC_OM1b;OVOC_OM1b	-	-	0	-	-		15	8	20	2	18	5	16	22	16	12	18	18	14	19	10	18	17	21	18	22	21	21	21	26	12	48	2	40	5	30	73	30	19	34	41
	OVOC11999	WBGene00248808	OVP06773	IPR021010:Cytosolic motility protein	Specific to nematodes and conserved with only some non-filarial species	368	1186	OVOC_OM5;OVOC_OM5;OVOC_OM5;OVOC_OM5;OVOC_OM5	-	-	0	-	-		10	24	1	3	4	5	1	6	5	13	10	6	13	16	5	14	19	24	7	6	14	17	19	15	153	1	3	4	5	1	7	7	15	14	9
	OVOC8665	WBGene00245474	OVP09683	K00799:GST, gst: glutathione S-transferase [EC:2.5.1.18]	Conserved across all nematodes and hosts	265	2032	OVOC_OM3;OVOC_OM3;OVOC_OM3;OVOC_OM3;OVOC_OM3;OVOC_OM3;OVOC_OM3;OVOC_OM3	Y	0.888	0	Y	0.803		1	1	7	0	3	5	5	4	9	7	8	10	9	9	6	9	6	7	5	5	9	11	9	1	1	14	0	4	10	7	4	38	21	40	42
	OVOC7491	WBGene00244300	OVP09610	K00002:AKR1A1, adh: alcohol dehydrogenase (NADP+) [EC:1.1.1.2]	Conserved with some hosts	321	1049	OVOC_OM2;OVOC_OM2;OVOC_OM2;OVOC_OM2;OVOC_OM2;OVOC_OM2;OVOC_OM2	-	-	0	-	-		7	9	8	3	5	5	5	8	8	7	8	12	13	13	7	14	10	12	5	8	10	15	14	9	19	11	3	15	7	7	20	25	14	14	36
	OVOC9486	WBGene00246295	OVP06028	K03094:SKP1, CBF3D: S-phase kinase-associated protein 1	Conserved across all nematodes and hosts	163	492	OVOC_OM3;OVOC_OM3;OVOC_OM3;OVOC_OM3;OVOC_OM3	-	-	0	-	-		3	5	4	3	2	2	5	2	4	3	5	4	4	4	2	3	4	5	3	5	6	4	4	9	16	9	3	7	2	16	7	8	7	11	7
	OVOC8754	WBGene00245563	OVP11844	IPR008632:Nematode fatty acid retinoid binding	Specific to nematodes and conserved with only some non-filarial species	190	3154	OVOC_OM3;OVOC_OM3;OVOC_OM3;OVOC_OM3	-	-	1	-	-		2	4	3	2	4	6	2	5	5	5	6	6	4	8	2	6	7	5	6	6	7	8	7	2	7	3	2	8	12	3	10	14	17	14	12
	OVOC11981	WBGene00248790	OVP02556	IPR001436:Alpha crystallin/Small heat shock protein, animal type;IPR002068:Alpha crystallin/Hsp20 domain;IPR008978:HSP20-like chaperone	Specific to nematodes and conserved with only some non-filarial species	188	3285	OVOC_OM5;OVOC_OM5;OVOC_OM5;OVOC_OM5;OVOC_OM5	-	-	0	-	-		5	9	5	3	2	1	8	6	8	2	6	9	7	9	4	7	8	10	4	9	9	9	8	6	25	5	3	2	1	19	8	15	2	12	24
	OVOC1903	WBGene00238712	OVP05495	IPR012816:NADAR;IPR037238:YbiA-like superfamily	Specific to nematodes and conserved with only some non-filarial species	365	2843	OVOC_OM1b;OVOC_OM1b;OVOC_OM1b;OVOC_OM1b;OVOC_OM1b;OVOC_OM1b;OVOC_OM1b;OVOC_OM1b;OVOC_OM1b	-	-	0	-	-		7	17	10	6	5	3	7	4	9	8	11	12	12	13	7	12	13	17	8	8	13	15	15	10	52	20	12	10	4	14	4	33	15	33	36
	OVOC1523	WBGene00238332	OVP09639	ATP synthase subunit alpha, mitochondrial	Conserved across all nematodes and hosts	535	1797	OVOC_OM1b;OVOC_OM1b;OVOC_OM1b;OVOC_OM1b;OVOC_OM1b;OVOC_OM1b;OVOC_OM1b;OVOC_OM1b	-	-	0	-	-		12	15	17	7	10	9	12	11	15	9	13	19	13	16	15	17	17	18	13	13	16	20	20	19	43	31	16	16	14	25	26	33	17	26	44
	OVOC7892	WBGene00244701	OVP03652	K11251:H2A: histone H2A	Conserved across all nematodes and hosts	126	381	OVOC_OM3	-	-	0	-	-		1	0	2	1	1	1	1	1	2	1	2	2	2	2	2	2	1	2	1	1	2	2	2	2	0	13	1	1	4	2	1	18	4	21	18
	OVOC11368	WBGene00248177	OVP05298	T-complex protein 1 subunit beta homolog	Conserved across all nematodes and hosts	529	2265	OVOC_OM4;OVOC_OM4;OVOC_OM4;OVOC_OM4;OVOC_OM4;OVOC_OM4;OVOC_OM4;OVOC_OM4;OVOC_OM4;OVOC_OM4;OVOC_OM4;OVOC_OM4	-	-	0	-	-		9	14	18	8	10	6	18	14	20	13	19	17	15	20	11	15	18	19	12	20	22	21	18	12	25	43	9	13	7	36	32	46	25	52	44
	OVOC1890	WBGene00238699	OVP12065	Adenylate kinase isoenzyme 1 homolog	Conserved across all nematodes and hosts	207	2541	OVOC_OM1b;OVOC_OM1b;OVOC_OM1b;OVOC_OM1b;OVOC_OM1b;OVOC_OM1b;OVOC_OM1b	-	-	0	-	-		6	6	8	2	7	3	3	9	7	4	6	8	6	8	6	7	10	8	7	9	9	9	10	7	6	19	2	12	3	3	23	11	5	11	20
	OVOC7366	WBGene00244175	OVP02998	Dosage compensation protein dpy-30 homolog	Conserved across all nematodes and hosts	151	3723	OVOC_OM2;OVOC_OM2;OVOC_OM2;OVOC_OM2;OVOC_OM2;OVOC_OM2;OVOC_OM2;OVOC_OM2;OVOC_OM2;OVOC_OM2;OVOC_OM2;OVOC_OM2;OVOC_OM2;OVOC_OM2	-	-	0	Y	0.792		1	5	5	0	1	1	4	3	7	7	10	8	9	10	4	8	7	8	1	5	11	11	10	1	10	9	0	1	1	5	4	15	12	25	16
	OVOC9264	WBGene00246073	OVP03458	Myosin, essential light chain homolog	Conserved with some hosts	138	2350	OVOC_OM3;OVOC_OM3;OVOC_OM3;OVOC_OM3;OVOC_OM3;OVOC_OM3;OVOC_OM3;OVOC_OM3;OVOC_OM3;OVOC_OM3;OVOC_OM3;OVOC_OM3;OVOC_OM3	-	-	0	-	-		4	1	8	0	2	1	1	9	2	3	5	6	6	7	6	8	8	8	2	9	5	8	10	7	2	14	0	3	1	1	18	4	4	6	10
	OVOC7701	WBGene00244510	OVP13290	40S ribosomal protein S28 homolog	Conserved with some hosts	66	4260	OVOC_OM3;OVOC_OM3;OVOC_OM3;OVOC_OM3;OVOC_OM3;OVOC_OM3;OVOC_OM3;OVOC_OM3;OVOC_OM3;OVOC_OM3;OVOC_OM3;OVOC_OM3;OVOC_OM3;OVOC_OM3;OVOC_OM3;OVOC_OM3;OVOC_OM3;OVOC_OM3;OVOC_OM3;OVOC_OM3;OVOC_OM3;OVOC_OM3;OVOC_OM3;OVOC_OM3;OVOC_OM3;OVOC_OM3;OVOC_OM3;OVOC_OM3;OVOC_OM3;OVOC_OM3;OVOC_OM3;OVOC_OM3;OVOC_OM3;OVOC_OM3;OVOC_OM3;OVOC_OM3;OVOC_OM3	-	-	0	-	-		1	2	2	2	1	1	2	1	2	1	2	1	2	2	2	1	2	2	2	2	2	2	2	1	3	4	4	2	1	3	1	6	2	5	2
	OVOC6984	WBGene00243793	OVP10472	-	Specific to nematodes and conserved with only some non-filarial species	134	558	OVOC_OM2;OVOC_OM2;OVOC_OM2	-	-	0	Y	0.912		3	4	4	0	1	0	3	3	3	3	3	2	2	3	4	2	3	5	1	4	4	3	4	4	16	9	0	1	0	12	5	12	3	12	9
	OVOC7328	WBGene00244137	OVP00694	IPR035291:Protein of unknown function DUF5354	Specific to nematodes and conserved with only some non-filarial species	144	474	OVOC_OM2;OVOC_OM2;OVOC_OM2	Y	0.774	0	-	-		2	0	4	2	2	3	4	2	6	5	6	6	7	6	5	5	5	4	3	4	7	7	5	2	0	8	2	2	3	5	2	20	8	15	19
	OVOC596	WBGene00237405	OVP06591	IPR021010:Cytosolic motility protein	Specific to nematodes and conserved with only some non-filarial species	348	2147	OVOC_OM1b;OVOC_OM1b;OVOC_OM1b;OVOC_OM1b;OVOC_OM1b	-	-	0	-	-		4	22	3	0	3	1	0	4	1	9	3	3	9	13	4	11	14	22	3	4	10	14	17	5	153	5	0	6	2	0	5	1	17	6	4
	OVOC10609	WBGene00247418	OVP05467	T-complex protein 1 subunit alpha homolog	Conserved across all nematodes and hosts	550	1653	OVOC_OM4;OVOC_OM4;OVOC_OM4;OVOC_OM4;OVOC_OM4;OVOC_OM4;OVOC_OM4;OVOC_OM4;OVOC_OM4;OVOC_OM4;OVOC_OM4;OVOC_OM4	-	-	0	-	-		6	10	14	8	6	6	15	13	18	14	20	15	17	18	9	14	14	14	10	16	21	21	15	12	23	25	9	13	8	35	27	49	28	56	40
	OVOC6493	WBGene00243302	OVP09067	Fatty acid-binding protein homolog	Conserved across all nematodes and hosts	140	423	OVOC_OM2;OVOC_OM2;OVOC_OM2;OVOC_OM2	-	-	0	Y	0.801		3	3	4	0	5	1	3	5	5	3	7	6	3	5	2	5	2	4	5	6	7	6	5	6	4	5	0	10	2	5	10	12	8	11	14
	OVOC1600	WBGene00238409	OVP06305	Acidic leucine-rich nuclear phosphoprotein 32 family member A homolog	Conserved across all nematodes and hosts	248	5120	OVOC_OM1b;OVOC_OM1b;OVOC_OM1b;OVOC_OM1b;OVOC_OM1b;OVOC_OM1b;OVOC_OM1b;OVOC_OM1b;OVOC_OM1b	-	-	0	-	-		2	2	8	2	0	2	5	0	9	6	10	11	9	10	7	9	8	8	3	5	10	11	10	3	4	19	2	0	3	11	0	29	15	32	27
	OVOC7082	WBGene00243891	OVP12793	Globin-like protein homolog	Specific to nematodes and conserved with only some non-filarial species	201	754	OVOC_OM2;OVOC_OM2;OVOC_OM2	-	-	0	-	-		4	5	5	3	6	2	5	6	1	3	3	3	4	6	5	5	5	6	6	6	4	6	6	5	13	9	3	11	2	6	14	3	7	6	3
	OVOC10572	WBGene00247381	OVP01243	Aldo-keto reductase family 1 member C-like protein 1 homolog	Conserved with some hosts	315	4333	OVOC_OM4;OVOC_OM4;OVOC_OM4;OVOC_OM4;OVOC_OM4;OVOC_OM4;OVOC_OM4;OVOC_OM4;OVOC_OM4;OVOC_OM4;OVOC_OM4;OVOC_OM4;OVOC_OM4;OVOC_OM4;OVOC_OM4;OVOC_OM4	-	-	0	-	-		6	8	8	4	10	5	9	11	11	7	9	11	9	11	5	10	8	10	11	11	12	15	10	10	9	13	6	21	5	15	17	20	9	14	20
	OVOC451	WBGene00237260	OVP13327	IPR010480:Pepsin inhibitor-3-like repeated domain	Specific to nematodes and conserved with only some non-filarial species	209	865	OVOC_OM1b;OVOC_OM1b;OVOC_OM1b;OVOC_OM1b;OVOC_OM1b	-	-	0	Y	0.604		1	1	3	2	3	3	1	2	3	2	3	3	3	4	2	2	3	3	3	2	3	4	3	3	4	7	4	11	11	2	6	7	9	11	15
	OVOC8700	WBGene00245509	OVP09970	Aspartate--tRNA ligase, cytoplasmic homolog	Conserved across all nematodes and hosts	532	1730	OVOC_OM3;OVOC_OM3;OVOC_OM3;OVOC_OM3;OVOC_OM3;OVOC_OM3;OVOC_OM3;OVOC_OM3;OVOC_OM3;OVOC_OM3;OVOC_OM3	-	-	0	-	-		6	11	18	5	5	7	16	15	20	15	21	20	18	24	12	19	19	18	9	18	24	25	22	7	15	36	8	7	7	28	26	44	25	48	54
	OVOC11931	WBGene00248740	OVP04931	ATP synthase subunit O, mitochondrial homolog	Conserved across all nematodes and hosts	209	1387	OVOC_OM1a;OVOC_OM1a;OVOC_OM1a;OVOC_OM1a;OVOC_OM1a;OVOC_OM1a;OVOC_OM1a;OVOC_OM1a;OVOC_OM1a;OVOC_OM1a;OVOC_OM1a	-	-	0	-	-		5	7	7	1	3	2	6	5	7	6	7	6	7	5	7	7	6	7	4	6	8	7	7	6	15	14	1	3	2	12	13	13	7	15	12
	OVOC10026	WBGene00246835	OVP02420	Enolase homolog	Conserved across all nematodes and hosts	436	1311	OVOC_OM4;OVOC_OM4;OVOC_OM4;OVOC_OM4;OVOC_OM4;OVOC_OM4;OVOC_OM4;OVOC_OM4;OVOC_OM4;OVOC_OM4	-	-	0	-	-		7	17	0	2	2	1	5	7	4	6	7	4	7	8	3	10	12	17	2	8	9	10	14	14	78	0	8	14	3	19	28	11	14	19	20
	OVOC6234	WBGene00243043	OVP12332	Synaptobrevin-1 homolog	Conserved with some hosts	109	2081	OVOC_OM2;OVOC_OM2;OVOC_OM2;OVOC_OM2	-	-	1	-	-		2	2	2	1	2	1	2	2	3	2	3	3	2	3	2	3	2	2	2	2	3	3	3	5	5	5	1	4	1	7	3	9	3	7	8
	OVOC4130	WBGene00240939	OVP13986	Actin-related protein 2\/3 complex subunit 5 homolog	Conserved with some hosts	151	2330	OVOC_OM2;OVOC_OM2;OVOC_OM2	-	-	0	Y	0.612		1	2	2	2	1	1	3	2	3	2	3	3	4	3	3	2	3	2	2	3	3	4	4	4	5	5	7	7	4	7	5	7	6	7	7
	OVOC2493	WBGene00239302	OVP04744	Putative small nuclear ribonucleoprotein G	Conserved across all nematodes and hosts	119	498	OVOC_OM1b;OVOC_OM1b	Y	0.768	0	-	-		2	3	3	2	1	1	3	1	3	3	3	2	3	3	2	3	3	3	2	3	3	3	3	2	9	7	3	1	1	10	1	7	5	7	8
	OVOC8702	WBGene00245511	OVP11389	40S ribosomal protein SA homolog	Conserved across all nematodes and hosts	294	1178	OVOC_OM3;OVOC_OM3;OVOC_OM3;OVOC_OM3;OVOC_OM3	-	-	0	-	-		5	9	9	7	6	2	8	6	10	9	14	12	11	14	8	11	11	10	7	9	15	14	14	5	11	13	11	7	2	12	7	25	11	30	33
	OVOC882	WBGene00237691	OVP00740	39 kDa FK506-binding nuclear protein homolog	Conserved across all nematodes and hosts	108	327	OVOC_OM1b;OVOC_OM1b;OVOC_OM1b;OVOC_OM1b	-	-	0	-	-		2	3	1	0	2	2	1	1	3	3	3	5	5	4	3	3	2	3	2	2	4	5	3	2	8	2	0	3	2	3	1	9	7	9	14
	OVOC1066	WBGene00237875	OVP13531	K13280:SEC11, sipW: signal peptidase I [EC:3.4.21.89]	Conserved with some hosts	147	992	OVOC_OM1b;OVOC_OM1b;OVOC_OM1b	-	-	0	Y	0.72		2	2	3	2	3	2	3	3	5	3	3	6	6	5	2	5	5	3	3	3	5	7	5	3	3	5	3	5	2	4	6	14	7	7	17
	OVOC11161	WBGene00247970	OVP10173	T-complex protein 1 subunit gamma homolog	Conserved across all nematodes and hosts	560	1683	OVOC_OM4;OVOC_OM4;OVOC_OM4;OVOC_OM4;OVOC_OM4;OVOC_OM4;OVOC_OM4;OVOC_OM4;OVOC_OM4;OVOC_OM4;OVOC_OM4	-	-	0	Y	0.622		9	16	17	8	10	6	18	19	22	13	22	22	16	21	9	20	15	20	13	20	24	23	22	14	24	24	10	14	7	42	29	43	18	50	50
	OVOC1702	WBGene00238511	OVP11859	Putative signal peptidase complex subunit 1	Conserved with some hosts	106	735	OVOC_OM1b;OVOC_OM1b;OVOC_OM1b	-	-	2	-	-		1	2	3	1	2	1	3	3	5	3	3	4	6	4	3	3	4	3	2	3	5	6	4	1	2	5	1	3	1	4	4	9	4	6	14
	OVOC8627	WBGene00245436	OVP01524	ATP synthase subunit beta, mitochondrial homolog	Conserved across all nematodes and hosts	549	2099	OVOC_OM3;OVOC_OM3;OVOC_OM3;OVOC_OM3;OVOC_OM3;OVOC_OM3;OVOC_OM3;OVOC_OM3;OVOC_OM3	-	-	0	Y	0.64		7	11	10	5	6	4	8	12	12	7	10	14	9	11	12	13	12	11	8	12	12	14	14	13	35	32	13	10	10	15	31	37	16	27	38
	OVOC437	WBGene00237246	OVP03191	Chloride intracellular channel exc-4 homolog	Conserved with some hosts	304	1538	OVOC_OM1b;OVOC_OM1b;OVOC_OM1b;OVOC_OM1b;OVOC_OM1b;OVOC_OM1b;OVOC_OM1b;OVOC_OM1b;OVOC_OM1b;OVOC_OM1b;OVOC_OM1b;OVOC_OM1b;OVOC_OM1b	-	-	0	Y	0.71		4	4	6	4	8	1	9	4	9	7	11	8	9	12	2	9	4	6	8	9	11	12	9	7	9	10	8	18	1	22	7	22	12	22	20
	OVOC8596	WBGene00245405	OVP13914	Hsc70-interacting protein homolog	Conserved with some hosts	373	1152	OVOC_OM3;OVOC_OM3;OVOC_OM3;OVOC_OM3;OVOC_OM3;OVOC_OM3;OVOC_OM3;OVOC_OM3;OVOC_OM3	-	-	0	-	-		4	8	7	6	5	2	11	4	12	6	10	11	10	9	5	10	7	8	6	11	12	12	10	9	20	12	8	9	3	43	5	26	11	38	29
	OVOC8134	WBGene00244943	OVP04343	Actin, aortic smooth muscle homolog	Conserved across all nematodes and hosts	376	2076	OVOC_OM3;OVOC_OM3;OVOC_OM3;OVOC_OM3;OVOC_OM3	-	-	0	Y	0.611		3	4	3	4	3	4	4	4	4	4	4	4	4	4	3	3	4	4	4	4	4	4	4	9	25	13	12	7	9	25	11	30	14	30	26
	OVOC9982	WBGene00246791	OVP09863	Putative adp,ATP carrier protein	Conserved across all nematodes and hosts	319	2082	OVOC_OM4;OVOC_OM4;OVOC_OM4;OVOC_OM4;OVOC_OM4;OVOC_OM4	-	-	3	-	-		7	16	7	3	6	4	10	12	4	6	8	10	7	7	7	9	7	16	7	14	9	10	11	11	36	13	4	6	7	19	26	8	9	9	14
	OVOC11140	WBGene00247949	OVP02860	K09276:YBX1, NSEP1: Y-box-binding protein 1	Conserved across all nematodes and hosts	282	849	OVOC_OM4;OVOC_OM4;OVOC_OM4;OVOC_OM4;OVOC_OM4;OVOC_OM4	-	-	0	-	-		1	7	6	3	1	2	4	3	6	5	10	8	10	9	4	7	7	7	4	4	10	11	7	1	12	14	8	1	2	7	3	26	10	40	29
	OVOC4076	WBGene00240885	OVP00292	IPR011032:GroES-like superfamily;IPR013149:Alcohol dehydrogenase, C-terminal;IPR013154:Alcohol dehydrogenase, N-terminal;IPR020843:Polyketide synthase, enoylreductase domain;IPR036291:NAD(P)-binding domain superfamily	Conserved with some hosts	366	2194	OVOC_OM2;OVOC_OM2;OVOC_OM2;OVOC_OM2;OVOC_OM2;OVOC_OM2;OVOC_OM2;OVOC_OM2;OVOC_OM2	-	-	0	Y	0.603		7	8	9	5	7	6	8	8	9	9	8	10	9	10	7	8	8	9	8	9	10	11	9	9	12	14	9	11	9	18	16	25	15	21	22
	OVOC10958	WBGene00247767	OVP02259	Transitional endoplasmic reticulum ATPase homolog	Conserved across all nematodes and hosts	821	2466	OVOC_OM4;OVOC_OM4;OVOC_OM4;OVOC_OM4;OVOC_OM4;OVOC_OM4;OVOC_OM4;OVOC_OM4;OVOC_OM4;OVOC_OM4;OVOC_OM4;OVOC_OM4;OVOC_OM4;OVOC_OM4;OVOC_OM4;OVOC_OM4;OVOC_OM4	-	-	0	-	-		10	13	19	9	12	7	20	19	27	16	25	29	25	29	16	27	18	19	17	22	31	34	27	14	19	34	13	22	7	35	40	71	30	74	77
	OVOC7098	WBGene00243907	OVP14559	Myosin-3 homolog	Conserved across all nematodes and hosts	1960	8053	OVOC_OM2;OVOC_OM2;OVOC_OM2;OVOC_OM2;OVOC_OM2;OVOC_OM2;OVOC_OM2;OVOC_OM2;OVOC_OM2;OVOC_OM2;OVOC_OM2;OVOC_OM2;OVOC_OM2;OVOC_OM2;OVOC_OM2;OVOC_OM2;OVOC_OM2;OVOC_OM2;OVOC_OM2;OVOC_OM2;OVOC_OM2;OVOC_OM2;OVOC_OM2;OVOC_OM2;OVOC_OM2;OVOC_OM2;OVOC_OM2;OVOC_OM2;OVOC_OM2;OVOC_OM2;OVOC_OM2;OVOC_OM2;OVOC_OM2;OVOC_OM2;OVOC_OM2;OVOC_OM2;OVOC_OM2;OVOC_OM2;OVOC_OM2;OVOC_OM2	-	-	0	-	-		60	14	79	0	13	6	12	96	19	22	39	45	35	50	28	53	51	91	17	97	42	61	63	144	16	223	0	14	7	12	401	24	37	64	80
	OVOC2216	WBGene00239025	OVP03856	Barrier-to-autointegration factor 1 homolog	Conserved with some hosts	90	3901	OVOC_OM1b;OVOC_OM1b;OVOC_OM1b;OVOC_OM1b;OVOC_OM1b;OVOC_OM1b;OVOC_OM1b;OVOC_OM1b;OVOC_OM1b;OVOC_OM1b;OVOC_OM1b;OVOC_OM1b;OVOC_OM1b;OVOC_OM1b;OVOC_OM1b;OVOC_OM1b	-	-	0	-	-		2	1	3	2	2	1	2	2	4	4	2	4	3	4	2	3	3	3	2	2	4	4	4	2	2	5	3	3	1	3	2	8	8	5	6
	OVOC9412	WBGene00246221	OVP06518	IPR000535:Major sperm protein (MSP) domain;IPR008962:PapD-like superfamily;IPR013783:Immunoglobulin-like fold	Conserved with some hosts	108	482	OVOC_OM3;OVOC_OM3	-	-	0	-	-		3	6	4	0	4	0	0	3	2	4	3	3	4	5	1	4	5	6	4	3	4	5	5	3	23	4	0	4	0	0	4	2	8	7	3
	OVOC2861	WBGene00239670	OVP12373	Protein disulfide-isomerase A6 homolog	Conserved across all nematodes and hosts	425	1393	OVOC_OM1b;OVOC_OM1b;OVOC_OM1b;OVOC_OM1b;OVOC_OM1b;OVOC_OM1b;OVOC_OM1b	-	-	0	-	-		5	5	12	5	6	4	10	7	11	8	14	16	13	17	12	12	10	13	10	10	15	20	13	6	7	22	7	10	4	18	8	39	12	36	52
	OVOC7077	WBGene00243886	OVP13845	Calmodulin homolog	Conserved across all nematodes and hosts	149	872	OVOC_OM2;OVOC_OM2;OVOC_OM2;OVOC_OM2;OVOC_OM2	-	-	0	Y	0.676		1	1	1	1	1	1	1	1	1	1	1	2	2	1	1	2	2	1	1	1	1	2	2	2	13	6	1	2	3	5	9	7	4	7	17
	OVOC280	WBGene00237089	OVP07707	Putative pyridoxal kinase	Conserved across all nematodes and hosts	320	2477	OVOC_OM1b;OVOC_OM1b;OVOC_OM1b;OVOC_OM1b;OVOC_OM1b;OVOC_OM1b;OVOC_OM1b;OVOC_OM1b;OVOC_OM1b	-	-	0	-	-		3	5	6	2	8	1	7	7	8	9	9	8	9	8	7	9	8	7	8	9	9	10	10	4	8	13	2	17	1	17	10	25	15	29	30
	OVOC654	WBGene00237463	OVP13569	Moesin\/ezrin\/radixin homolog	Conserved across all nematodes and hosts	566	5665	OVOC_OM1b;OVOC_OM1b;OVOC_OM1b;OVOC_OM1b;OVOC_OM1b;OVOC_OM1b;OVOC_OM1b;OVOC_OM1b;OVOC_OM1b;OVOC_OM1b;OVOC_OM1b	-	-	0	Y	0.728		10	12	11	7	17	7	13	11	16	13	19	18	15	20	11	15	15	15	17	16	21	21	19	16	23	20	13	31	10	25	18	30	18	38	36
	OVOC3628	WBGene00240437	OVP06184	Nascent polypeptide-associated complex subunit alpha homolog	Conserved with some hosts	224	1594	OVOC_OM1b;OVOC_OM1b;OVOC_OM1b;OVOC_OM1b;OVOC_OM1b	-	-	0	Y	0.647		4	7	6	3	4	3	5	3	8	6	9	11	10	10	5	10	8	8	6	6	10	14	10	4	12	8	3	6	3	5	7	16	10	19	21
	OVOC10718	WBGene00247527	OVP13733	-	Filarial-specific and conserved with more than 1 filarial species, but not all	86	3406	OVOC_OM4;OVOC_OM4;OVOC_OM4;OVOC_OM4;OVOC_OM4;OVOC_OM4;OVOC_OM4;OVOC_OM4;OVOC_OM4;OVOC_OM4;OVOC_OM4;OVOC_OM4;OVOC_OM4;OVOC_OM4;OVOC_OM4;OVOC_OM4;OVOC_OM4;OVOC_OM4;OVOC_OM4;OVOC_OM4;OVOC_OM4	Y	0.65	1	-	-		1	3	1	0	1	1	1	1	1	2	2	1	2	2	1	2	3	3	1	1	2	2	3	2	30	2	0	1	1	1	1	1	4	3	1
	OVOC6597	WBGene00243406	OVP05413	Asparagine--tRNA ligase, cytoplasmic homolog	Conserved across all nematodes and hosts	562	1689	OVOC_OM2;OVOC_OM2;OVOC_OM2;OVOC_OM2;OVOC_OM2;OVOC_OM2;OVOC_OM2;OVOC_OM2;OVOC_OM2;OVOC_OM2;OVOC_OM2;OVOC_OM2	-	-	0	-	-		3	8	11	5	7	4	11	10	13	10	14	16	14	14	9	14	10	11	9	12	14	17	15	3	14	35	5	10	5	19	25	41	20	54	60
	OVOC5574	WBGene00242383	OVP11350	-	Filarial-specific and conserved with more than 1 filarial species, but not all	220	712	OVOC_OM2;OVOC_OM2;OVOC_OM2	Y	0.456	0	-	-		1	1	2	0	0	1	2	1	2	2	2	2	2	2	2	2	2	2	1	2	2	2	2	2	2	7	0	0	4	12	2	25	9	18	23
	OVOC8168	WBGene00244977	OVP08104	40S ribosomal protein S3 homolog	Conserved across all nematodes and hosts	250	1141	OVOC_OM3;OVOC_OM3;OVOC_OM3;OVOC_OM3;OVOC_OM3	-	-	0	-	-		5	7	7	3	6	1	7	4	9	6	11	8	7	8	6	7	6	8	6	7	12	9	7	5	11	9	4	7	1	12	6	23	6	29	24
	OVOC3263	WBGene00240072	OVP06031	Proteasome subunit alpha type-6 homolog	Conserved with some hosts	246	837	OVOC_OM1b;OVOC_OM1b;OVOC_OM1b;OVOC_OM1b;OVOC_OM1b;OVOC_OM1b;OVOC_OM1b	-	-	0	Y	0.703		3	7	5	3	5	1	6	6	9	5	8	8	6	7	4	8	6	7	6	7	9	9	8	3	12	10	3	6	1	10	13	18	10	18	24
	OVOC7435	WBGene00244244	OVP11202	K17279:REEP5_6: receptor expression-enhancing protein 5/6	Conserved across all nematodes and hosts	196	591	OVOC_OM2;OVOC_OM2;OVOC_OM2;OVOC_OM2	-	-	3	Y	0.878		3	4	5	3	2	2	4	5	4	4	4	6	6	3	3	5	4	5	3	5	5	7	5	5	9	7	4	6	2	12	11	9	8	10	14
	OVOC2367	WBGene00239176	OVP10398	Proteasome subunit alpha type-1 homolog	Conserved across all nematodes and hosts	259	2905	OVOC_OM1b;OVOC_OM1b;OVOC_OM1b;OVOC_OM1b;OVOC_OM1b;OVOC_OM1b;OVOC_OM1b;OVOC_OM1b;OVOC_OM1b;OVOC_OM1b;OVOC_OM1b;OVOC_OM1b;OVOC_OM1b;OVOC_OM1b;OVOC_OM1b;OVOC_OM1b;OVOC_OM1b;OVOC_OM1b;OVOC_OM1b;OVOC_OM1b;OVOC_OM1b	-	-	0	-	-		3	5	7	3	5	3	10	9	8	5	8	9	10	8	2	8	5	8	7	12	10	11	9	5	8	14	4	5	3	15	14	19	6	20	20
	OVOC2277	WBGene00239086	OVP05958	IPR001436:Alpha crystallin/Small heat shock protein, animal type;IPR002068:Alpha crystallin/Hsp20 domain;IPR008978:HSP20-like chaperone	Nematode-specific and conserved across nematode species	117	4662	OVOC_OM1b;OVOC_OM1b;OVOC_OM1b;OVOC_OM1b;OVOC_OM1b;OVOC_OM1b;OVOC_OM1b;OVOC_OM1b;OVOC_OM1b;OVOC_OM1b;OVOC_OM1b;OVOC_OM1b;OVOC_OM1b;OVOC_OM1b;OVOC_OM1b	-	-	0	Y	0.864		1	0	4	0	1	0	0	4	2	1	3	5	3	4	4	4	4	4	1	4	3	5	4	1	0	11	0	1	0	0	10	3	1	6	14
	OVOC12744	WBGene00249553	OVP07451	S-methyl-5 prime-thioadenosine phosphorylase homolog	Conserved with some hosts	351	1340	OVOC_OO_000135;OVOC_OO_000135;OVOC_OO_000135;OVOC_OO_000135;OVOC_OO_000135;OVOC_OO_000135;OVOC_OO_000135;OVOC_OO_000135;OVOC_OO_000135;OVOC_OO_000135	-	-	0	-	-		0	6	7	2	0	2	7	4	10	7	11	9	7	10	4	8	7	8	3	8	12	11	9	0	11	21	3	0	4	19	7	30	16	48	35
	OVOC11230	WBGene00248039	OVP13998	Ras-related protein Rab-7a homolog	Conserved across all nematodes and hosts	212	1537	OVOC_OM4;OVOC_OM4;OVOC_OM4;OVOC_OM4	-	-	0	-	-		3	5	5	2	4	1	6	4	5	5	5	5	5	4	3	6	5	5	4	6	5	5	6	5	10	11	3	6	1	14	6	11	8	12	15
	OVOC11940	WBGene00248749	OVP07471	K03231:EEF1A: elongation factor 1-alpha	Conserved across all nematodes and hosts	466	1731	OVOC_OM1a;OVOC_OM1a;OVOC_OM1a;OVOC_OM1a;OVOC_OM1a;OVOC_OM1a	-	-	0	-	-		4	4	6	4	3	6	4	3	11	4	14	12	6	10	9	10	7	6	6	4	15	12	11	6	13	13	12	6	11	18	6	46	12	50	40
	OVOC8010	WBGene00244819	OVP01492	IPR000424:Primosome PriB/single-strand DNA-binding;IPR012340:Nucleic acid-binding, OB-fold	Filarial-specific and conserved across filarial species	209	662	OVOC_OM3;OVOC_OM3;OVOC_OM3;OVOC_OM3;OVOC_OM3	-	-	0	-	-		3	7	3	1	2	1	5	2	7	3	7	4	6	7	3	7	8	7	2	5	8	8	8	8	12	7	1	3	3	13	3	15	6	17	10
	OVOC11366	WBGene00248175	OVP14137	K00615:E2.2.1.1, tktA, tktB: transketolase [EC:2.2.1.1]	Conserved across all nematodes and hosts	622	2222	OVOC_OM4;OVOC_OM4;OVOC_OM4;OVOC_OM4;OVOC_OM4;OVOC_OM4;OVOC_OM4;OVOC_OM4;OVOC_OM4;OVOC_OM4;OVOC_OM4	-	-	0	-	-		12	8	16	5	15	6	9	19	17	12	15	17	18	20	9	18	18	18	15	20	19	22	19	19	9	29	5	32	6	13	41	35	19	38	35
	OVOC5319	WBGene00242128	OVP00220	K17751:MYH6_7: myosin heavy chain 6/7	Conserved across all nematodes and hosts	1957	5981	OVOC_OM2;OVOC_OM2;OVOC_OM2;OVOC_OM2;OVOC_OM2;OVOC_OM2;OVOC_OM2;OVOC_OM2;OVOC_OM2;OVOC_OM2;OVOC_OM2;OVOC_OM2;OVOC_OM2;OVOC_OM2;OVOC_OM2	-	-	0	-	-		46	2	56	0	11	12	7	65	27	19	32	54	44	62	49	73	74	64	18	66	41	66	83	80	4	152	0	15	12	8	220	36	23	48	121
	OVOC4626	WBGene00241435	OVP00621	Guanine nucleotide-binding protein subunit beta-2-like 1 homolog	Conserved across all nematodes and hosts	325	1730	OVOC_OM2;OVOC_OM2;OVOC_OM2;OVOC_OM2;OVOC_OM2	-	-	0	-	-		5	8	10	5	4	3	9	3	11	7	9	13	9	11	7	12	10	10	7	9	14	13	12	6	11	13	7	5	3	15	6	23	12	24	30
	OVOC11845	WBGene00248654	OVP13102	K06530:CD109: CD109 antigen	Conserved across all nematodes and hosts	1501	4568	OVOC_OM1a;OVOC_OM1a;OVOC_OM1a;OVOC_OM1a;OVOC_OM1a;OVOC_OM1a;OVOC_OM1a;OVOC_OM1a;OVOC_OM1a;OVOC_OM1a;OVOC_OM1a;OVOC_OM1a;OVOC_OM1a;OVOC_OM1a;OVOC_OM1a;OVOC_OM1a;OVOC_OM1a;OVOC_OM1a;OVOC_OM1a;OVOC_OM1a;OVOC_OM1a;OVOC_OM1a;OVOC_OM1a;OVOC_OM1a;OVOC_OM1a;OVOC_OM1a;OVOC_OM1a;OVOC_OM1a;OVOC_OM1a;OVOC_OM1a;OVOC_OM1a	Y	0.977	1	Y	0.643		15	18	34	15	30	44	13	26	22	18	36	23	30	26	13	33	35	35	46	27	36	34	38	23	28	72	17	59	109	13	56	31	28	89	53
	OVOC100	WBGene00236909	OVP13020	K14717:SLC39A11, ZIP11: solute carrier family 39 (zinc transporter), member 11	Conserved across all nematodes and hosts	349	7759	OVOC_OM1b;OVOC_OM1b;OVOC_OM1b;OVOC_OM1b;OVOC_OM1b;OVOC_OM1b;OVOC_OM1b;OVOC_OM1b;OVOC_OM1b;OVOC_OM1b;OVOC_OM1b;OVOC_OM1b;OVOC_OM1b;OVOC_OM1b;OVOC_OM1b;OVOC_OM1b;OVOC_OM1b	-	-	8	-	-		3	1	5	2	1	4	4	3	7	5	6	5	7	6	4	4	4	5	4	4	7	7	4	9	1	20	2	1	7	8	14	40	20	36	30
	OVOC12059	WBGene00248868	OVP00313	K00002:AKR1A1, adh: alcohol dehydrogenase (NADP+) [EC:1.1.1.2]	Conserved with some hosts	340	1587	OVOC_OM5;OVOC_OM5;OVOC_OM5;OVOC_OM5;OVOC_OM5;OVOC_OM5;OVOC_OM5;OVOC_OM5	-	-	0	-	-		6	6	9	3	9	4	2	10	1	6	5	3	3	3	4	6	7	10	9	10	6	4	7	14	7	20	4	27	5	2	38	1	8	7	4
	OVOC9013	WBGene00245822	OVP03681	Putative inorganic pyrophosphatase 1	Conserved with some hosts	326	1190	OVOC_OM3;OVOC_OM3	-	-	0	-	-		5	8	8	3	6	2	7	9	13	6	11	13	12	14	7	13	9	9	6	9	14	18	14	7	12	12	3	9	2	10	15	24	10	19	29
	OVOC10346	WBGene00247155	OVP13554	K11205:GCLM: glutamate--cysteine ligase regulatory subunit	Conserved across all nematodes and hosts	281	1513	OVOC_OM4;OVOC_OM4;OVOC_OM4;OVOC_OM4;OVOC_OM4;OVOC_OM4	-	-	0	Y	0.674		8	6	11	1	6	2	6	10	6	7	8	6	6	6	4	9	7	11	7	10	9	8	9	11	8	18	1	11	2	9	25	12	9	15	10
	OVOC1657	WBGene00238466	OVP13937	Stomatin-like protein 2, mitochondrial homolog	Conserved across all nematodes and hosts	361	1951	OVOC_OM1b;OVOC_OM1b;OVOC_OM1b;OVOC_OM1b;OVOC_OM1b;OVOC_OM1b;OVOC_OM1b;OVOC_OM1b;OVOC_OM1b	-	-	0	Y	0.775		7	12	8	5	4	1	17	5	10	9	8	12	8	11	6	11	5	13	6	17	13	13	11	10	27	10	7	4	1	44	6	19	13	12	19
	OVOC11517	WBGene00248326	OVP05699	Extracellular superoxide dismutase [Cu-Zn] homolog	Conserved across all nematodes and hosts	158	824	OVOC_OM4;OVOC_OM4;OVOC_OM4;OVOC_OM4	-	-	0	-	-		1	3	5	2	3	2	2	3	2	3	3	3	4	3	4	4	4	5	3	3	3	4	4	4	5	14	2	8	2	3	7	6	3	5	6
	OVOC2958	WBGene00239767	OVP05037	K08756:FABP7: fatty acid-binding protein 7, brain	Nematode-specific and conserved across nematode species	178	660	OVOC_OM1b;OVOC_OM1b;OVOC_OM1b;OVOC_OM1b	Y	0.912	0	-	-		0	1	4	0	4	5	0	5	6	5	6	5	6	6	4	6	5	4	5	5	6	6	6	0	1	6	0	7	7	0	7	16	9	16	8
	OVOC8404	WBGene00245213	OVP00090	60S ribosomal protein L6 homolog	Conserved across all nematodes and hosts	249	1403	OVOC_OM3;OVOC_OM3;OVOC_OM3;OVOC_OM3	-	-	0	-	-		3	5	5	4	4	4	5	4	6	6	8	8	8	10	5	9	8	5	5	5	9	11	10	3	7	8	6	6	4	9	6	14	10	18	15
	OVOC1121	WBGene00237930	OVP09885	T-complex protein 1 subunit theta homolog	Conserved across all nematodes and hosts	546	1816	OVOC_OM1b;OVOC_OM1b;OVOC_OM1b;OVOC_OM1b;OVOC_OM1b;OVOC_OM1b;OVOC_OM1b;OVOC_OM1b;OVOC_OM1b;OVOC_OM1b	-	-	0	-	-		11	10	9	9	6	6	12	10	17	11	17	15	14	14	9	16	12	13	11	13	21	19	18	13	23	14	13	9	7	28	25	38	16	36	29
	OVOC6327	WBGene00243136	OVP02187	-	Specific to nematodes and conserved with only some non-filarial species	147	2872	OVOC_OM2;OVOC_OM2;OVOC_OM2	Y	0.812	0	-	-		0	2	4	2	3	4	3	3	2	2	3	3	4	2	2	3	3	4	4	3	3	4	3	0	3	5	2	6	11	4	5	2	3	4	5
	OVOC1096b	WBGene00237905	OVP14702	Superoxide dismutase [Mn], mitochondrial homolog	Conserved with some hosts	177	-	-	-	-	0	-	-		4	4	2	3	0	0	6	1	4	3	4	2	3	3	0	3	3	5	3	6	6	5	4	6	17	2	4	0	0	35	2	5	5	5	5
	OVOC2592	WBGene00239401	OVP04760	Profilin-3 homolog	Conserved with some hosts	126	1240	OVOC_OM1b;OVOC_OM1b;OVOC_OM1b;OVOC_OM1b	-	-	0	Y	0.736		2	0	4	0	4	0	0	6	2	1	4	3	1	3	3	5	4	4	4	6	4	5	7	2	0	7	0	7	0	0	16	4	1	7	4
	OVOC8721	WBGene00245530	OVP14371	UTP--glucose-1-phosphate uridylyltransferase homolog	Conserved across all nematodes and hosts	515	1548	OVOC_OM3;OVOC_OM3;OVOC_OM3;OVOC_OM3;OVOC_OM3;OVOC_OM3;OVOC_OM3;OVOC_OM3;OVOC_OM3;OVOC_OM3;OVOC_OM3;OVOC_OM3	-	-	0	-	-		8	9	15	4	8	4	11	16	10	9	12	12	12	14	7	13	14	15	9	16	14	15	14	18	14	24	4	14	4	21	42	23	15	25	21
	OVOC7531	WBGene00244340	OVP13383	K03873:ELOB, TCEB2: elongin-B	Conserved with some hosts	120	2878	OVOC_OM3;OVOC_OM3;OVOC_OM3;OVOC_OM3;OVOC_OM3;OVOC_OM3;OVOC_OM3;OVOC_OM3;OVOC_OM3;OVOC_OM3;OVOC_OM3;OVOC_OM3;OVOC_OM3;OVOC_OM3;OVOC_OM3;OVOC_OM3;OVOC_OM3	-	-	0	Y	0.689		2	5	3	1	1	0	5	2	3	3	5	3	5	3	1	4	4	5	2	5	6	5	5	3	8	4	1	1	0	12	3	9	3	8	4
	OVOC8586	WBGene00245395	OVP09965	60S ribosomal protein L9 homolog	Conserved across all nematodes and hosts	188	1850	OVOC_OM3;OVOC_OM3;OVOC_OM3	-	-	0	-	-		2	2	5	2	2	2	6	3	6	3	8	7	6	7	5	6	4	5	3	6	8	9	6	3	3	10	2	2	2	9	4	16	5	14	14
	OVOC11685	WBGene00248494	OVP01548	40S ribosomal protein S7 homolog	Conserved across all nematodes and hosts	197	2199	OVOC_OM1a;OVOC_OM1a;OVOC_OM1a;OVOC_OM1a	-	-	0	-	-		3	4	5	2	3	3	3	4	4	4	5	4	4	5	4	4	5	5	4	4	5	5	5	5	6	11	3	3	4	5	5	13	8	15	9
	OVOC7126	WBGene00243935	OVP10929	Adenylosuccinate synthetase homolog	Conserved across all nematodes and hosts	435	2104	OVOC_OM2;OVOC_OM2;OVOC_OM2;OVOC_OM2;OVOC_OM2;OVOC_OM2;OVOC_OM2;OVOC_OM2;OVOC_OM2;OVOC_OM2;OVOC_OM2	-	-	0	-	-		8	8	13	4	10	6	6	11	9	8	10	8	9	12	6	10	8	15	11	12	12	13	10	14	15	23	6	14	8	14	21	17	15	19	16
	OVOC7003	WBGene00243812	OVP14270	V-type proton ATPase catalytic subunit A homolog	Conserved across all nematodes and hosts	615	1848	OVOC_OM2	-	-	0	-	-		6	4	12	3	15	4	4	14	16	10	15	21	14	15	14	16	12	13	15	15	18	22	19	8	4	28	4	30	5	4	33	39	16	39	46
	OVOC6523	WBGene00243332	OVP03730	V-type proton ATPase subunit E homolog	Conserved with some hosts	226	1590	OVOC_OM2;OVOC_OM2;OVOC_OM2;OVOC_OM2;OVOC_OM2;OVOC_OM2;OVOC_OM2;OVOC_OM2;OVOC_OM2;OVOC_OM2;OVOC_OM2;OVOC_OM2;OVOC_OM2	-	-	0	Y	0.714		4	3	6	2	5	2	3	4	8	4	8	7	6	7	5	8	7	7	5	4	8	8	8	4	3	11	2	7	2	6	7	18	7	13	16
	OVOC10000	WBGene00246809	OVP11694	TAR DNA-binding protein 43 homolog	Conserved across all nematodes and hosts	415	1676	OVOC_OM4;OVOC_OM4;OVOC_OM4;OVOC_OM4;OVOC_OM4;OVOC_OM4;OVOC_OM4	-	-	0	-	-		13	18	3	7	4	0	19	3	4	9	4	5	3	6	1	5	2	20	8	19	9	6	5	26	49	5	10	6	0	64	4	5	14	5	7
	OVOC8093	WBGene00244902	OVP09062	40S ribosomal protein S3a homolog	Conserved across all nematodes and hosts	257	1542	OVOC_OM3;OVOC_OM3;OVOC_OM3;OVOC_OM3;OVOC_OM3;OVOC_OM3;OVOC_OM3;OVOC_OM3;OVOC_OM3	-	-	0	-	-		1	4	5	0	3	2	5	4	12	3	12	11	12	13	9	11	8	7	4	6	13	14	12	1	5	8	0	3	3	6	4	23	3	20	28
	OVOC7008	WBGene00243817	OVP13348	IPR005097:Saccharopine dehydrogenase, NADP binding domain;IPR036291:NAD(P)-binding domain superfamily	Conserved with some hosts	401	1296	OVOC_OM2;OVOC_OM2;OVOC_OM2;OVOC_OM2;OVOC_OM2;OVOC_OM2;OVOC_OM2;OVOC_OM2;OVOC_OM2;OVOC_OM2	-	-	1	Y	0.631		7	4	9	1	5	0	4	10	7	5	8	8	9	8	4	8	6	10	5	10	9	9	9	15	5	32	1	13	0	4	39	15	11	23	20
	OVOC11232	WBGene00248041	OVP07731	-	Filarial-specific and conserved across filarial species	174	532	OVOC_OM4;OVOC_OM4;OVOC_OM4;OVOC_OM4	-	-	0	-	-		0	1	2	1	0	1	1	1	5	3	5	4	3	4	1	3	2	2	1	1	5	4	3	0	2	10	1	0	3	8	1	28	13	21	14
	OVOC9299	WBGene00246108	OVP03979	Conserved regulator of innate immunity protein 3 homolog	Conserved with some hosts	242	3035	OVOC_OM3;OVOC_OM3;OVOC_OM3;OVOC_OM3;OVOC_OM3;OVOC_OM3;OVOC_OM3;OVOC_OM3;OVOC_OM3;OVOC_OM3;OVOC_OM3;OVOC_OM3;OVOC_OM3;OVOC_OM3;OVOC_OM3;OVOC_OM3;OVOC_OM3;OVOC_OM3;OVOC_OM3	-	-	0	-	-		2	5	4	3	2	2	7	1	5	3	5	4	3	5	3	4	3	6	3	7	6	5	4	5	13	5	10	3	2	18	1	10	9	14	12
	OVOC12404	WBGene00249213	OVP11402	IPR008160:Collagen triple helix repeat	Onchocerca-specific	98	297	OVOC_OO_000019;OVOC_OO_000019	Y	0.947	0	-	-		0	0	1	1	0	1	1	1	2	0	1	3	3	3	3	4	3	1	1	1	2	3	4	0	0	1	1	0	3	1	1	4	0	1	10
	OVOC3349	WBGene00240158	OVP09422	-	Specific to nematodes and conserved with only some non-filarial species	244	735	OVOC_OM1b;OVOC_OM1b;OVOC_OM1b;OVOC_OM1b;OVOC_OM1b	-	-	0	-	-		5	6	3	6	4	1	6	3	4	4	3	4	3	4	0	6	2	6	6	6	4	5	6	14	18	4	8	9	1	21	4	4	8	3	6
	OVOC5550	WBGene00242359	OVP13229	(Nematode-specific)	Specific to nematodes and conserved with only some non-filarial species	2020	6063	OVOC_OM2;OVOC_OM2;OVOC_OM2;OVOC_OM2;OVOC_OM2;OVOC_OM2;OVOC_OM2;OVOC_OM2;OVOC_OM2;OVOC_OM2;OVOC_OM2;OVOC_OM2;OVOC_OM2;OVOC_OM2;OVOC_OM2;OVOC_OM2;OVOC_OM2;OVOC_OM2;OVOC_OM2;OVOC_OM2;OVOC_OM2;OVOC_OM2;OVOC_OM2;OVOC_OM2;OVOC_OM2;OVOC_OM2;OVOC_OM2;OVOC_OM2;OVOC_OM2;OVOC_OM2;OVOC_OM2;OVOC_OM2;OVOC_OM2;OVOC_OM2;OVOC_OM2;OVOC_OM2;OVOC_OM2;OVOC_OM2;OVOC_OM2;OVOC_OM2;OVOC_OM2	-	-	0	-	-		42	5	66	3	39	16	9	87	26	22	42	62	48	59	36	56	56	74	41	88	49	77	69	73	7	134	3	59	19	10	230	34	30	60	124
	OVOC4824	WBGene00241633	OVP09993	ADP-ribosylation factor related homolog	Conserved across all nematodes and hosts	180	614	OVOC_OM2;OVOC_OM2;OVOC_OM2;OVOC_OM2;OVOC_OM2	-	-	0	-	-		2	3	2	3	3	1	3	2	2	3	2	3	2	2	3	2	3	3	3	3	3	3	3	3	4	3	4	5	1	7	5	14	4	11	18
	OVOC8966	WBGene00245775	OVP03584	IPR013126:Heat shock protein 70 family;IPR018181:Heat shock protein 70, conserved site;IPR029047:Heat shock protein 70kD, peptide-binding domain superfamily;IPR029048:Heat shock protein 70kD, C-terminal domain superfamily;IPR043129:ATPase, nucleotide binding domain	Conserved across all nematodes and hosts	815	3003	OVOC_OM3;OVOC_OM3;OVOC_OM3;OVOC_OM3;OVOC_OM3;OVOC_OM3;OVOC_OM3;OVOC_OM3;OVOC_OM3;OVOC_OM3;OVOC_OM3;OVOC_OM3;OVOC_OM3;OVOC_OM3;OVOC_OM3;OVOC_OM3;OVOC_OM3;OVOC_OM3	-	-	0	-	-		12	20	16	8	9	5	23	12	25	12	31	24	21	28	16	24	20	22	11	26	34	32	28	15	31	29	13	13	6	50	17	51	21	57	48
	OVOC9964	WBGene00246773	OVP00993	ATP synthase subunit delta, mitochondrial homolog	Conserved with some hosts	168	2417	OVOC_OM4;OVOC_OM4;OVOC_OM4;OVOC_OM4;OVOC_OM4;OVOC_OM4;OVOC_OM4;OVOC_OM4;OVOC_OM4	-	-	0	-	-		1	4	3	1	1	1	3	3	4	3	3	3	3	2	3	3	5	4	1	3	4	4	5	3	10	8	1	1	1	5	6	12	5	10	7
	OVOC8358	WBGene00245167	OVP07318	IPR001436:Alpha crystallin/Small heat shock protein, animal type;IPR002068:Alpha crystallin/Hsp20 domain;IPR008978:HSP20-like chaperone	Nematode-specific and conserved across nematode species	113	1154	OVOC_OM3;OVOC_OM3	-	-	0	-	-		5	0	5	0	3	0	0	5	0	2	2	2	2	3	1	5	5	6	3	5	3	3	6	5	0	10	0	3	0	0	13	0	2	2	4
	OVOC3979	WBGene00240788	OVP02594	-	Filarial-specific and conserved across filarial species	704	2115	OVOC_OM2;OVOC_OM2;OVOC_OM2;OVOC_OM2;OVOC_OM2;OVOC_OM2;OVOC_OM2;OVOC_OM2;OVOC_OM2;OVOC_OM2;OVOC_OM2;OVOC_OM2;OVOC_OM2;OVOC_OM2;OVOC_OM2;OVOC_OM2;OVOC_OM2	-	-	0	-	-		17	19	12	6	5	1	23	3	12	14	15	11	7	12	1	11	3	21	8	23	18	16	12	35	49	15	8	5	1	122	3	21	37	23	17
	OVOC2819a	WBGene00239628	OVP14795	K11248:SH3GLB1: endophilin-B1	Conserved across all nematodes and hosts	251	-	-	-	-	0	Y	0.883		6	6	6	2	5	2	4	6	6	5	7	8	6	6	5	6	4	7	5	7	7	8	6	8	9	10	2	7	2	9	15	12	7	9	17
	OVOC895	WBGene00237704	OVP09440	NEDD8 homolog	Conserved across all nematodes and hosts	77	1760	OVOC_OM1b;OVOC_OM1b;OVOC_OM1b	-	-	0	-	-		0	2	2	1	1	1	2	1	2	2	2	1	3	2	1	2	2	2	1	2	2	3	2	0	2	3	1	2	1	4	1	5	3	6	3
	OVOC7677	WBGene00244486	OVP01672	T-complex protein 1 subunit epsilon homolog	Conserved across all nematodes and hosts	510	2335	OVOC_OM3;OVOC_OM3;OVOC_OM3;OVOC_OM3;OVOC_OM3;OVOC_OM3;OVOC_OM3;OVOC_OM3;OVOC_OM3;OVOC_OM3;OVOC_OM3;OVOC_OM3;OVOC_OM3;OVOC_OM3;OVOC_OM3;OVOC_OM3;OVOC_OM3;OVOC_OM3;OVOC_OM3	-	-	0	-	-		7	8	9	8	5	2	11	11	12	6	12	10	9	11	6	9	8	10	8	12	13	13	9	13	15	20	13	8	3	24	22	28	13	35	26
	OVOC6413	WBGene00243222	OVP05249	IPR000557:Calponin repeat	Nematode-specific and conserved across nematode species	399	1614	OVOC_OM2;OVOC_OM2;OVOC_OM2;OVOC_OM2;OVOC_OM2;OVOC_OM2;OVOC_OM2;OVOC_OM2	-	-	0	-	-		7	1	13	0	2	3	0	13	6	2	6	11	11	14	10	14	13	13	4	13	8	14	15	10	1	27	0	3	3	0	40	7	2	8	24
	OVOC7706	WBGene00244515	OVP01257	Putative adp,ATP carrier protein	Conserved across all nematodes and hosts	312	3386	OVOC_OM3;OVOC_OM3;OVOC_OM3;OVOC_OM3	-	-	3	Y	0.74		2	5	7	2	1	3	7	1	9	6	7	10	9	8	10	10	8	7	3	7	9	11	11	4	10	13	3	1	6	13	4	22	11	13	18
	OVOC2919	WBGene00239728	OVP08302	60S ribosomal protein L30 homolog	Conserved across all nematodes and hosts	112	467	OVOC_OM1b;OVOC_OM1b;OVOC_OM1b	-	-	0	-	-		1	2	0	1	1	1	3	1	4	1	3	3	3	3	1	4	3	2	1	3	4	3	4	2	3	0	2	1	2	4	1	13	2	7	8
	OVOC693	WBGene00237502	OVP12536	Peptidyl-prolyl cis-trans isomerase B homolog	Conserved across all nematodes and hosts	210	657	OVOC_OM1b;OVOC_OM1b;OVOC_OM1b;OVOC_OM1b;OVOC_OM1b	Y	0.935	0	-	-		1	3	3	3	2	3	3	3	4	3	5	7	7	4	3	4	6	3	3	4	5	8	6	2	4	5	3	3	3	6	3	11	6	14	23
	OVOC2551	WBGene00239360	OVP13363	IPR003953:FAD-dependent oxidoreductase 2, FAD binding domain;IPR010960:Flavocytochrome c;IPR027477:Succinate dehydrogenase/fumarate reductase flavoprotein, catalytic domain superfamily;IPR036188:FAD/NAD(P)-binding domain superfamily	Specific to nematodes and conserved with only some non-filarial species	512	1539	OVOC_OM1b;OVOC_OM1b;OVOC_OM1b;OVOC_OM1b;OVOC_OM1b;OVOC_OM1b;OVOC_OM1b;OVOC_OM1b;OVOC_OM1b;OVOC_OM1b;OVOC_OM1b;OVOC_OM1b	Y	0.697	0	-	-		7	5	10	3	8	6	8	9	14	12	13	16	15	14	12	17	12	11	11	11	18	18	19	9	6	19	3	13	7	9	15	26	17	29	42
	OVOC8449	WBGene00245258	OVP03970	Small ubiquitin-related modifier homolog	Conserved across all nematodes and hosts	158	477	OVOC_OM3;OVOC_OM3;OVOC_OM3	-	-	0	-	-		2	2	2	2	2	1	2	1	2	3	3	3	3	2	3	3	2	3	2	2	3	3	3	3	3	5	3	3	4	5	2	9	6	10	13
	OVOC9989	WBGene00246798	OVP04199	-	Filarial-specific and conserved with more than 1 filarial species, but not all	139	575	OVOC_OM4;OVOC_OM4;OVOC_OM4	Y	0.926	1	-	-		0	2	3	1	2	2	1	3	2	1	0	3	3	4	4	5	4	3	3	3	2	4	5	0	2	6	1	4	4	1	7	2	1	0	6
	OVOC1512	WBGene00238321	OVP02980	Glucose-6-phosphate isomerase homolog	Conserved with some hosts	820	2463	OVOC_OM1b;OVOC_OM1b;OVOC_OM1b;OVOC_OM1b;OVOC_OM1b;OVOC_OM1b;OVOC_OM1b;OVOC_OM1b;OVOC_OM1b;OVOC_OM1b;OVOC_OM1b;OVOC_OM1b;OVOC_OM1b;OVOC_OM1b;OVOC_OM1b;OVOC_OM1b;OVOC_OM1b;OVOC_OM1b;OVOC_OM1b	Y	0.946	0	-	-		8	14	16	6	12	7	6	15	12	11	14	15	13	18	11	18	15	17	13	16	15	19	19	15	44	35	6	28	11	9	41	22	24	33	42
	OVOC35	WBGene00236844	OVP06534	Ubiquitin carboxyl-terminal hydrolase homolog	Conserved across all nematodes and hosts	822	2469	OVOC_OM1b;OVOC_OM1b;OVOC_OM1b;OVOC_OM1b;OVOC_OM1b;OVOC_OM1b;OVOC_OM1b;OVOC_OM1b;OVOC_OM1b;OVOC_OM1b;OVOC_OM1b;OVOC_OM1b;OVOC_OM1b;OVOC_OM1b;OVOC_OM1b;OVOC_OM1b	-	-	0	-	-		26	29	16	8	2	0	35	5	25	16	23	24	17	24	8	21	12	31	9	35	27	28	22	39	67	16	10	2	0	105	6	40	18	31	35
	OVOC6942	WBGene00243751	OVP07757	Transmembrane protein tmp21-related homolog	Conserved across all nematodes and hosts	204	615	OVOC_OM2;OVOC_OM2;OVOC_OM2;OVOC_OM2;OVOC_OM2	Y	0.902	2	-	-		2	1	4	1	1	2	2	2	3	2	4	4	3	4	3	3	4	4	2	2	4	4	4	2	1	8	1	1	3	6	4	11	7	15	17
	OVOC10147	WBGene00246956	OVP08295	K17751:MYH6_7: myosin heavy chain 6/7	Conserved across all nematodes and hosts	1975	5928	OVOC_OM4;OVOC_OM4;OVOC_OM4;OVOC_OM4;OVOC_OM4;OVOC_OM4;OVOC_OM4;OVOC_OM4;OVOC_OM4;OVOC_OM4;OVOC_OM4;OVOC_OM4;OVOC_OM4;OVOC_OM4;OVOC_OM4;OVOC_OM4	-	-	0	-	-		39	3	58	0	11	14	4	62	21	13	32	49	38	59	48	68	70	62	17	62	38	64	81	64	3	129	0	11	14	4	184	28	17	43	101
	OVOC11487	WBGene00248296	OVP03610	-	Specific to nematodes and conserved with only some non-filarial species	211	4922	OVOC_OM4;OVOC_OM4;OVOC_OM4;OVOC_OM4;OVOC_OM4;OVOC_OM4;OVOC_OM4;OVOC_OM4;OVOC_OM4;OVOC_OM4;OVOC_OM4;OVOC_OM4	Y	0.778	0	-	-		2	2	4	1	5	4	3	4	5	1	3	8	6	7	3	7	5	4	5	4	5	9	9	5	4	6	1	7	5	4	6	13	2	5	22
	OVOC5747	WBGene00242556	OVP03917	Troponin I homolog	Conserved across all nematodes and hosts	283	939	OVOC_OM2;OVOC_OM2;OVOC_OM2;OVOC_OM2;OVOC_OM2;OVOC_OM2;OVOC_OM2;OVOC_OM2	-	-	0	-	-		4	3	4	0	3	1	3	5	3	2	3	3	4	4	3	5	5	5	3	5	3	5	5	13	4	12	0	5	1	3	31	9	5	8	9
	OVOC746	WBGene00237555	OVP00825	Putative cop-coated vesicle membrane protein P24	Conserved across all nematodes and hosts	237	714	OVOC_OM1b;OVOC_OM1b;OVOC_OM1b;OVOC_OM1b	-	-	1	Y	0.741		2	2	2	2	2	1	2	3	4	3	3	5	4	5	3	4	3	2	2	3	4	6	4	3	5	7	3	5	1	7	9	16	12	12	14
	OVOC1819	WBGene00238628	OVP14050	FACT complex subunit SSRP1 homolog	Conserved with some hosts	117	741	OVOC_OM1b;OVOC_OM1b;OVOC_OM1b	-	-	0	-	-		0	1	3	1	0	1	1	0	3	3	4	3	4	4	2	3	3	3	1	1	4	4	3	0	1	5	2	0	2	1	0	7	5	14	9
	OVOC10037	WBGene00246846	OVP06027	-	Onchocerca-specific	242	3066	OVOC_OM4;OVOC_OM4;OVOC_OM4;OVOC_OM4;OVOC_OM4;OVOC_OM4;OVOC_OM4;OVOC_OM4;OVOC_OM4	Y	0.942	0	-	-		2	7	2	1	2	2	3	2	2	3	3	8	8	8	3	9	9	7	3	3	4	10	11	2	19	4	1	3	3	6	3	2	5	7	26
	OVOC6391	WBGene00243200	OVP03825	T-complex protein 1 subunit eta homolog	Conserved across all nematodes and hosts	533	1602	OVOC_OM2;OVOC_OM2;OVOC_OM2;OVOC_OM2;OVOC_OM2;OVOC_OM2;OVOC_OM2;OVOC_OM2;OVOC_OM2;OVOC_OM2;OVOC_OM2;OVOC_OM2	-	-	0	-	-		9	10	14	9	5	1	14	14	14	8	15	13	13	16	4	14	11	16	11	15	15	17	15	12	17	22	12	5	1	25	18	34	12	38	27
	OVOC3836	WBGene00240645	OVP12742	Putative cytochrome c 2.2	Conserved with some hosts	114	2041	OVOC_OM2;OVOC_OM2;OVOC_OM2;OVOC_OM2;OVOC_OM2;OVOC_OM2;OVOC_OM2	-	-	0	Y	0.678		2	1	2	2	3	0	2	2	2	3	3	3	3	2	2	4	2	3	3	3	3	3	4	2	1	4	2	5	0	4	3	4	3	5	6
	OVOC10256	WBGene00247065	OVP00744	Putative pyruvate dehydrogenase E1 component subunit alpha, mitochondrial	Conserved across all nematodes and hosts	772	2319	OVOC_OM4;OVOC_OM4;OVOC_OM4;OVOC_OM4;OVOC_OM4;OVOC_OM4;OVOC_OM4;OVOC_OM4;OVOC_OM4;OVOC_OM4;OVOC_OM4;OVOC_OM4;OVOC_OM4;OVOC_OM4;OVOC_OM4;OVOC_OM4;OVOC_OM4	-	-	0	-	-		9	31	9	4	4	5	13	10	12	11	17	14	12	17	11	19	17	32	10	15	22	21	22	16	111	15	4	4	5	32	14	30	23	36	32
	OVOC10291	WBGene00247100	OVP10774	EKC\/KEOPS complex subunit TPRKB homolog	Conserved with some hosts	183	1837	OVOC_OM4;OVOC_OM4;OVOC_OM4;OVOC_OM4	-	-	0	-	-		2	1	5	0	4	1	2	4	5	4	6	5	5	6	4	6	6	6	5	5	6	6	6	2	1	8	0	6	1	3	8	9	4	12	12
	OVOC6405	WBGene00243214	OVP13886	Uridine 5 prime-monophosphate synthase homolog	Conserved across all nematodes and hosts	479	1440	OVOC_OM2;OVOC_OM2;OVOC_OM2;OVOC_OM2;OVOC_OM2;OVOC_OM2;OVOC_OM2;OVOC_OM2;OVOC_OM2;OVOC_OM2	-	-	0	-	-		5	5	11	3	8	5	8	7	12	7	15	11	7	14	7	11	8	11	8	9	18	15	12	6	10	23	4	12	6	12	22	25	10	33	20
	OVOC9893	WBGene00246702	OVP00439	40S ribosomal protein S18 homolog	Conserved with some hosts	154	615	OVOC_OM4;OVOC_OM4;OVOC_OM4;OVOC_OM4;OVOC_OM4;OVOC_OM4;OVOC_OM4;OVOC_OM4;OVOC_OM4	-	-	0	-	-		0	4	5	1	1	2	3	2	7	4	7	7	4	5	3	7	5	5	3	3	8	8	7	0	4	6	1	1	2	5	2	12	6	10	12
	OVOC1671	WBGene00238480	OVP00519	K03231:EEF1A: elongation factor 1-alpha	Conserved across all nematodes and hosts	464	5461	OVOC_OM1b;OVOC_OM1b;OVOC_OM1b;OVOC_OM1b;OVOC_OM1b;OVOC_OM1b;OVOC_OM1b;OVOC_OM1b;OVOC_OM1b;OVOC_OM1b;OVOC_OM1b;OVOC_OM1b;OVOC_OM1b;OVOC_OM1b;OVOC_OM1b;OVOC_OM1b	-	-	0	-	-		4	4	6	4	4	6	6	5	11	5	10	11	5	10	7	10	8	6	6	7	12	11	11	8	11	8	9	8	9	13	8	28	11	33	28
	OVOC3870	WBGene00240679	OVP10984	K12627:LSM8: U6 snRNA-associated Sm-like protein LSm8	Conserved across all nematodes and hosts	98	9880	OVOC_OM2;OVOC_OM2;OVOC_OM2;OVOC_OM2;OVOC_OM2;OVOC_OM2;OVOC_OM2;OVOC_OM2;OVOC_OM2;OVOC_OM2;OVOC_OM2;OVOC_OM2;OVOC_OM2;OVOC_OM2;OVOC_OM2;OVOC_OM2;OVOC_OM2;OVOC_OM2;OVOC_OM2;OVOC_OM2;OVOC_OM2;OVOC_OM2;OVOC_OM2	-	-	0	-	-		0	2	4	1	0	1	1	0	5	3	4	5	5	4	1	4	4	4	1	1	5	5	5	0	2	6	1	0	1	2	0	8	6	6	9
	OVOC5386	WBGene00242195	OVP05454	Calumenin-like protein homolog	Conserved across all nematodes and hosts	307	1200	OVOC_OM2;OVOC_OM2;OVOC_OM2;OVOC_OM2;OVOC_OM2;OVOC_OM2;OVOC_OM2;OVOC_OM2;OVOC_OM2	Y	0.729	0	-	-		2	4	6	1	2	3	4	5	7	5	6	9	8	8	3	10	6	6	3	5	7	11	10	2	10	11	1	5	4	4	13	17	9	16	26
	OVOC3346	WBGene00240155	OVP09212	Tumor protein d52, putative homolog	Conserved across all nematodes and hosts	226	2213	OVOC_OM1b;OVOC_OM1b;OVOC_OM1b;OVOC_OM1b;OVOC_OM1b;OVOC_OM1b;OVOC_OM1b;OVOC_OM1b;OVOC_OM1b;OVOC_OM1b;OVOC_OM1b;OVOC_OM1b;OVOC_OM1b	-	-	0	Y	0.644		3	3	3	2	2	2	2	2	4	3	3	3	5	2	3	3	3	4	3	2	5	5	4	3	8	5	3	3	3	9	5	13	5	9	14
	OVOC5451	WBGene00242260	OVP11786	K01899:LSC1: succinyl-CoA synthetase alpha subunit [EC:6.2.1.4 6.2.1.5]	Conserved across all nematodes and hosts	312	1338	OVOC_OM2;OVOC_OM2;OVOC_OM2;OVOC_OM2;OVOC_OM2;OVOC_OM2;OVOC_OM2	-	-	0	-	-		6	9	7	4	5	3	8	6	9	6	7	10	7	9	4	9	6	9	5	8	11	10	9	7	13	11	5	7	3	11	9	11	8	9	19
	OVOC2486	WBGene00239295	OVP14293	IPR003582:ShKT domain	Filarial-specific and conserved with more than 1 filarial species, but not all	518	1806	OVOC_OM1b;OVOC_OM1b;OVOC_OM1b;OVOC_OM1b;OVOC_OM1b;OVOC_OM1b;OVOC_OM1b;OVOC_OM1b;OVOC_OM1b;OVOC_OM1b;OVOC_OM1b;OVOC_OM1b;OVOC_OM1b;OVOC_OM1b;OVOC_OM1b	Y	0.862	0	-	-		3	4	8	11	10	13	2	9	1	7	9	5	6	7	1	4	9	9	13	10	11	8	10	3	4	13	18	19	29	3	22	1	9	15	6
	OVOC3421	WBGene00240230	OVP06618	Uncharacterized calcium-binding protein homolog	Conserved across all nematodes and hosts	2424	14124	OVOC_OM1b;OVOC_OM1b;OVOC_OM1b;OVOC_OM1b;OVOC_OM1b;OVOC_OM1b;OVOC_OM1b;OVOC_OM1b;OVOC_OM1b;OVOC_OM1b;OVOC_OM1b;OVOC_OM1b;OVOC_OM1b;OVOC_OM1b;OVOC_OM1b;OVOC_OM1b;OVOC_OM1b;OVOC_OM1b;OVOC_OM1b;OVOC_OM1b;OVOC_OM1b;OVOC_OM1b;OVOC_OM1b;OVOC_OM1b;OVOC_OM1b;OVOC_OM1b;OVOC_OM1b;OVOC_OM1b;OVOC_OM1b;OVOC_OM1b;OVOC_OM1b;OVOC_OM1b;OVOC_OM1b;OVOC_OM1b;OVOC_OM1b;OVOC_OM1b;OVOC_OM1b;OVOC_OM1b;OVOC_OM1b;OVOC_OM1b…	-	-	0	-	-		23	29	61	13	36	24	27	49	68	43	69	76	71	84	54	77	65	65	44	56	83	93	82	24	37	95	16	55	30	33	60	129	64	143	172
	OVOC439	WBGene00237248	OVP08328	Putative V-type proton ATPase subunit G	Specific to nematodes and conserved with only some non-filarial species	125	1149	OVOC_OM1b;OVOC_OM1b;OVOC_OM1b	-	-	0	-	-		1	2	2	2	2	1	2	2	2	2	2	2	2	2	2	2	2	2	2	2	2	2	2	2	4	5	3	2	1	2	3	4	3	7	7
	OVOC9171	WBGene00245980	OVP00667	K11275:H1_5: histone H1/5	Conserved across all nematodes and hosts	242	1502	OVOC_OM3;OVOC_OM3;OVOC_OM3	-	-	0	-	-		1	0	3	2	2	2	0	0	6	2	3	6	6	6	4	7	7	3	3	0	6	7	8	1	0	7	2	4	2	0	0	16	4	13	25
	OVOC7777	WBGene00244586	OVP01104	IPR013783:Immunoglobulin-like fold	Filarial-specific and conserved across filarial species	129	1507	OVOC_OM3;OVOC_OM3	Y	0.686	0	-	-		0	1	3	1	4	3	0	5	2	1	4	2	1	3	2	4	3	3	4	5	4	3	4	0	1	3	1	6	7	0	6	2	1	6	3
	OVOC357	WBGene00237166	OVP10794	60S ribosomal protein L14 homolog	Conserved across all nematodes and hosts	143	1313	OVOC_OM1b;OVOC_OM1b;OVOC_OM1b	-	-	0	-	-		1	2	4	1	0	3	2	2	3	3	4	5	4	4	3	3	3	4	3	3	4	6	3	1	3	5	3	0	3	3	2	8	4	10	8
	OVOC4708	WBGene00241517	OVP13841	IPR018170:Aldo/keto reductase, conserved site;IPR020471:Aldo/keto reductase;IPR023210:NADP-dependent oxidoreductase domain;IPR036812:NADP-dependent oxidoreductase domain superfamily	Specific to nematodes and conserved with only some non-filarial species	296	2729	OVOC_OM2;OVOC_OM2;OVOC_OM2;OVOC_OM2;OVOC_OM2;OVOC_OM2;OVOC_OM2	-	-	0	-	-		3	9	5	2	3	1	9	8	8	4	9	7	7	8	3	6	5	9	5	11	10	9	6	4	19	7	2	5	1	16	10	17	5	12	11
	OVOC7490	WBGene00244299	OVP13187	K00002:AKR1A1, adh: alcohol dehydrogenase (NADP+) [EC:1.1.1.2]	Conserved with some hosts	338	2096	OVOC_OM2;OVOC_OM2;OVOC_OM2;OVOC_OM2;OVOC_OM2;OVOC_OM2;OVOC_OM2;OVOC_OM2	-	-	0	-	-		6	4	5	3	4	2	0	8	3	4	4	4	4	0	4	6	4	6	5	8	5	5	6	10	10	8	3	11	4	0	23	10	9	7	16
	OVOC9244	WBGene00246053	OVP02969	IPR002486:Nematode cuticle collagen, N-terminal	Specific to nematodes and conserved with only some non-filarial species	317	1095	OVOC_OM3;OVOC_OM3;OVOC_OM3;OVOC_OM3	-	-	1	-	-		2	0	7	0	1	2	0	5	2	0	4	0	0	0	0	2	2	7	2	5	4	0	3	18	0	54	0	1	3	0	34	4	0	24	0
	OVOC2506	WBGene00239315	OVP05214	40S ribosomal protein S16 homolog	Conserved with some hosts	143	505	OVOC_OM1b;OVOC_OM1b;OVOC_OM1b;OVOC_OM1b	-	-	0	Y	0.683		1	3	3	2	1	2	0	2	4	2	4	3	5	5	3	4	2	3	2	2	4	6	4	1	5	4	2	1	2	0	2	12	2	6	11
	OVOC4845	WBGene00241654	OVP00995	U6 snRNA-associated Sm-like protein LSm3 homolog	Conserved across all nematodes and hosts	103	3901	OVOC_OM2;OVOC_OM2;OVOC_OM2;OVOC_OM2;OVOC_OM2;OVOC_OM2;OVOC_OM2;OVOC_OM2;OVOC_OM2	-	-	0	-	-		2	2	2	2	2	2	1	2	2	1	2	2	2	2	2	2	2	2	2	2	2	2	2	2	2	2	3	2	3	1	2	6	1	6	3
	OVOC8772	WBGene00245581	OVP04377	40S ribosomal protein S21 homolog	Conserved with some hosts	84	881	OVOC_OM3;OVOC_OM3	-	-	0	-	-		1	1	2	0	2	1	1	2	3	2	4	3	3	3	2	4	2	3	2	2	5	4	4	1	1	2	0	2	1	1	2	6	2	5	6
	OVOC419	WBGene00237228	OVP13176	40S ribosomal protein S20 homolog	Conserved with some hosts	120	2832	OVOC_OM1b;OVOC_OM1b;OVOC_OM1b;OVOC_OM1b;OVOC_OM1b;OVOC_OM1b;OVOC_OM1b;OVOC_OM1b;OVOC_OM1b;OVOC_OM1b	-	-	0	Y	0.891		1	2	0	2	1	1	1	0	3	1	3	3	3	2	1	3	2	2	2	1	3	3	3	2	3	0	2	2	1	3	0	9	2	12	10
	OVOC11858	WBGene00248667	OVP04545	IPR008387:ATP synthase-coupling factor 6, mitochondrial;IPR036204:ATP synthase-coupling factor 6 superfamily, mitochondrial	Specific to nematodes and conserved with only some non-filarial species	153	3605	OVOC_OM1a;OVOC_OM1a;OVOC_OM1a;OVOC_OM1a;OVOC_OM1a;OVOC_OM1a;OVOC_OM1a;OVOC_OM1a;OVOC_OM1a;OVOC_OM1a;OVOC_OM1a;OVOC_OM1a;OVOC_OM1a;OVOC_OM1a;OVOC_OM1a;OVOC_OM1a;OVOC_OM1a;OVOC_OM1a;OVOC_OM1a;OVOC_OM1a;OVOC_OM1a;OVOC_OM1a;OVOC_OM1a;OVOC_OM1a;OVOC_OM1a;OVOC_OM1a;OVOC_OM1a;OVOC_OM1a;OVOC_OM1a;OVOC_OM1a;OVOC_OM1a;OVOC_OM1a;OVOC_OM1a	-	-	0	-	-		2	4	4	1	1	0	3	2	4	3	4	3	4	4	3	4	5	5	1	3	4	5	6	4	10	5	1	1	0	3	4	9	6	7	7
	OVOC6877	WBGene00243686	OVP01984	Heat shock 70 kDa protein F, mitochondrial homolog	Conserved across all nematodes and hosts	669	2397	OVOC_OM2;OVOC_OM2;OVOC_OM2;OVOC_OM2;OVOC_OM2;OVOC_OM2;OVOC_OM2;OVOC_OM2;OVOC_OM2;OVOC_OM2;OVOC_OM2;OVOC_OM2;OVOC_OM2;OVOC_OM2	-	-	0	-	-		7	18	12	10	6	4	15	9	19	7	14	19	14	21	11	19	15	19	12	16	19	23	21	11	34	15	13	7	4	28	14	39	11	24	28
	OVOC2547	WBGene00239356	OVP02094	K13210:FUBP: far upstream element-binding protein	Conserved across all nematodes and hosts	576	3422	OVOC_OM1b;OVOC_OM1b;OVOC_OM1b;OVOC_OM1b;OVOC_OM1b;OVOC_OM1b;OVOC_OM1b;OVOC_OM1b;OVOC_OM1b;OVOC_OM1b;OVOC_OM1b;OVOC_OM1b;OVOC_OM1b;OVOC_OM1b;OVOC_OM1b;OVOC_OM1b;OVOC_OM1b;OVOC_OM1b;OVOC_OM1b;OVOC_OM1b;OVOC_OM1b;OVOC_OM1b;OVOC_OM1b;OVOC_OM1b;OVOC_OM1b	-	-	0	-	-		3	6	10	2	3	4	7	3	13	12	15	13	13	13	8	13	10	11	6	7	16	14	15	3	8	21	3	3	5	9	3	56	23	49	43
	OVOC11493	WBGene00248302	OVP12593	IPR012336:Thioredoxin-like fold;IPR026928:Failed axon connections	Conserved with some hosts	256	771	OVOC_OM4;OVOC_OM4;OVOC_OM4;OVOC_OM4;OVOC_OM4;OVOC_OM4	-	-	1	-	-		5	3	5	0	1	0	2	9	8	5	6	7	4	9	6	8	8	8	1	9	9	10	11	5	3	9	0	2	0	3	21	15	7	11	13
	OVOC2771	WBGene00239580	OVP04634	K15516:FMR: fragile X mental retardation protein	Conserved across all nematodes and hosts	487	1935	OVOC_OM1b;OVOC_OM1b;OVOC_OM1b;OVOC_OM1b;OVOC_OM1b;OVOC_OM1b;OVOC_OM1b;OVOC_OM1b;OVOC_OM1b;OVOC_OM1b;OVOC_OM1b;OVOC_OM1b	-	-	0	-	-		6	11	10	5	5	4	12	4	13	8	15	10	8	12	8	9	5	12	6	12	17	14	9	10	23	12	6	8	5	21	10	29	14	33	20
	OVOC1684	WBGene00238493	OVP10869	K05770:TSPO, BZRP: translocator protein	Conserved across all nematodes and hosts	175	2145	OVOC_OM1b;OVOC_OM1b;OVOC_OM1b;OVOC_OM1b;OVOC_OM1b;OVOC_OM1b;OVOC_OM1b;OVOC_OM1b;OVOC_OM1b;OVOC_OM1b;OVOC_OM1b	-	-	5	-	-		2	4	3	1	1	0	4	3	4	3	4	4	4	5	3	4	3	4	1	4	5	5	5	3	7	5	1	2	0	8	5	9	6	8	8
	OVOC4426	WBGene00241235	OVP12427	Proteasome subunit alpha type-5 homolog	Conserved across all nematodes and hosts	248	1213	OVOC_OM2;OVOC_OM2;OVOC_OM2;OVOC_OM2;OVOC_OM2;OVOC_OM2;OVOC_OM2	-	-	0	-	-		4	5	6	2	5	2	4	7	9	5	8	9	8	9	3	7	8	6	5	8	9	11	9	6	7	7	2	5	2	7	9	14	6	14	11
	OVOC11437	WBGene00248246	OVP04059	Eukaryotic translation initiation factor 5A homolog	Conserved across all nematodes and hosts	164	1540	OVOC_OM4;OVOC_OM4;OVOC_OM4;OVOC_OM4;OVOC_OM4;OVOC_OM4;OVOC_OM4;OVOC_OM4;OVOC_OM4;OVOC_OM4	-	-	0	-	-		2	4	3	2	0	1	4	1	5	2	5	6	8	6	3	5	5	4	3	4	6	9	6	3	5	4	2	0	1	5	1	9	2	9	10
	OVOC771	WBGene00237580	OVP10812	Proteasome subunit alpha type-7 homolog	Conserved across all nematodes and hosts	251	2561	OVOC_OM1b;OVOC_OM1b;OVOC_OM1b;OVOC_OM1b;OVOC_OM1b;OVOC_OM1b;OVOC_OM1b;OVOC_OM1b;OVOC_OM1b;OVOC_OM1b;OVOC_OM1b;OVOC_OM1b;OVOC_OM1b	-	-	0	-	-		2	6	6	2	2	2	3	6	5	5	5	7	3	5	4	6	5	7	2	6	6	7	6	3	13	11	2	5	2	7	8	9	8	10	11
	OVOC2124	WBGene00238933	OVP08206	Intermediate filament protein ifa-1 homolog	Conserved with some hosts	573	3648	OVOC_OM1b;OVOC_OM1b;OVOC_OM1b;OVOC_OM1b;OVOC_OM1b;OVOC_OM1b;OVOC_OM1b;OVOC_OM1b;OVOC_OM1b;OVOC_OM1b;OVOC_OM1b;OVOC_OM1b;OVOC_OM1b;OVOC_OM1b	-	-	0	-	-		7	0	10	0	0	3	0	12	6	5	0	8	6	9	0	8	8	10	3	12	7	10	10	30	0	51	0	0	7	0	77	13	9	0	12
	OVOC5854	WBGene00242663	OVP09856	Histidine triad nucleotide-binding protein 3 homolog	Conserved with some hosts	182	2129	OVOC_OM2;OVOC_OM2;OVOC_OM2;OVOC_OM2;OVOC_OM2;OVOC_OM2;OVOC_OM2;OVOC_OM2;OVOC_OM2;OVOC_OM2	-	-	0	Y	0.903		0	0	3	0	3	1	1	3	6	2	6	6	6	6	4	7	6	3	3	3	6	6	7	0	0	4	0	4	1	1	4	10	3	10	17
	OVOC1707	WBGene00238516	OVP11325	40S ribosomal protein S19 homolog	Conserved across all nematodes and hosts	150	5468	OVOC_OM1b;OVOC_OM1b;OVOC_OM1b;OVOC_OM1b;OVOC_OM1b;OVOC_OM1b;OVOC_OM1b;OVOC_OM1b;OVOC_OM1b;OVOC_OM1b;OVOC_OM1b;OVOC_OM1b;OVOC_OM1b;OVOC_OM1b;OVOC_OM1b;OVOC_OM1b;OVOC_OM1b;OVOC_OM1b;OVOC_OM1b;OVOC_OM1b;OVOC_OM1b;OVOC_OM1b;OVOC_OM1b;OVOC_OM1b;OVOC_OM1b;OVOC_OM1b;OVOC_OM1b;OVOC_OM1b;OVOC_OM1b;OVOC_OM1b;OVOC_OM1b;OVOC_OM1b;OVOC_OM1b;OVOC_OM1b;OVOC_OM1b;OVOC_OM1b;OVOC_OM1b;OVOC_OM1b;OVOC_OM1b;OVOC_OM1b…	-	-	0	Y	0.863		1	4	3	2	2	2	3	2	3	2	4	4	4	4	3	3	3	4	3	4	4	4	4	1	5	4	3	2	2	3	2	9	4	10	9
	OVOC2788	WBGene00239597	OVP02516	Translationally-controlled tumor protein homolog	Conserved with some hosts	188	698	OVOC_OM1b;OVOC_OM1b;OVOC_OM1b;OVOC_OM1b	-	-	0	Y	0.723		3	6	4	2	2	0	5	5	6	4	6	6	6	6	2	8	5	6	2	5	8	7	8	3	7	5	2	3	0	7	7	8	5	8	9
	OVOC9114	WBGene00245923	OVP07274	60S ribosomal protein L23 homolog	Conserved with some hosts	140	4279	OVOC_OM3;OVOC_OM3;OVOC_OM3;OVOC_OM3;OVOC_OM3;OVOC_OM3;OVOC_OM3;OVOC_OM3	-	-	0	-	-		1	1	2	2	1	0	2	3	5	1	5	5	4	5	3	3	4	3	2	3	5	5	5	1	1	4	4	1	0	3	3	12	3	10	10
	OVOC5823	WBGene00242632	OVP06826	K23338:GID8: glucose-induced degradation protein 8	Conserved across all nematodes and hosts	593	1782	OVOC_OM2;OVOC_OM2;OVOC_OM2;OVOC_OM2;OVOC_OM2;OVOC_OM2;OVOC_OM2;OVOC_OM2;OVOC_OM2;OVOC_OM2;OVOC_OM2;OVOC_OM2;OVOC_OM2;OVOC_OM2;OVOC_OM2	-	-	0	-	-		11	9	10	2	7	2	10	11	14	9	11	14	12	14	7	13	11	16	9	17	15	17	15	18	16	17	2	10	2	31	22	23	11	16	30
	OVOC11281	WBGene00248090	OVP13963	UMP-CMP kinase homolog	Conserved across all nematodes and hosts	196	1654	OVOC_OM4;OVOC_OM4;OVOC_OM4;OVOC_OM4;OVOC_OM4	-	-	0	-	-		1	3	5	2	3	0	5	3	6	5	6	6	7	5	3	6	6	5	4	5	7	7	7	1	3	7	2	3	0	8	3	12	7	10	11
	OVOC7548	WBGene00244357	OVP08530	Myosin-2 essential light chain homolog	Conserved with some hosts	147	640	OVOC_OM3;OVOC_OM3;OVOC_OM3;OVOC_OM3;OVOC_OM3	-	-	0	-	-		2	3	3	2	4	1	2	2	4	2	4	3	5	3	3	4	3	3	4	2	4	5	4	2	3	5	2	6	1	2	2	8	2	8	5
	OVOC2644	WBGene00239453	OVP13381	Heterogeneous nuclear ribonucleoprotein A1 homolog	Conserved across all nematodes and hosts	344	2656	OVOC_OM1b;OVOC_OM1b;OVOC_OM1b;OVOC_OM1b;OVOC_OM1b;OVOC_OM1b;OVOC_OM1b;OVOC_OM1b	-	-	0	-	-		0	2	7	1	0	0	5	0	11	8	10	9	8	9	6	9	8	7	1	5	11	9	10	0	2	15	1	0	0	5	0	46	15	37	30
	OVOC5967	WBGene00242776	OVP00814	IPR013766:Thioredoxin domain;IPR017937:Thioredoxin, conserved site;IPR036249:Thioredoxin-like superfamily	Conserved across all nematodes and hosts	227	2314	OVOC_OM2;OVOC_OM2;OVOC_OM2;OVOC_OM2;OVOC_OM2	Y	0.933	1	-	-		2	2	6	3	2	1	3	5	8	3	7	7	8	7	4	9	4	6	3	5	9	8	9	3	2	11	3	2	1	3	8	13	5	12	18
	OVOC3251	WBGene00240060	OVP07758	Ras-related protein Rab-14 homolog	Conserved across all nematodes and hosts	213	2656	OVOC_OM1b;OVOC_OM1b;OVOC_OM1b;OVOC_OM1b;OVOC_OM1b;OVOC_OM1b	-	-	0	-	-		3	4	4	0	2	0	4	3	3	3	5	5	5	5	3	5	5	4	2	4	5	5	5	6	6	7	0	4	0	6	5	9	6	10	14
	OVOC5375	WBGene00242184	OVP06376	K11279:NAP1L1, NRP: nucleosome assembly protein 1-like 1	Conserved across all nematodes and hosts	340	2211	OVOC_OM2;OVOC_OM2;OVOC_OM2;OVOC_OM2;OVOC_OM2;OVOC_OM2;OVOC_OM2;OVOC_OM2;OVOC_OM2	-	-	0	-	-		1	4	8	2	2	3	7	4	8	3	9	7	10	11	2	8	3	8	3	8	11	11	8	2	6	14	4	5	6	13	10	14	5	19	13
	OVOC10792	WBGene00247601	OVP10706	Glucosidase 2 subunit beta homolog	Conserved with some hosts	550	2427	OVOC_OM4;OVOC_OM4;OVOC_OM4;OVOC_OM4;OVOC_OM4;OVOC_OM4;OVOC_OM4;OVOC_OM4;OVOC_OM4;OVOC_OM4;OVOC_OM4;OVOC_OM4	-	-	1	-	-		6	7	11	6	6	2	6	9	13	11	13	14	13	13	8	13	9	12	7	11	16	16	13	9	7	16	8	6	2	11	13	34	16	38	37
	OVOC7262	WBGene00244071	OVP10562	Calcyclin-binding protein homolog	Conserved with some hosts	232	915	OVOC_OM2;OVOC_OM2;OVOC_OM2;OVOC_OM2;OVOC_OM2;OVOC_OM2	-	-	0	Y	0.677		1	4	4	2	1	0	6	1	6	4	7	6	5	6	2	6	5	6	2	6	7	7	6	1	7	4	2	2	0	11	1	22	5	25	15
	OVOC10503	WBGene00247312	OVP10310	K10839:RAD23, HR23: UV excision repair protein RAD23	Conserved with some hosts	347	2736	OVOC_OM4;OVOC_OM4;OVOC_OM4;OVOC_OM4;OVOC_OM4;OVOC_OM4;OVOC_OM4;OVOC_OM4;OVOC_OM4;OVOC_OM4	-	-	0	-	-		3	5	5	3	6	1	6	6	8	5	7	8	7	7	6	8	7	6	6	8	9	8	9	3	6	8	5	7	1	14	11	23	8	18	13
	OVOC3523	WBGene00240332	OVP14439	Dolichyl-diphosphooligosaccharide--protein glycosyltransferase subunit 2 homolog	Conserved across all nematodes and hosts	645	1938	OVOC_OM1b;OVOC_OM1b;OVOC_OM1b;OVOC_OM1b;OVOC_OM1b;OVOC_OM1b;OVOC_OM1b;OVOC_OM1b;OVOC_OM1b;OVOC_OM1b;OVOC_OM1b;OVOC_OM1b;OVOC_OM1b;OVOC_OM1b	Y	0.798	4	-	-		2	5	16	6	10	3	7	7	17	12	16	24	21	19	15	19	21	17	11	12	20	27	24	2	5	24	6	10	3	8	9	26	15	33	73
	OVOC8949	WBGene00245758	OVP04789	Regulator of microtubule dynamics protein 1 homolog	Specific to nematodes and conserved with only some non-filarial species	284	855	OVOC_OM3;OVOC_OM3;OVOC_OM3;OVOC_OM3;OVOC_OM3;OVOC_OM3;OVOC_OM3;OVOC_OM3;OVOC_OM3	-	-	0	-	-		2	7	7	2	3	1	6	5	8	4	7	8	5	8	4	8	7	9	3	7	9	9	9	2	11	11	2	4	1	10	7	12	6	13	19
	OVOC10386	WBGene00247195	OVP05352	Malic enzyme homolog	Conserved across all nematodes and hosts	622	1869	OVOC_OM4;OVOC_OM4;OVOC_OM4;OVOC_OM4;OVOC_OM4;OVOC_OM4;OVOC_OM4;OVOC_OM4;OVOC_OM4;OVOC_OM4;OVOC_OM4;OVOC_OM4;OVOC_OM4;OVOC_OM4	-	-	0	-	-		9	8	10	5	4	1	12	6	12	7	13	11	9	11	7	8	7	10	5	12	14	12	10	12	19	23	5	4	1	30	9	48	21	42	35
	OVOC2538	WBGene00239347	OVP02175	60S ribosomal protein L23a homolog	Conserved with some hosts	132	399	OVOC_OM1b;OVOC_OM1b	-	-	0	-	-		1	2	3	1	2	0	3	1	5	4	5	7	6	6	2	5	4	4	2	4	7	7	5	1	2	3	1	2	0	3	1	8	5	8	10
	OVOC7939	WBGene00244748	OVP00606	ATP-dependent RNA helicase cgh-1 homolog	Conserved across all nematodes and hosts	432	2744	OVOC_OM3;OVOC_OM3;OVOC_OM3;OVOC_OM3;OVOC_OM3;OVOC_OM3;OVOC_OM3;OVOC_OM3;OVOC_OM3;OVOC_OM3	-	-	0	-	-		7	13	4	4	4	1	13	2	11	7	9	10	9	8	8	10	4	13	5	13	11	11	12	10	28	5	7	5	1	33	3	18	8	14	17
	OVOC1360	WBGene00238169	OVP13781	Elongation factor 2 homolog	Conserved with some hosts	852	2883	OVOC_OM1b;OVOC_OM1b;OVOC_OM1b;OVOC_OM1b;OVOC_OM1b;OVOC_OM1b;OVOC_OM1b;OVOC_OM1b;OVOC_OM1b;OVOC_OM1b;OVOC_OM1b;OVOC_OM1b;OVOC_OM1b;OVOC_OM1b	-	-	0	-	-		8	12	16	8	12	11	14	15	18	14	19	16	17	18	13	18	15	17	14	17	20	22	19	12	18	25	11	19	12	20	23	39	19	35	36
	OVOC4424	WBGene00241233	OVP08644	Purine nucleoside phosphorylase homolog	Conserved with some hosts	284	1391	OVOC_OM2;OVOC_OM2;OVOC_OM2;OVOC_OM2;OVOC_OM2;OVOC_OM2	-	-	0	-	-		5	0	9	0	2	1	1	7	7	7	7	4	1	7	3	7	6	9	2	7	8	8	8	9	0	19	0	6	1	1	17	16	12	19	6
	OVOC5615	WBGene00242424	OVP03578	60S ribosomal protein L18 homolog	Conserved across all nematodes and hosts	188	1210	OVOC_OM2;OVOC_OM2;OVOC_OM2;OVOC_OM2;OVOC_OM2	-	-	0	-	-		2	2	2	2	2	2	3	2	2	2	3	3	3	3	2	3	3	2	3	3	3	4	3	2	5	6	2	2	2	8	2	10	4	11	8
	OVOC7116	WBGene00243925	OVP02631	40S ribosomal protein S6 homolog	Conserved across all nematodes and hosts	248	767	OVOC_OM2;OVOC_OM2;OVOC_OM2;OVOC_OM2;OVOC_OM2	-	-	0	-	-		3	5	5	3	1	1	4	1	6	2	7	8	4	8	6	7	7	5	3	4	7	9	8	4	6	11	4	1	2	6	1	10	3	17	16
	OVOC3869	WBGene00240678	OVP00856	RNA-binding protein squid homolog	Conserved across all nematodes and hosts	300	2299	OVOC_OM2;OVOC_OM2;OVOC_OM2;OVOC_OM2;OVOC_OM2;OVOC_OM2;OVOC_OM2;OVOC_OM2;OVOC_OM2;OVOC_OM2;OVOC_OM2	-	-	0	-	-		2	2	5	1	2	2	3	2	10	6	10	8	7	11	5	9	7	5	3	3	10	11	10	2	3	9	1	3	2	4	2	24	9	22	23
	OVOC11214	WBGene00248023	OVP14534	Putative splicing factor, arginine\/serine-rich 5	Conserved with some hosts	388	1330	OVOC_OM4;OVOC_OM4;OVOC_OM4;OVOC_OM4;OVOC_OM4;OVOC_OM4;OVOC_OM4;OVOC_OM4;OVOC_OM4;OVOC_OM4;OVOC_OM4;OVOC_OM4;OVOC_OM4;OVOC_OM4;OVOC_OM4;OVOC_OM4;OVOC_OM4;OVOC_OM4;OVOC_OM4;OVOC_OM4;OVOC_OM4;OVOC_OM4;OVOC_OM4	-	-	0	-	-		1	3	7	0	2	1	1	1	12	5	9	11	13	12	5	12	10	9	3	2	13	15	12	1	4	11	0	2	1	1	1	34	9	27	38
	OVOC12644	WBGene00249453	OVP11203	Histone H1.X homolog	Conserved across all nematodes and hosts	186	561	OVOC_OO_000079	-	-	0	-	-		2	1	3	1	1	2	1	0	4	2	6	3	3	3	2	2	2	3	2	1	6	4	2	3	1	6	1	3	3	3	0	10	11	16	10
	OVOC5288	WBGene00242097	OVP12885	IPR032675:Leucine-rich repeat domain superfamily	Specific to nematodes and conserved with only some non-filarial species	216	657	OVOC_OM2;OVOC_OM2;OVOC_OM2;OVOC_OM2;OVOC_OM2;OVOC_OM2;OVOC_OM2	Y	0.771	0	-	-		2	3	3	1	3	1	4	2	4	2	3	5	4	3	2	4	4	3	3	4	4	5	5	6	6	5	1	5	1	8	4	8	4	8	11
	OVOC11921	WBGene00248730	OVP12055	40S ribosomal protein S27 homolog	Conserved with some hosts	84	1244	OVOC_OM1a;OVOC_OM1a	-	-	0	-	-		0	2	2	0	0	0	0	0	2	1	3	3	3	3	1	3	2	2	0	0	3	3	3	0	3	6	0	0	0	0	0	4	1	9	7
	OVOC1681	WBGene00238490	OVP00057	K05770:TSPO, BZRP: translocator protein	Conserved across all nematodes and hosts	199	2064	OVOC_OM1b;OVOC_OM1b;OVOC_OM1b;OVOC_OM1b;OVOC_OM1b;OVOC_OM1b	-	-	4	Y	0.663		3	7	4	2	0	1	6	3	6	3	3	5	7	7	5	8	7	7	3	6	7	9	8	3	10	6	2	0	1	9	3	8	3	5	12
	OVOC9321	WBGene00246130	OVP12284	IPR001781:Zinc finger, LIM-type	Conserved across all nematodes and hosts	161	486	OVOC_OM3;OVOC_OM3;OVOC_OM3	-	-	0	-	-		1	1	3	0	2	1	1	3	3	1	2	3	3	2	3	3	3	3	2	3	3	3	3	1	1	8	0	2	1	1	8	4	1	2	13
	OVOC727	WBGene00237536	OVP08813	60S acidic ribosomal protein P2 homolog	Conserved across all nematodes and hosts	215	717	OVOC_OM1b;OVOC_OM1b;OVOC_OM1b;OVOC_OM1b;OVOC_OM1b;OVOC_OM1b;OVOC_OM1b	Y	0.914	2	-	-		1	4	3	2	2	1	3	1	7	4	5	6	4	6	3	6	3	4	3	3	7	7	6	1	8	6	2	2	1	5	1	15	7	12	13
	OVOC2097	WBGene00238906	OVP02651	Succinate dehydrogenase [ubiquinone] flavoprotein subunit, mitochondrial homolog	Conserved across all nematodes and hosts	648	3866	OVOC_OM1b;OVOC_OM1b;OVOC_OM1b;OVOC_OM1b;OVOC_OM1b;OVOC_OM1b;OVOC_OM1b;OVOC_OM1b;OVOC_OM1b;OVOC_OM1b;OVOC_OM1b;OVOC_OM1b	-	-	0	-	-		8	10	8	5	4	1	21	17	10	4	7	8	7	7	7	9	7	15	6	21	11	11	11	16	18	13	9	5	1	50	39	16	8	15	12
	OVOC8067	WBGene00244876	OVP12006	60S ribosomal protein L12 homolog	Conserved across all nematodes and hosts	165	737	OVOC_OM3;OVOC_OM3;OVOC_OM3;OVOC_OM3;OVOC_OM3	-	-	0	-	-		1	4	3	3	1	1	2	2	6	3	5	4	5	5	4	3	3	5	3	2	6	6	4	2	4	4	4	1	1	3	2	10	4	8	11
	OVOC7928	WBGene00244737	OVP11438	40S ribosomal protein S14 homolog	Conserved across all nematodes and hosts	151	638	OVOC_OM3;OVOC_OM3;OVOC_OM3	-	-	0	-	-		2	2	3	1	2	2	3	1	4	3	2	4	4	5	3	3	4	3	3	3	6	6	4	2	3	3	1	3	2	5	1	8	5	4	8
	OVOC8719	WBGene00245528	OVP07789	Putative serine--tRNA ligase, cytoplasmic	Conserved across all nematodes and hosts	484	1455	OVOC_OM3;OVOC_OM3;OVOC_OM3;OVOC_OM3;OVOC_OM3;OVOC_OM3;OVOC_OM3;OVOC_OM3;OVOC_OM3;OVOC_OM3;OVOC_OM3	-	-	0	-	-		5	6	8	4	4	3	12	4	15	5	14	19	15	15	7	15	11	10	5	13	16	20	16	7	9	10	5	5	3	18	4	32	11	24	33
	OVOC10221	WBGene00247030	OVP06631	-	Specific to nematodes and conserved with only some non-filarial species	267	804	OVOC_OM4;OVOC_OM4;OVOC_OM4;OVOC_OM4;OVOC_OM4;OVOC_OM4	Y	0.823	0	-	-		0	0	5	0	1	2	2	1	6	3	4	11	9	8	3	6	6	5	2	2	7	12	7	0	0	8	0	1	3	2	1	13	6	8	38
	OVOC5986	WBGene00242795	OVP02884	BAG family molecular chaperone regulator 2 homolog	Conserved with some hosts	223	4341	OVOC_OM2;OVOC_OM2;OVOC_OM2;OVOC_OM2;OVOC_OM2	-	-	0	Y	0.746		4	1	6	0	2	1	6	7	1	2	2	6	6	4	1	5	6	8	2	7	2	7	7	4	1	12	0	2	1	9	18	2	3	2	13
	OVOC1263	WBGene00238072	OVP10549	Thioredoxin-like protein 1 homolog	Conserved across all nematodes and hosts	283	4294	OVOC_OM1b;OVOC_OM1b;OVOC_OM1b;OVOC_OM1b;OVOC_OM1b;OVOC_OM1b;OVOC_OM1b;OVOC_OM1b;OVOC_OM1b;OVOC_OM1b;OVOC_OM1b;OVOC_OM1b;OVOC_OM1b;OVOC_OM1b;OVOC_OM1b;OVOC_OM1b;OVOC_OM1b;OVOC_OM1b;OVOC_OM1b;OVOC_OM1b;OVOC_OM1b;OVOC_OM1b	-	-	0	-	-		2	5	7	2	2	1	3	6	8	5	8	6	7	9	5	7	5	8	2	7	9	10	8	3	5	10	2	4	1	5	11	13	7	21	11
	OVOC2524	WBGene00239333	OVP02801	Putative serine\/threonine-protein phosphatase PP2A regulatory subunit	Conserved across all nematodes and hosts	594	1920	OVOC_OM1b;OVOC_OM1b;OVOC_OM1b;OVOC_OM1b;OVOC_OM1b;OVOC_OM1b;OVOC_OM1b;OVOC_OM1b;OVOC_OM1b;OVOC_OM1b;OVOC_OM1b;OVOC_OM1b;OVOC_OM1b;OVOC_OM1b	-	-	0	-	-		5	7	12	4	5	3	11	5	18	8	16	19	16	19	8	19	14	12	7	13	19	21	20	5	9	20	4	8	3	18	8	35	10	34	38
	OVOC558	WBGene00237367	OVP00941	K00844:HK: hexokinase [EC:2.7.1.1]	Conserved across all nematodes and hosts	474	2297	OVOC_OM1b;OVOC_OM1b;OVOC_OM1b;OVOC_OM1b;OVOC_OM1b;OVOC_OM1b;OVOC_OM1b;OVOC_OM1b;OVOC_OM1b;OVOC_OM1b	-	-	0	-	-		4	17	7	0	0	3	8	0	10	11	12	11	10	16	4	8	12	18	3	8	16	16	12	4	66	7	0	0	3	13	0	21	16	33	20
	OVOC9533	WBGene00246342	OVP05636	V-type proton ATPase subunit B homolog	Conserved across all nematodes and hosts	513	2446	OVOC_OM3;OVOC_OM3;OVOC_OM3;OVOC_OM3;OVOC_OM3;OVOC_OM3;OVOC_OM3;OVOC_OM3;OVOC_OM3	-	-	0	-	-		4	2	10	1	6	3	3	10	11	5	11	16	7	12	8	11	9	10	6	10	12	17	11	7	2	18	2	14	5	3	19	22	8	26	34
	OVOC8116	WBGene00244925	OVP07928	Putative ubiquitin-conjugating enzyme E2 7	Conserved across all nematodes and hosts	167	991	OVOC_OM3;OVOC_OM3;OVOC_OM3;OVOC_OM3;OVOC_OM3	-	-	0	-	-		1	4	4	4	3	1	5	4	3	4	3	2	4	3	3	4	2	4	4	5	4	4	4	1	7	6	4	3	1	6	5	5	4	5	2
	OVOC1303	WBGene00238112	OVP06846	-	Specific to nematodes and conserved with only some non-filarial species	382	1149	OVOC_OM1b;OVOC_OM1b;OVOC_OM1b;OVOC_OM1b;OVOC_OM1b;OVOC_OM1b;OVOC_OM1b;OVOC_OM1b	-	-	1	Y	0.865		4	3	5	1	5	2	3	5	4	6	5	5	8	7	5	5	8	5	5	5	6	9	9	6	6	8	1	12	2	4	17	6	12	7	24
	OVOC2176	WBGene00238985	OVP04630	Putative signal peptidase complex subunit 2	Conserved with some hosts	185	7609	OVOC_OM1b;OVOC_OM1b;OVOC_OM1b;OVOC_OM1b;OVOC_OM1b;OVOC_OM1b;OVOC_OM1b;OVOC_OM1b;OVOC_OM1b;OVOC_OM1b;OVOC_OM1b;OVOC_OM1b;OVOC_OM1b;OVOC_OM1b;OVOC_OM1b;OVOC_OM1b;OVOC_OM1b;OVOC_OM1b;OVOC_OM1b;OVOC_OM1b;OVOC_OM1b;OVOC_OM1b;OVOC_OM1b;OVOC_OM1b;OVOC_OM1b;OVOC_OM1b;OVOC_OM1b;OVOC_OM1b;OVOC_OM1b;OVOC_OM1b;OVOC_OM1b;OVOC_OM1b;OVOC_OM1b;OVOC_OM1b;OVOC_OM1b;OVOC_OM1b;OVOC_OM1b;OVOC_OM1b;OVOC_OM1b;OVOC_OM1b…	-	-	2	Y	0.694		0	1	5	2	1	0	3	2	5	4	5	7	6	4	4	5	4	5	2	3	5	7	5	0	1	7	2	2	0	4	3	10	5	7	19
	OVOC2046	WBGene00238855	OVP03901	Mitochondrial fission 1 protein homolog	Conserved with some hosts	178	537	OVOC_OM1b;OVOC_OM1b;OVOC_OM1b;OVOC_OM1b;OVOC_OM1b;OVOC_OM1b	-	-	1	Y	0.803		3	5	4	1	2	2	3	5	3	3	4	4	5	5	3	5	5	5	2	5	4	5	5	3	6	5	1	2	2	5	9	3	3	5	6
	OVOC12251	WBGene00249060	OVP03828	Adipocyte plasma membrane-associated protein homolog	Conserved across all nematodes and hosts	244	735	OVOC_OO_000004;OVOC_OO_000004;OVOC_OO_000004;OVOC_OO_000004;OVOC_OO_000004	-	-	0	Y	0.717		2	1	7	0	0	1	2	7	1	5	6	3	2	4	2	2	5	7	1	7	6	4	5	5	1	23	0	0	1	4	22	1	8	14	8
	OVOC2789	WBGene00239598	OVP11793	60S acidic ribosomal protein P0 homolog	Conserved across all nematodes and hosts	320	1085	OVOC_OM1b;OVOC_OM1b;OVOC_OM1b;OVOC_OM1b;OVOC_OM1b	-	-	0	-	-		4	7	6	2	3	2	7	3	11	5	9	12	11	11	9	11	8	8	4	7	12	13	11	4	9	8	2	3	2	9	3	17	7	16	21
	OVOC1025	WBGene00237834	OVP00494	TPPP family protein homolog	Conserved across all nematodes and hosts	184	1459	OVOC_OM1b;OVOC_OM1b;OVOC_OM1b;OVOC_OM1b	-	-	0	-	-		0	0	4	0	4	1	0	5	3	1	4	5	4	4	4	6	4	4	4	5	4	5	6	0	0	7	0	6	1	0	7	4	1	6	15
	OVOC9327	WBGene00246136	OVP00149	IPR001534:Transthyretin-like;IPR038479:Transthyretin-like superfamily	Specific to nematodes and conserved with only some non-filarial species	145	647	OVOC_OM3;OVOC_OM3;OVOC_OM3;OVOC_OM3	-	-	1	-	-		0	1	3	2	3	5	2	3	2	0	2	4	2	0	1	4	3	4	6	3	2	4	5	0	1	3	3	4	8	2	4	2	0	2	6
	OVOC4903	WBGene00241712	OVP13111	Suppressor of presenilin-2 homolog	Conserved with some hosts	252	759	OVOC_OM2;OVOC_OM2;OVOC_OM2;OVOC_OM2;OVOC_OM2;OVOC_OM2;OVOC_OM2	-	-	0	-	-		2	2	4	1	3	1	4	1	4	4	5	5	5	5	5	4	4	4	3	4	5	5	5	2	2	9	2	3	1	7	1	14	6	17	12
	OVOC8452	WBGene00245261	OVP14598	High mobility group protein 1.2 homolog	Conserved across all nematodes and hosts	217	4343	OVOC_OM3;OVOC_OM3;OVOC_OM3;OVOC_OM3;OVOC_OM3;OVOC_OM3;OVOC_OM3;OVOC_OM3;OVOC_OM3	-	-	0	-	-		0	0	5	1	0	1	1	0	8	4	5	10	6	6	5	5	5	5	1	1	8	10	6	0	0	8	2	0	2	1	0	19	7	14	22
	OVOC6477	WBGene00243286	OVP05237	K08815:TTBK: tau tubulin kinase [EC:2.7.11.26]	Conserved across all nematodes and hosts	337	1014	OVOC_OM2;OVOC_OM2;OVOC_OM2;OVOC_OM2;OVOC_OM2;OVOC_OM2;OVOC_OM2	-	-	0	-	-		2	14	2	0	2	2	0	3	1	6	2	2	6	9	4	8	8	14	2	3	6	9	9	2	62	3	0	2	2	0	5	1	7	4	3
	OVOC6120	WBGene00242929	OVP04471	K14944:NOVA: RNA-binding protein Nova	Conserved across all nematodes and hosts	589	1770	OVOC_OM2;OVOC_OM2;OVOC_OM2;OVOC_OM2;OVOC_OM2;OVOC_OM2;OVOC_OM2;OVOC_OM2;OVOC_OM2;OVOC_OM2;OVOC_OM2	-	-	0	-	-		2	3	13	2	1	3	4	0	18	13	18	16	17	19	11	15	9	13	3	4	18	19	17	3	3	24	3	1	3	5	0	59	18	56	36
	OVOC9845	WBGene00246654	OVP08101	K13201:TIA1, TIAL1: nucleolysin TIA-1/TIAR	Conserved with some hosts	447	1344	OVOC_OM4;OVOC_OM4;OVOC_OM4;OVOC_OM4;OVOC_OM4;OVOC_OM4;OVOC_OM4;OVOC_OM4;OVOC_OM4;OVOC_OM4;OVOC_OM4	-	-	0	-	-		2	6	7	1	2	3	3	4	8	6	8	7	8	7	5	8	7	7	4	5	9	8	8	2	6	16	1	2	3	3	4	35	12	41	33
	OVOC11871	WBGene00248680	OVP09654	40S ribosomal protein S17 homolog	Conserved across all nematodes and hosts	133	535	OVOC_OM1a;OVOC_OM1a;OVOC_OM1a;OVOC_OM1a;OVOC_OM1a;OVOC_OM1a;OVOC_OM1a	-	-	0	-	-		0	0	2	0	1	0	0	1	5	1	8	7	6	8	3	8	6	2	1	1	8	9	8	0	0	2	0	1	0	0	1	8	2	15	11
	OVOC2767	WBGene00239576	OVP06930	Polyadenylate-binding protein homolog	Conserved across all nematodes and hosts	655	4201	OVOC_OM1b;OVOC_OM1b;OVOC_OM1b;OVOC_OM1b;OVOC_OM1b;OVOC_OM1b;OVOC_OM1b;OVOC_OM1b;OVOC_OM1b;OVOC_OM1b	-	-	0	-	-		7	12	5	5	7	4	9	3	13	9	12	14	10	13	8	11	8	14	7	9	14	15	12	8	29	12	7	10	6	22	3	31	13	32	29
	OVOC8135	WBGene00244944	OVP14179	Ras-related protein Rab-18 homolog	Conserved with some hosts	200	5646	OVOC_OM3;OVOC_OM3;OVOC_OM3;OVOC_OM3;OVOC_OM3;OVOC_OM3;OVOC_OM3	-	-	0	-	-		5	3	2	2	3	0	5	3	4	2	5	4	3	4	3	2	2	5	3	5	5	5	3	7	6	3	2	4	0	11	4	6	3	10	6
	OVOC1536	WBGene00238345	OVP03658	IPR002557:Chitin binding domain;IPR036508:Chitin binding domain superfamily	Conserved with some hosts	868	2607	OVOC_OM1b;OVOC_OM1b;OVOC_OM1b;OVOC_OM1b;OVOC_OM1b;OVOC_OM1b;OVOC_OM1b;OVOC_OM1b;OVOC_OM1b;OVOC_OM1b;OVOC_OM1b;OVOC_OM1b;OVOC_OM1b;OVOC_OM1b;OVOC_OM1b;OVOC_OM1b;OVOC_OM1b;OVOC_OM1b;OVOC_OM1b	Y	0.696	0	-	-		16	24	0	1	6	0	29	2	17	7	13	26	20	10	17	23	11	26	6	29	21	29	25	23	44	0	1	7	0	78	2	34	8	20	54
	OVOC235	WBGene00237044	OVP00068	-	Nematode-specific and conserved across nematode species	648	1947	OVOC_OM1b;OVOC_OM1b;OVOC_OM1b;OVOC_OM1b;OVOC_OM1b;OVOC_OM1b;OVOC_OM1b;OVOC_OM1b;OVOC_OM1b;OVOC_OM1b;OVOC_OM1b;OVOC_OM1b;OVOC_OM1b;OVOC_OM1b	Y	0.923	1	-	-		5	7	7	4	9	3	8	8	6	7	7	9	8	9	4	9	6	9	9	8	7	12	10	10	12	13	4	31	5	16	18	17	9	17	23
	OVOC738	WBGene00237547	OVP01891	60S ribosomal protein L31 homolog	Conserved across all nematodes and hosts	129	451	OVOC_OM1b;OVOC_OM1b;OVOC_OM1b	-	-	0	-	-		1	1	3	1	0	3	1	2	2	2	3	4	5	3	2	4	3	3	3	2	4	5	4	2	1	5	1	0	4	1	3	4	2	5	7
	OVOC10687	WBGene00247496	OVP04698	Spermidine synthase homolog	Conserved across all nematodes and hosts	300	903	OVOC_OM4;OVOC_OM4;OVOC_OM4;OVOC_OM4;OVOC_OM4;OVOC_OM4;OVOC_OM4;OVOC_OM4	-	-	0	-	-		6	6	3	2	7	1	6	10	5	5	6	6	4	4	4	9	4	7	7	10	7	7	9	6	6	4	2	11	1	7	14	6	8	6	10
	OVOC1108	WBGene00237917	OVP10628	K07877:RAB2A: Ras-related protein Rab-2A	Conserved across all nematodes and hosts	212	3625	OVOC_OM1b;OVOC_OM1b;OVOC_OM1b;OVOC_OM1b;OVOC_OM1b;OVOC_OM1b;OVOC_OM1b;OVOC_OM1b;OVOC_OM1b;OVOC_OM1b;OVOC_OM1b;OVOC_OM1b;OVOC_OM1b;OVOC_OM1b;OVOC_OM1b;OVOC_OM1b;OVOC_OM1b;OVOC_OM1b;OVOC_OM1b;OVOC_OM1b;OVOC_OM1b;OVOC_OM1b;OVOC_OM1b;OVOC_OM1b;OVOC_OM1b;OVOC_OM1b;OVOC_OM1b;OVOC_OM1b;OVOC_OM1b;OVOC_OM1b;OVOC_OM1b	-	-	0	-	-		2	2	2	2	2	1	2	2	2	2	2	2	2	2	2	2	2	2	2	2	2	2	2	5	8	7	2	4	2	4	7	6	4	5	6
	OVOC8269	WBGene00245078	OVP13938	Kinesin heavy chain homolog	Conserved across all nematodes and hosts	959	2880	OVOC_OM3;OVOC_OM3;OVOC_OM3;OVOC_OM3;OVOC_OM3;OVOC_OM3;OVOC_OM3;OVOC_OM3;OVOC_OM3;OVOC_OM3;OVOC_OM3;OVOC_OM3;OVOC_OM3;OVOC_OM3;OVOC_OM3;OVOC_OM3;OVOC_OM3;OVOC_OM3;OVOC_OM3;OVOC_OM3;OVOC_OM3	-	-	0	-	-		11	16	17	2	11	4	21	18	19	12	25	23	22	28	12	22	21	21	11	25	26	31	28	14	25	29	2	12	4	42	23	35	17	40	47
	OVOC11866	WBGene00248675	OVP09822	60S ribosomal protein L4 homolog	Conserved across all nematodes and hosts	379	1869	OVOC_OM1a;OVOC_OM1a;OVOC_OM1a;OVOC_OM1a;OVOC_OM1a	-	-	0	-	-		3	4	4	3	2	3	6	4	8	7	8	9	10	9	5	9	7	6	3	6	9	11	9	4	6	8	4	2	5	10	5	20	11	14	21
	OVOC3675	WBGene00240484	OVP01885	K08776:NPEPPS: puromycin-sensitive aminopeptidase [EC:3.4.11.-]	Conserved across all nematodes and hosts	876	2861	OVOC_OM1b;OVOC_OM1b;OVOC_OM1b;OVOC_OM1b;OVOC_OM1b;OVOC_OM1b;OVOC_OM1b;OVOC_OM1b;OVOC_OM1b;OVOC_OM1b;OVOC_OM1b;OVOC_OM1b;OVOC_OM1b;OVOC_OM1b;OVOC_OM1b;OVOC_OM1b;OVOC_OM1b;OVOC_OM1b;OVOC_OM1b;OVOC_OM1b;OVOC_OM1b	-	-	0	-	-		9	20	17	3	8	3	18	10	25	18	27	26	18	26	12	23	16	24	8	19	31	31	26	10	31	28	3	9	3	26	12	51	24	51	42
	OVOC7921	WBGene00244730	OVP11527	IPR001398:Macrophage migration inhibitory factor;IPR014347:Tautomerase/MIF superfamily	Conserved with some hosts	120	520	OVOC_OM3;OVOC_OM3	-	-	0	-	-		1	2	4	1	1	1	1	1	4	2	3	3	4	3	3	5	2	4	1	1	4	4	5	2	2	4	1	2	1	1	1	6	3	5	5
	OVOC6895	WBGene00243704	OVP12552	IPR000868:Isochorismatase-like;IPR036380:Isochorismatase-like superfamily	Conserved with some hosts	197	594	OVOC_OM2;OVOC_OM2;OVOC_OM2;OVOC_OM2	-	-	0	-	-		2	4	5	0	3	0	3	3	5	5	5	6	5	5	3	5	5	5	3	4	6	6	5	3	6	6	0	3	0	4	5	10	5	7	11
	OVOC909	WBGene00237718	OVP10576	Polyadenylate-binding protein 2 homolog	Conserved with some hosts	214	645	OVOC_OM1b;OVOC_OM1b;OVOC_OM1b;OVOC_OM1b;OVOC_OM1b;OVOC_OM1b	-	-	0	-	-		0	3	4	2	0	1	2	0	5	6	7	7	5	7	4	5	3	5	2	2	7	7	5	0	4	8	2	0	1	2	0	11	9	19	13
	OVOC11014	WBGene00247823	OVP06881	Phosphoglucomutase homolog	Conserved across all nematodes and hosts	571	1716	OVOC_OM4;OVOC_OM4;OVOC_OM4;OVOC_OM4;OVOC_OM4;OVOC_OM4;OVOC_OM4;OVOC_OM4;OVOC_OM4;OVOC_OM4;OVOC_OM4;OVOC_OM4	-	-	0	-	-		5	10	11	2	10	3	9	12	9	6	7	13	9	11	5	10	12	12	11	13	10	14	12	8	16	17	2	16	3	14	29	15	6	8	18
	OVOC8620	WBGene00245429	OVP14153	Estradiol 17-beta-dehydrogenase 12 homolog	Conserved across all nematodes and hosts	328	1433	OVOC_OM3;OVOC_OM3;OVOC_OM3;OVOC_OM3;OVOC_OM3;OVOC_OM3;OVOC_OM3;OVOC_OM3;OVOC_OM3	-	-	1	Y	0.638		3	3	7	3	8	3	4	6	8	5	7	9	4	7	4	7	6	8	9	7	10	9	8	3	3	10	3	10	3	5	12	14	7	12	14
	OVOC7455	WBGene00244264	OVP14778	Malic enzyme homolog	Conserved across all nematodes and hosts	590	1773	OVOC_OM2;OVOC_OM2;OVOC_OM2;OVOC_OM2;OVOC_OM2;OVOC_OM2;OVOC_OM2;OVOC_OM2;OVOC_OM2;OVOC_OM2;OVOC_OM2;OVOC_OM2;OVOC_OM2	-	-	0	-	-		8	6	14	5	11	0	2	19	1	8	7	3	4	9	3	10	9	14	12	19	11	9	12	13	10	22	6	21	0	2	52	1	10	7	3
	OVOC4152	WBGene00240961	OVP04614	Caveolin-1 homolog	Conserved with some hosts	208	1072	OVOC_OM2;OVOC_OM2;OVOC_OM2	-	-	2	-	-		0	0	4	0	0	0	0	0	9	4	10	8	7	10	0	2	3	4	0	0	11	10	4	0	0	5	0	0	0	0	0	35	8	27	15
	OVOC707	WBGene00237516	OVP03408	IPR000535:Major sperm protein (MSP) domain;IPR008962:PapD-like superfamily;IPR013783:Immunoglobulin-like fold	Conserved with some hosts	169	510	OVOC_OM1b;OVOC_OM1b	-	-	0	Y	0.791		4	6	3	0	2	0	0	3	1	2	3	1	4	3	1	4	3	6	2	3	3	4	4	5	28	3	0	2	0	0	4	1	3	3	1
	OVOC7772	WBGene00244581	OVP06251	LIM and SH3 domain protein homolog	Conserved with some hosts	328	1544	OVOC_OM3;OVOC_OM3;OVOC_OM3;OVOC_OM3;OVOC_OM3;OVOC_OM3;OVOC_OM3;OVOC_OM3;OVOC_OM3;OVOC_OM3	-	-	0	-	-		5	4	8	1	2	2	6	6	6	5	7	9	6	9	5	7	7	8	3	7	8	10	9	7	7	10	2	3	2	8	8	12	7	20	16
	OVOC5387	WBGene00242196	OVP12370	K01725:cynS: cyanate lyase [EC:4.2.1.104]	Specific to nematodes and conserved with only some non-filarial species	165	1373	OVOC_OM2;OVOC_OM2;OVOC_OM2	-	-	0	-	-		4	1	6	0	2	1	1	6	0	1	1	1	1	3	1	2	3	6	2	6	2	3	3	6	1	12	0	3	1	1	16	0	4	1	1
	OVOC10666	WBGene00247475	OVP01562	Transcription factor BTF3 homolog	Conserved across all nematodes and hosts	178	4343	OVOC_OM4;OVOC_OM4;OVOC_OM4;OVOC_OM4;OVOC_OM4	-	-	0	-	-		2	2	2	1	2	2	1	2	4	4	6	5	5	3	1	3	2	2	2	2	7	6	3	2	4	4	1	3	2	2	3	9	5	14	11
	OVOC10971	WBGene00247780	OVP11081	Mitochondrial prohibitin complex protein 2 homolog	Conserved across all nematodes and hosts	568	1831	OVOC_OM4;OVOC_OM4;OVOC_OM4;OVOC_OM4;OVOC_OM4;OVOC_OM4;OVOC_OM4;OVOC_OM4;OVOC_OM4;OVOC_OM4;OVOC_OM4;OVOC_OM4;OVOC_OM4;OVOC_OM4	-	-	1	-	-		10	12	7	5	0	2	11	9	10	6	8	14	11	10	5	11	8	12	5	13	11	14	11	13	33	8	6	0	2	36	11	16	7	13	28
	OVOC3087	WBGene00239896	OVP10793	Importin subunit alpha-3 homolog	Conserved across all nematodes and hosts	514	3487	OVOC_OM1b;OVOC_OM1b;OVOC_OM1b;OVOC_OM1b;OVOC_OM1b;OVOC_OM1b;OVOC_OM1b;OVOC_OM1b;OVOC_OM1b;OVOC_OM1b	-	-	0	Y	0.606		6	12	4	1	6	3	12	9	10	7	10	10	8	9	5	8	6	12	6	12	11	10	9	6	24	7	2	10	5	25	13	17	9	18	14
	OVOC9257	WBGene00246066	OVP09031	Proteasome subunit alpha type-4 homolog	Conserved across all nematodes and hosts	250	1052	OVOC_OM3;OVOC_OM3;OVOC_OM3;OVOC_OM3;OVOC_OM3;OVOC_OM3	-	-	0	-	-		5	5	5	2	4	1	4	5	5	3	3	4	5	5	4	4	3	6	4	6	5	6	5	5	7	5	2	6	1	7	8	10	6	4	8
	OVOC6041	WBGene00242850	OVP05270	Insulin-degrading enzyme homolog	Conserved across all nematodes and hosts	1037	5235	OVOC_OM2;OVOC_OM2;OVOC_OM2;OVOC_OM2;OVOC_OM2;OVOC_OM2;OVOC_OM2;OVOC_OM2;OVOC_OM2;OVOC_OM2;OVOC_OM2;OVOC_OM2;OVOC_OM2;OVOC_OM2;OVOC_OM2;OVOC_OM2;OVOC_OM2;OVOC_OM2;OVOC_OM2;OVOC_OM2;OVOC_OM2;OVOC_OM2;OVOC_OM2	-	-	0	-	-		18	7	36	4	6	6	9	24	15	9	29	17	14	18	8	20	12	37	9	24	31	25	23	26	13	91	5	8	6	14	48	22	10	45	33
	OVOC4479	WBGene00241288	OVP02018	Fructose-1,6-bisphosphatase homolog	Conserved across all nematodes and hosts	388	1455	OVOC_OM2;OVOC_OM2;OVOC_OM2;OVOC_OM2;OVOC_OM2;OVOC_OM2;OVOC_OM2;OVOC_OM2	-	-	0	-	-		3	4	7	0	7	1	2	6	6	2	5	8	7	8	5	9	7	7	7	6	6	9	10	4	6	20	0	9	1	3	15	9	2	10	18
	OVOC1419	WBGene00238228	OVP09421	K02947:RP-S10e, RPS10: small subunit ribosomal protein S10e	Conserved across all nematodes and hosts	147	491	OVOC_OM1b;OVOC_OM1b;OVOC_OM1b	-	-	0	Y	0.734		1	2	3	1	1	2	1	1	4	1	3	4	3	3	2	3	2	3	2	1	4	4	3	2	3	5	1	1	3	1	1	6	2	7	13
	OVOC911	WBGene00237720	OVP14574	Putative pterin-4-alpha-carbinolamine dehydratase	Conserved with some hosts	120	489	OVOC_OM1b;OVOC_OM1b;OVOC_OM1b;OVOC_OM1b;OVOC_OM1b;OVOC_OM1b;OVOC_OM1b;OVOC_OM1b;OVOC_OM1b	-	-	0	-	-		1	2	2	0	2	0	2	2	2	2	2	2	2	2	2	2	2	3	2	2	2	2	2	1	4	3	0	2	0	4	3	7	3	3	3
	OVOC10831	WBGene00247640	OVP02411	IPR001440:Tetratricopeptide repeat 1;IPR011990:Tetratricopeptide-like helical domain superfamily;IPR013026:Tetratricopeptide repeat-containing domain;IPR019734:Tetratricopeptide repeat;IPR032374:SGTA, homodimerisation domain	Conserved across all nematodes and hosts	339	1458	OVOC_OM4;OVOC_OM4;OVOC_OM4;OVOC_OM4;OVOC_OM4;OVOC_OM4;OVOC_OM4;OVOC_OM4	-	-	0	-	-		2	3	7	1	2	1	4	5	9	6	12	10	9	11	4	10	7	7	3	5	13	12	11	2	3	12	1	3	1	7	6	19	9	22	18
	OVOC772	WBGene00237581	OVP12898	Putative small nuclear ribonucleoprotein-associated protein B	Conserved across all nematodes and hosts	168	1928	OVOC_OM1b;OVOC_OM1b;OVOC_OM1b;OVOC_OM1b;OVOC_OM1b;OVOC_OM1b;OVOC_OM1b;OVOC_OM1b;OVOC_OM1b;OVOC_OM1b;OVOC_OM1b;OVOC_OM1b;OVOC_OM1b	-	-	0	-	-		1	3	2	2	0	0	3	1	4	2	4	4	4	4	1	4	2	4	2	3	4	4	4	1	7	3	2	0	0	6	1	9	2	15	10
	OVOC2630	WBGene00239439	OVP06289	Putative 6-phosphogluconolactonase	Conserved with some hosts	255	2118	OVOC_OM1b;OVOC_OM1b;OVOC_OM1b;OVOC_OM1b;OVOC_OM1b	-	-	0	-	-		4	3	8	2	4	3	4	5	7	4	5	6	6	6	3	6	6	8	6	7	8	8	8	5	3	9	2	5	3	5	7	11	4	8	8
	OVOC5297	WBGene00242106	OVP08186	Family S33 non-peptidase homolog	Conserved with some hosts	317	3602	OVOC_OM2;OVOC_OM2;OVOC_OM2;OVOC_OM2;OVOC_OM2;OVOC_OM2;OVOC_OM2;OVOC_OM2;OVOC_OM2;OVOC_OM2	-	-	0	Y	0.839		3	4	8	1	3	0	5	5	6	5	6	9	9	9	5	9	9	9	3	8	8	11	10	3	4	15	1	4	0	6	6	9	6	9	13
	OVOC6827a	WBGene00243636	OVP14645	Sodium\/potassium-transporting ATPase subunit alpha homolog	Conserved across all nematodes and hosts	1012	3039	OVOC_OM2;OVOC_OM2;OVOC_OM2;OVOC_OM2;OVOC_OM2;OVOC_OM2;OVOC_OM2;OVOC_OM2;OVOC_OM2;OVOC_OM2;OVOC_OM2;OVOC_OM2;OVOC_OM2;OVOC_OM2;OVOC_OM2;OVOC_OM2;OVOC_OM2;OVOC_OM2;OVOC_OM2;OVOC_OM2;OVOC_OM2;OVOC_OM2;OVOC_OM2;OVOC_OM2;OVOC_OM2;OVOC_OM2;OVOC_OM2;OVOC_OM2;OVOC_OM2;OVOC_OM2;OVOC_OM2;OVOC_OM2;OVOC_OM2;OVOC_OM2;OVOC_OM2	-	-	8	Y	0.7		3	2	21	1	9	2	8	19	19	12	19	21	21	23	23	23	21	21	9	20	22	24	28	3	2	37	2	13	2	14	33	37	20	41	55
	OVOC637	WBGene00237446	OVP11475	K20526:TAGLN: transgelin	Conserved with some hosts	190	647	OVOC_OM1b;OVOC_OM1b;OVOC_OM1b;OVOC_OM1b	-	-	0	-	-		1	3	2	2	6	1	5	0	4	0	2	5	3	4	1	1	2	3	7	5	4	5	3	2	3	3	4	9	1	6	0	8	0	5	6
	OVOC341	WBGene00237150	OVP06666	60S ribosomal protein L7 homolog	Conserved across all nematodes and hosts	247	3337	OVOC_OM1b;OVOC_OM1b;OVOC_OM1b;OVOC_OM1b;OVOC_OM1b;OVOC_OM1b;OVOC_OM1b;OVOC_OM1b;OVOC_OM1b;OVOC_OM1b;OVOC_OM1b;OVOC_OM1b;OVOC_OM1b;OVOC_OM1b;OVOC_OM1b;OVOC_OM1b;OVOC_OM1b;OVOC_OM1b;OVOC_OM1b;OVOC_OM1b;OVOC_OM1b;OVOC_OM1b;OVOC_OM1b;OVOC_OM1b;OVOC_OM1b;OVOC_OM1b;OVOC_OM1b;OVOC_OM1b	-	-	0	-	-		3	3	4	2	2	3	4	1	6	4	5	5	5	7	3	6	5	4	3	4	8	7	6	3	5	5	4	2	3	4	1	13	5	9	13
	OVOC10229	WBGene00247038	OVP01109	K00357:QDPR: dihydropteridine reductase [EC:1.5.1.34]	Conserved with some hosts	236	6936	OVOC_OM4;OVOC_OM4;OVOC_OM4;OVOC_OM4;OVOC_OM4;OVOC_OM4;OVOC_OM4;OVOC_OM4;OVOC_OM4;OVOC_OM4;OVOC_OM4;OVOC_OM4;OVOC_OM4;OVOC_OM4;OVOC_OM4;OVOC_OM4;OVOC_OM4;OVOC_OM4;OVOC_OM4;OVOC_OM4;OVOC_OM4;OVOC_OM4	-	-	0	-	-		2	4	5	1	2	1	5	5	7	5	9	6	6	5	3	5	5	5	3	7	9	7	5	2	6	8	1	2	1	7	5	12	6	15	9
	OVOC905	WBGene00237714	OVP14146	Inositol monophosphatase ttx-7 homolog	Conserved across all nematodes and hosts	285	858	OVOC_OM1b;OVOC_OM1b;OVOC_OM1b;OVOC_OM1b;OVOC_OM1b;OVOC_OM1b;OVOC_OM1b	-	-	0	Y	0.622		1	7	4	2	2	3	2	3	8	4	10	11	7	11	4	11	8	10	5	4	13	13	12	1	8	5	3	2	3	2	3	13	4	15	18
	OVOC6050	WBGene00242859	OVP03845	60S ribosomal protein L10a homolog	Conserved across all nematodes and hosts	216	1921	OVOC_OM2;OVOC_OM2;OVOC_OM2;OVOC_OM2	-	-	0	Y	0.667		2	3	4	2	2	2	3	3	3	3	3	3	4	4	3	5	5	4	2	4	4	4	5	2	5	4	2	3	2	4	3	7	8	5	7
	OVOC5968	WBGene00242777	OVP06312	Ubiquitin carboxyl-terminal hydrolase homolog	Conserved with some hosts	230	868	OVOC_OM2;OVOC_OM2;OVOC_OM2;OVOC_OM2;OVOC_OM2	-	-	0	-	-		2	2	2	3	3	2	3	5	4	2	4	4	2	4	0	2	3	2	4	6	4	5	3	3	2	5	5	6	2	4	5	9	3	11	8
	OVOC8382	WBGene00245191	OVP03557	-	Onchocerca-specific	391	1569	OVOC_OM3;OVOC_OM3;OVOC_OM3;OVOC_OM3	-	-	0	-	-		3	9	3	2	4	3	2	3	3	4	4	4	3	4	3	4	4	9	4	3	4	4	4	6	26	5	2	10	5	3	7	6	9	9	8
	OVOC3418	WBGene00240227	OVP08036	40S ribosomal protein S5 homolog	Conserved across all nematodes and hosts	215	3399	OVOC_OM1b;OVOC_OM1b;OVOC_OM1b;OVOC_OM1b;OVOC_OM1b;OVOC_OM1b;OVOC_OM1b;OVOC_OM1b;OVOC_OM1b;OVOC_OM1b;OVOC_OM1b;OVOC_OM1b;OVOC_OM1b	-	-	0	Y	0.643		1	2	2	2	1	2	1	1	3	2	3	3	3	4	2	3	2	2	2	1	3	4	3	1	3	6	3	2	2	2	2	12	3	15	13
	OVOC2962	WBGene00239771	OVP01288	LAMP family protein lmp-1 homolog	Conserved with some hosts	227	2955	OVOC_OM1b;OVOC_OM1b;OVOC_OM1b;OVOC_OM1b;OVOC_OM1b;OVOC_OM1b;OVOC_OM1b	Y	0.892	2	-	-		2	3	3	2	3	1	1	1	3	2	3	2	3	3	3	3	2	3	3	2	3	3	3	3	6	4	2	10	1	3	1	8	3	13	4
	OVOC9697	WBGene00246506	OVP13539	Putative 26S protease regulatory subunit 10B	Conserved across all nematodes and hosts	398	2358	OVOC_OM4;OVOC_OM4;OVOC_OM4;OVOC_OM4;OVOC_OM4;OVOC_OM4;OVOC_OM4;OVOC_OM4;OVOC_OM4;OVOC_OM4;OVOC_OM4;OVOC_OM4;OVOC_OM4;OVOC_OM4;OVOC_OM4;OVOC_OM4;OVOC_OM4	-	-	0	-	-		4	7	7	2	3	1	5	5	7	7	6	7	6	7	4	8	5	8	4	5	10	9	8	6	15	11	3	4	1	9	12	15	9	16	13
	OVOC6744	WBGene00243553	OVP09425	rRNA 2 prime-O-methyltransferase fibrillarin homolog	Conserved across all nematodes and hosts	243	1546	OVOC_OM2;OVOC_OM2;OVOC_OM2;OVOC_OM2;OVOC_OM2;OVOC_OM2;OVOC_OM2;OVOC_OM2;OVOC_OM2;OVOC_OM2;OVOC_OM2;OVOC_OM2;OVOC_OM2;OVOC_OM2;OVOC_OM2	-	-	0	Y	0.615		2	2	3	2	1	0	2	1	2	3	4	4	2	3	2	3	3	3	2	2	4	5	4	4	5	6	3	2	0	7	1	6	6	17	16
	OVOC8123	WBGene00244932	OVP05813	T-complex protein 1 subunit zeta homolog	Conserved across all nematodes and hosts	540	1636	OVOC_OM3;OVOC_OM3;OVOC_OM3;OVOC_OM3;OVOC_OM3;OVOC_OM3;OVOC_OM3;OVOC_OM3;OVOC_OM3;OVOC_OM3;OVOC_OM3;OVOC_OM3	-	-	0	-	-		4	10	5	6	3	3	9	6	12	8	12	11	10	12	6	10	8	10	7	11	12	12	12	4	13	8	10	3	3	19	7	26	13	24	24
	OVOC5133	WBGene00241942	OVP04867	Hydroxyacylglutathione hydrolase, mitochondrial homolog	Conserved with some hosts	281	1021	OVOC_OM2;OVOC_OM2;OVOC_OM2;OVOC_OM2;OVOC_OM2;OVOC_OM2;OVOC_OM2	-	-	0	-	-		3	8	4	1	4	1	7	3	6	2	5	4	6	6	4	7	5	9	4	7	7	8	7	3	10	4	1	7	1	12	3	10	3	6	9
	OVOC3267	WBGene00240076	OVP08721	60S ribosomal protein L28 homolog	Conserved with some hosts	138	508	OVOC_OM1b;OVOC_OM1b;OVOC_OM1b	-	-	0	-	-		0	2	3	1	1	0	2	0	4	2	5	4	4	5	1	4	2	4	1	2	5	5	4	0	3	4	1	1	0	3	0	10	4	10	6
	OVOC9253	WBGene00246062	OVP06362	Tubulin alpha-4A chain homolog	Conserved across all nematodes and hosts	451	2422	OVOC_OM3;OVOC_OM3;OVOC_OM3;OVOC_OM3;OVOC_OM3;OVOC_OM3;OVOC_OM3;OVOC_OM3;OVOC_OM3	-	-	0	Y	0.604		3	12	3	4	3	2	4	3	3	4	5	2	3	4	3	4	3	12	5	5	5	4	4	7	36	9	6	4	4	10	6	12	6	15	8
	OVOC2984	WBGene00239793	OVP11713	K23490:CYB5: cytochrome b5	Conserved across all nematodes and hosts	143	1813	OVOC_OM1b;OVOC_OM1b;OVOC_OM1b;OVOC_OM1b;OVOC_OM1b;OVOC_OM1b	-	-	1	Y	0.718		2	2	3	1	1	0	2	2	3	0	3	3	3	3	2	3	3	3	2	2	3	3	4	2	4	3	3	1	0	2	6	3	0	5	4
	OVOC5164	WBGene00241973	OVP10779	IPR015915:Kelch-type beta propeller	Specific to nematodes and conserved with only some non-filarial species	491	1484	OVOC_OM2;OVOC_OM2;OVOC_OM2;OVOC_OM2;OVOC_OM2;OVOC_OM2;OVOC_OM2	-	-	0	Y	0.751		2	4	7	2	4	1	7	4	8	7	8	9	9	7	6	9	7	7	4	7	9	10	10	4	7	14	2	6	1	11	8	21	15	26	23
	OVOC2190	WBGene00238999	OVP05406	IPR019166:MICOS complex subunit MIC26/MIC27;IPR033182:MICOS complex subunit MIC26/MIC27, animal	Conserved with some hosts	175	528	OVOC_OM1b;OVOC_OM1b;OVOC_OM1b;OVOC_OM1b;OVOC_OM1b	-	-	2	-	-		1	3	3	0	2	0	5	2	5	2	5	5	5	5	4	6	6	5	2	5	6	5	6	1	4	4	0	2	0	7	2	8	3	7	7
	OVOC2291	WBGene00239100	OVP04729	Transcription elongation factor B polypeptide 1 homolog	Conserved across all nematodes and hosts	114	345	OVOC_OM1b;OVOC_OM1b	-	-	0	-	-		2	3	1	0	0	0	2	1	3	1	1	2	1	1	0	1	1	3	0	2	3	2	1	3	4	1	0	0	0	12	1	5	1	6	3
	OVOC3721	WBGene00240530	OVP14060	Ras-related protein Rab-6.1 homolog	Conserved across all nematodes and hosts	207	1615	OVOC_OM1b;OVOC_OM1b;OVOC_OM1b;OVOC_OM1b;OVOC_OM1b;OVOC_OM1b;OVOC_OM1b	-	-	0	Y	0.705		1	4	3	1	2	1	4	3	3	2	4	3	3	5	3	3	3	5	2	4	4	5	4	1	7	5	1	2	1	8	4	9	2	8	7
	OVOC550	WBGene00237359	OVP06980	Neuronal calcium sensor 2 homolog	Conserved with some hosts	201	683	OVOC_OM1b;OVOC_OM1b;OVOC_OM1b;OVOC_OM1b	-	-	0	-	-		0	5	3	0	3	0	0	3	6	3	6	6	6	7	3	8	5	6	3	3	8	8	9	0	5	3	0	4	0	0	4	7	4	8	13
	OVOC9263	WBGene00246072	OVP10213	-	Filarial-specific and conserved across filarial species	109	2706	OVOC_OM3;OVOC_OM3;OVOC_OM3;OVOC_OM3;OVOC_OM3;OVOC_OM3;OVOC_OM3;OVOC_OM3;OVOC_OM3;OVOC_OM3;OVOC_OM3;OVOC_OM3;OVOC_OM3	-	-	0	-	-		1	3	2	1	2	0	1	2	3	1	3	3	3	2	3	3	3	3	2	2	3	3	3	1	4	2	1	2	0	1	2	3	2	3	5
	OVOC4166	WBGene00240975	OVP06202	Hexokinase homolog	Nematode-specific and conserved across nematode species	452	1359	OVOC_OM2;OVOC_OM2;OVOC_OM2;OVOC_OM2;OVOC_OM2;OVOC_OM2;OVOC_OM2;OVOC_OM2;OVOC_OM2;OVOC_OM2;OVOC_OM2	-	-	0	-	-		3	5	8	3	8	0	6	8	10	6	12	11	9	9	9	10	11	9	8	9	12	14	12	3	5	10	3	9	0	7	16	18	7	18	15
	OVOC8267	WBGene00245076	OVP03326	Ribosome maturation protein SBDS homolog	Conserved across all nematodes and hosts	253	852	OVOC_OM3;OVOC_OM3;OVOC_OM3;OVOC_OM3;OVOC_OM3	-	-	0	-	-		2	8	4	2	2	2	6	2	6	4	8	5	6	7	3	8	3	9	3	6	9	9	8	2	13	4	2	4	2	7	2	8	5	12	8
	OVOC7381	WBGene00244190	OVP13192	K20721:RTN1: reticulon-1	Conserved across all nematodes and hosts	683	2772	OVOC_OM2;OVOC_OM2;OVOC_OM2;OVOC_OM2;OVOC_OM2;OVOC_OM2;OVOC_OM2;OVOC_OM2;OVOC_OM2;OVOC_OM2;OVOC_OM2;OVOC_OM2;OVOC_OM2;OVOC_OM2;OVOC_OM2;OVOC_OM2	-	-	2	-	-		11	3	13	0	9	3	5	11	12	9	11	13	10	14	12	12	10	15	9	12	13	14	13	17	3	23	0	13	4	6	31	15	14	14	23
	OVOC443	WBGene00237252	OVP10514	K09503:DNAJA2: DnaJ homolog subfamily A member 2	Conserved across all nematodes and hosts	429	1340	OVOC_OM1b;OVOC_OM1b;OVOC_OM1b;OVOC_OM1b;OVOC_OM1b;OVOC_OM1b;OVOC_OM1b;OVOC_OM1b;OVOC_OM1b	-	-	0	-	-		1	5	8	2	4	0	8	6	7	6	10	9	7	9	4	7	6	8	4	8	10	11	8	1	8	12	2	5	0	17	9	14	9	23	23
	OVOC9911	WBGene00246720	OVP10195	F-actin-capping protein subunit beta homolog	Conserved across all nematodes and hosts	270	813	OVOC_OM4;OVOC_OM4;OVOC_OM4;OVOC_OM4;OVOC_OM4;OVOC_OM4;OVOC_OM4	-	-	0	-	-		1	1	5	1	3	1	4	3	6	3	6	9	7	9	5	9	6	5	3	5	8	10	9	1	1	7	1	3	1	4	5	10	4	10	18
	OVOC12024	WBGene00248833	OVP13626	Eukaryotic initiation factor 4A-III homolog	Conserved across all nematodes and hosts	404	3135	OVOC_OM5;OVOC_OM5;OVOC_OM5;OVOC_OM5;OVOC_OM5;OVOC_OM5;OVOC_OM5;OVOC_OM5;OVOC_OM5;OVOC_OM5	-	-	0	Y	0.728		1	2	7	1	2	2	2	2	16	5	13	13	10	16	8	7	6	7	2	4	16	16	11	1	4	8	1	3	3	2	3	36	7	22	23
	OVOC7054	WBGene00243863	OVP08166	Putative microtubule-associated protein, rp\/eb family	Conserved across all nematodes and hosts	298	969	OVOC_OM2;OVOC_OM2;OVOC_OM2;OVOC_OM2;OVOC_OM2;OVOC_OM2;OVOC_OM2;OVOC_OM2	-	-	0	-	-		1	6	5	1	1	2	6	0	9	4	9	7	8	9	2	6	4	8	3	6	9	10	7	1	9	7	1	1	2	11	0	19	6	17	14
	OVOC4300	WBGene00241109	OVP13014	cGMP-dependent protein kinase egl-4 homolog	Conserved across all nematodes and hosts	762	2289	OVOC_OM2;OVOC_OM2;OVOC_OM2;OVOC_OM2;OVOC_OM2;OVOC_OM2;OVOC_OM2;OVOC_OM2;OVOC_OM2;OVOC_OM2;OVOC_OM2;OVOC_OM2;OVOC_OM2;OVOC_OM2;OVOC_OM2;OVOC_OM2	-	-	0	-	-		7	6	15	5	11	3	10	13	15	10	15	16	16	18	14	17	18	17	12	16	18	23	22	8	6	17	5	13	3	11	19	25	16	19	29
	OVOC6401	WBGene00243210	OVP08974	60S ribosomal protein L18a homolog	Conserved with some hosts	180	604	OVOC_OM2;OVOC_OM2;OVOC_OM2;OVOC_OM2	-	-	0	Y	0.736		1	2	3	2	2	1	2	2	4	3	4	4	5	4	2	5	3	3	3	2	5	6	5	1	4	5	2	2	1	2	2	6	5	9	9
	OVOC7626	WBGene00244435	OVP01797	IPR018792:Nuclear protein 1-like	Specific to nematodes and conserved with only some non-filarial species	70	1051	OVOC_OM3;OVOC_OM3	-	-	0	Y	0.676		1	1	0	1	1	0	0	0	1	2	2	1	2	2	1	2	1	1	1	0	2	2	2	1	2	0	1	1	0	0	0	2	3	5	2
	OVOC1067	WBGene00237876	OVP04382	40S ribosomal protein S15a homolog	Conserved across all nematodes and hosts	133	547	OVOC_OM1b;OVOC_OM1b;OVOC_OM1b	-	-	0	Y	0.73		0	0	3	1	2	0	1	0	4	2	3	4	3	4	3	4	4	3	2	1	4	4	4	0	0	5	1	2	0	1	0	9	2	6	8
	OVOC1251	WBGene00238060	OVP05417	VAMP-associated protein of 33kDa ortholog A homolog	Conserved with some hosts	245	885	OVOC_OM1b;OVOC_OM1b;OVOC_OM1b;OVOC_OM1b;OVOC_OM1b;OVOC_OM1b;OVOC_OM1b	-	-	1	-	-		1	2	2	1	2	1	2	3	2	1	2	3	2	2	2	2	2	2	2	3	2	3	2	4	5	2	2	5	2	8	6	6	4	6	9
	OVOC4980	WBGene00241789	OVP04510	Vesicle-associated membrane protein 8 homolog	Conserved with some hosts	105	5452	OVOC_OM2;OVOC_OM2;OVOC_OM2;OVOC_OM2;OVOC_OM2;OVOC_OM2;OVOC_OM2	-	-	1	Y	0.752		0	2	2	0	2	0	2	2	1	0	0	2	2	2	1	1	2	2	2	2	1	2	2	0	3	3	0	5	0	4	3	1	0	0	3
	OVOC2208	WBGene00239017	OVP05296	Phospholipid hydroperoxide glutathione peroxidase, mitochondrial homolog	Conserved across all nematodes and hosts	198	846	OVOC_OM1b;OVOC_OM1b;OVOC_OM1b;OVOC_OM1b;OVOC_OM1b;OVOC_OM1b	Y	0.728	0	-	-		0	0	1	0	2	1	0	3	5	1	2	13	13	7	5	8	6	1	3	3	5	14	8	0	0	1	0	2	1	0	3	5	1	2	31
	OVOC101	WBGene00236910	OVP13252	Charged multivesicular body protein 1b homolog	Conserved across all nematodes and hosts	197	1255	OVOC_OM1b;OVOC_OM1b;OVOC_OM1b;OVOC_OM1b;OVOC_OM1b;OVOC_OM1b	-	-	0	-	-		0	2	3	1	1	0	1	1	5	2	5	5	5	4	3	4	4	4	1	2	5	5	5	0	2	4	1	1	0	1	2	12	4	12	13
	OVOC1650	WBGene00238459	OVP13052	K11593:ELF2C, AGO: eukaryotic translation initiation factor 2C	Nematode-specific and conserved across nematode species	931	2796	OVOC_OM1b;OVOC_OM1b;OVOC_OM1b;OVOC_OM1b;OVOC_OM1b;OVOC_OM1b;OVOC_OM1b;OVOC_OM1b;OVOC_OM1b;OVOC_OM1b;OVOC_OM1b;OVOC_OM1b;OVOC_OM1b;OVOC_OM1b;OVOC_OM1b;OVOC_OM1b;OVOC_OM1b;OVOC_OM1b;OVOC_OM1b;OVOC_OM1b;OVOC_OM1b;OVOC_OM1b	-	-	0	-	-		7	8	13	9	6	5	19	4	23	13	28	22	18	25	9	18	11	16	11	20	29	28	19	9	9	16	12	7	6	30	5	42	17	58	35
	OVOC10293	WBGene00247102	OVP11717	Proteasome subunit beta type-3 homolog	Conserved across all nematodes and hosts	205	5616	OVOC_OM4;OVOC_OM4;OVOC_OM4;OVOC_OM4;OVOC_OM4;OVOC_OM4;OVOC_OM4;OVOC_OM4;OVOC_OM4;OVOC_OM4;OVOC_OM4;OVOC_OM4;OVOC_OM4;OVOC_OM4;OVOC_OM4;OVOC_OM4;OVOC_OM4;OVOC_OM4;OVOC_OM4;OVOC_OM4;OVOC_OM4;OVOC_OM4;OVOC_OM4;OVOC_OM4;OVOC_OM4;OVOC_OM4;OVOC_OM4;OVOC_OM4;OVOC_OM4;OVOC_OM4;OVOC_OM4;OVOC_OM4;OVOC_OM4;OVOC_OM4	-	-	0	-	-		1	4	2	0	1	0	3	2	3	0	4	4	2	4	1	4	3	4	1	3	4	4	4	2	5	5	0	3	0	6	2	9	0	8	12
	OVOC10491	WBGene00247300	OVP13356	Putative ADP-dependent glucokinase	Conserved across all nematodes and hosts	495	1488	OVOC_OM4;OVOC_OM4;OVOC_OM4;OVOC_OM4;OVOC_OM4;OVOC_OM4;OVOC_OM4;OVOC_OM4;OVOC_OM4;OVOC_OM4;OVOC_OM4	-	-	1	-	-		3	3	12	0	9	2	3	14	3	6	6	12	10	10	7	14	13	12	9	14	9	14	15	3	3	17	0	14	3	3	21	6	6	9	16
	OVOC4935	WBGene00241744	OVP05565	cAMP-dependent protein kinase regulatory subunit homolog	Conserved across all nematodes and hosts	373	2325	OVOC_OM2;OVOC_OM2;OVOC_OM2;OVOC_OM2;OVOC_OM2;OVOC_OM2;OVOC_OM2;OVOC_OM2;OVOC_OM2;OVOC_OM2;OVOC_OM2;OVOC_OM2;OVOC_OM2;OVOC_OM2;OVOC_OM2;OVOC_OM2;OVOC_OM2	-	-	0	-	-		1	1	7	0	6	1	1	8	5	5	5	11	8	9	9	10	10	7	6	8	7	12	13	1	1	10	0	6	1	2	14	9	5	6	17
	OVOC3864	WBGene00240673	OVP00674	Dolichyl-diphosphooligosaccharide--protein glycosyltransferase subunit 1 homolog	Conserved across all nematodes and hosts	647	1944	OVOC_OM2;OVOC_OM2;OVOC_OM2;OVOC_OM2;OVOC_OM2;OVOC_OM2;OVOC_OM2;OVOC_OM2;OVOC_OM2;OVOC_OM2;OVOC_OM2;OVOC_OM2;OVOC_OM2	Y	0.955	1	-	-		2	4	11	2	4	2	4	5	18	11	18	17	15	16	9	14	13	12	5	6	20	20	15	2	4	19	2	5	2	5	7	35	14	37	41
	OVOC2461	WBGene00239270	OVP01277	K20399:LAMTOR4: ragulator complex protein LAMTOR4	Conserved with some hosts	89	270	OVOC_OM1b;OVOC_OM1b	-	-	0	Y	0.857		0	1	2	0	1	0	0	0	2	1	3	3	2	3	2	3	2	2	1	0	3	3	3	0	1	2	0	1	0	0	0	6	1	5	9
	OVOC1524	WBGene00238333	OVP09684	K13161:HNRNPR: heterogeneous nuclear ribonucleoprotein R	Conserved across all nematodes and hosts	713	2142	OVOC_OM1b;OVOC_OM1b;OVOC_OM1b;OVOC_OM1b;OVOC_OM1b;OVOC_OM1b;OVOC_OM1b;OVOC_OM1b;OVOC_OM1b;OVOC_OM1b;OVOC_OM1b;OVOC_OM1b	-	-	0	-	-		2	6	11	2	2	3	6	0	20	12	19	17	16	20	10	16	10	13	4	6	23	21	16	2	9	19	4	2	4	8	0	46	22	43	37
	OVOC1417	WBGene00238226	OVP00371	Putative nuclear transport factor 2	Conserved with some hosts	132	399	OVOC_OM1b;OVOC_OM1b;OVOC_OM1b	-	-	0	-	-		1	1	2	1	1	1	2	1	1	1	3	2	1	1	1	2	2	2	1	2	3	2	3	1	3	4	1	2	1	4	1	1	2	6	6
	OVOC8261	WBGene00245070	OVP03560	K00079:CBR1: carbonyl reductase 1 [EC:1.1.1.184 1.1.1.189 1.1.1.197]	Conserved with some hosts	282	9423	OVOC_OM3;OVOC_OM3;OVOC_OM3;OVOC_OM3;OVOC_OM3;OVOC_OM3;OVOC_OM3;OVOC_OM3;OVOC_OM3;OVOC_OM3;OVOC_OM3;OVOC_OM3;OVOC_OM3;OVOC_OM3;OVOC_OM3;OVOC_OM3;OVOC_OM3;OVOC_OM3;OVOC_OM3;OVOC_OM3;OVOC_OM3;OVOC_OM3;OVOC_OM3;OVOC_OM3;OVOC_OM3;OVOC_OM3;OVOC_OM3;OVOC_OM3;OVOC_OM3;OVOC_OM3;OVOC_OM3;OVOC_OM3;OVOC_OM3;OVOC_OM3;OVOC_OM3;OVOC_OM3;OVOC_OM3;OVOC_OM3;OVOC_OM3;OVOC_OM3;OVOC_OM3;OVOC_OM3;OVOC_OM3;OVOC_OM3;OVO…	-	-	0	-	-		2	6	4	1	5	1	4	5	8	5	6	8	5	9	3	9	5	6	5	5	8	10	9	2	9	5	1	7	1	5	5	10	6	7	9
	OVOC6216	WBGene00243025	OVP11592	Clathrin light chain homolog	Conserved across all nematodes and hosts	204	2400	OVOC_OM2;OVOC_OM2;OVOC_OM2;OVOC_OM2	-	-	0	-	-		1	4	2	2	2	1	3	3	5	3	4	6	3	4	3	5	3	4	3	4	6	6	5	1	6	4	2	2	1	5	4	6	6	4	9
	OVOC1884	WBGene00238693	OVP14194	Eukaryotic initiation factor 4A homolog	Conserved across all nematodes and hosts	415	1495	OVOC_OM1b;OVOC_OM1b;OVOC_OM1b;OVOC_OM1b;OVOC_OM1b;OVOC_OM1b;OVOC_OM1b;OVOC_OM1b;OVOC_OM1b;OVOC_OM1b	-	-	0	Y	0.692		3	3	5	2	4	1	6	5	9	6	9	8	6	9	4	11	4	5	4	6	13	10	12	4	6	8	3	4	1	9	10	15	7	20	17
	OVOC13463	WBGene00255478	OVP13621	K02980:RP-S29e, RPS29: small subunit ribosomal protein S29e	Conserved with some hosts	56	353	OVOC_OM3;OVOC_OM3;OVOC_OM3	-	-	0	Y	0.75		1	2	1	1	0	0	1	0	1	0	1	2	2	1	1	1	2	2	1	1	2	2	2	1	3	2	1	0	0	1	0	1	0	1	3
	OVOC12449	WBGene00249258	OVP05675	-	Filarial-specific and conserved across filarial species	249	810	OVOC_OO_000027;OVOC_OO_000027;OVOC_OO_000027;OVOC_OO_000027	-	-	1	-	-		2	2	2	2	1	2	2	2	2	2	2	2	3	2	2	2	3	2	2	2	2	3	3	3	7	3	3	1	4	7	3	7	4	4	8
	OVOC12400	WBGene00249209	OVP02721	Adipocyte plasma membrane-associated protein homolog	Conserved across all nematodes and hosts	147	444	OVOC_OO_000017;OVOC_OO_000017;OVOC_OO_000017;OVOC_OO_000017;OVOC_OO_000017;OVOC_OO_000017	-	-	1	-	-		2	0	4	0	0	0	1	5	0	3	3	3	2	0	2	1	2	4	0	5	3	3	2	5	0	9	0	0	0	1	14	0	4	4	4
	OVOC11704	WBGene00248513	OVP07904	Nuclear migration protein nudC homolog	Conserved across all nematodes and hosts	322	2623	OVOC_OM1a;OVOC_OM1a;OVOC_OM1a;OVOC_OM1a;OVOC_OM1a;OVOC_OM1a;OVOC_OM1a;OVOC_OM1a;OVOC_OM1a;OVOC_OM1a	-	-	0	-	-		5	5	4	4	3	2	4	4	6	5	9	7	7	8	5	4	5	6	5	5	12	11	7	6	7	5	5	3	2	5	5	8	6	13	12
	OVOC5465	WBGene00242274	OVP06217	Filamin-B homolog	Conserved across all nematodes and hosts	2222	6669	OVOC_OM2;OVOC_OM2;OVOC_OM2;OVOC_OM2;OVOC_OM2;OVOC_OM2;OVOC_OM2;OVOC_OM2;OVOC_OM2;OVOC_OM2;OVOC_OM2;OVOC_OM2;OVOC_OM2;OVOC_OM2;OVOC_OM2;OVOC_OM2;OVOC_OM2;OVOC_OM2;OVOC_OM2;OVOC_OM2;OVOC_OM2;OVOC_OM2;OVOC_OM2;OVOC_OM2;OVOC_OM2;OVOC_OM2;OVOC_OM2;OVOC_OM2;OVOC_OM2;OVOC_OM2;OVOC_OM2;OVOC_OM2;OVOC_OM2;OVOC_OM2;OVOC_OM2;OVOC_OM2;OVOC_OM2;OVOC_OM2;OVOC_OM2;OVOC_OM2	-	-	0	-	-		18	40	19	42	26	26	42	22	21	15	18	26	16	28	18	30	24	46	49	51	31	37	37	25	57	28	63	30	34	70	38	32	16	21	37
	OVOC11667	WBGene00248476	OVP09125	Coatomer subunit alpha homolog	Conserved across all nematodes and hosts	1217	3731	OVOC_OM1a;OVOC_OM1a;OVOC_OM1a;OVOC_OM1a;OVOC_OM1a;OVOC_OM1a;OVOC_OM1a;OVOC_OM1a;OVOC_OM1a;OVOC_OM1a;OVOC_OM1a;OVOC_OM1a;OVOC_OM1a;OVOC_OM1a;OVOC_OM1a;OVOC_OM1a;OVOC_OM1a;OVOC_OM1a;OVOC_OM1a;OVOC_OM1a;OVOC_OM1a;OVOC_OM1a;OVOC_OM1a;OVOC_OM1a;OVOC_OM1a;OVOC_OM1a;OVOC_OM1a;OVOC_OM1a;OVOC_OM1a	-	-	0	-	-		7	16	19	4	12	3	17	15	27	22	24	30	31	29	23	30	21	22	12	19	29	35	33	7	21	28	4	14	3	21	17	55	28	46	62
	OVOC12559	WBGene00249368	OVP12627	K01489:cdd, CDA: cytidine deaminase [EC:3.5.4.5]	Conserved with some hosts	133	3392	OVOC_OO_000055;OVOC_OO_000055;OVOC_OO_000055;OVOC_OO_000055;OVOC_OO_000055;OVOC_OO_000055;OVOC_OO_000055;OVOC_OO_000055;OVOC_OO_000055;OVOC_OO_000055;OVOC_OO_000055;OVOC_OO_000055;OVOC_OO_000055	-	-	0	Y	0.822		0	0	4	1	2	1	0	2	4	3	6	3	1	6	1	3	5	4	3	2	6	7	5	0	0	6	1	2	1	0	2	7	3	7	4
	OVOC7924	WBGene00244733	OVP08821	Putative aspartyl aminopeptidase	Conserved with some hosts	477	1866	OVOC_OM3;OVOC_OM3;OVOC_OM3;OVOC_OM3;OVOC_OM3;OVOC_OM3;OVOC_OM3;OVOC_OM3;OVOC_OM3;OVOC_OM3	-	-	0	Y	0.636		8	10	4	3	6	0	11	7	11	6	10	10	5	5	4	7	8	11	6	12	12	10	10	9	17	5	3	7	0	18	8	21	7	14	17
	OVOC422	WBGene00237231	OVP09483	IPR002486:Nematode cuticle collagen, N-terminal	Specific to nematodes and conserved with only some non-filarial species	327	4099	OVOC_OM1b;OVOC_OM1b;OVOC_OM1b;OVOC_OM1b;OVOC_OM1b;OVOC_OM1b;OVOC_OM1b;OVOC_OM1b;OVOC_OM1b	-	-	1	-	-		0	0	3	1	2	4	0	1	6	0	2	7	2	7	8	6	9	3	4	1	6	7	10	0	0	3	1	2	5	0	1	13	0	2	16
	OVOC78	WBGene00236887	OVP09058	K24031:TMPO: lamina-associated polypeptide 2	Conserved with some hosts	373	1122	OVOC_OM1b;OVOC_OM1b;OVOC_OM1b;OVOC_OM1b	-	-	1	-	-		1	3	6	2	0	4	3	1	9	6	9	8	7	7	6	6	5	6	5	3	10	8	6	1	4	8	2	0	4	5	1	22	9	26	21
	OVOC3199	WBGene00240008	OVP08597	6-phosphofructokinase homolog	Conserved across all nematodes and hosts	840	2523	OVOC_OM1b;OVOC_OM1b;OVOC_OM1b;OVOC_OM1b;OVOC_OM1b;OVOC_OM1b;OVOC_OM1b;OVOC_OM1b;OVOC_OM1b;OVOC_OM1b;OVOC_OM1b;OVOC_OM1b;OVOC_OM1b;OVOC_OM1b	-	-	0	-	-		8	7	11	4	12	3	7	11	13	9	15	13	9	13	9	13	10	11	12	12	15	15	15	10	9	23	5	17	5	8	22	24	14	29	24
	OVOC5952	WBGene00242761	OVP02276	IPR040282:Abnormal cell migration protein 18-like	Specific to nematodes and conserved with only some non-filarial species	189	604	OVOC_OM2;OVOC_OM2;OVOC_OM2;OVOC_OM2;OVOC_OM2	Y	0.836	0	-	-		1	0	1	1	1	4	1	1	1	2	1	1	1	1	1	2	2	1	4	1	2	1	3	1	0	2	3	6	7	1	4	1	2	4	2
	OVOC8336	WBGene00245145	OVP14273	-	Onchocerca-specific	141	1587	OVOC_OM3;OVOC_OM3	-	-	0	-	-		1	5	1	1	1	1	0	1	1	1	1	1	2	1	1	2	2	5	1	1	1	2	2	3	16	1	1	1	1	0	1	3	3	1	1
	OVOC2327	WBGene00239136	OVP06280	Collagen alpha-2(IV) chain homolog	Conserved across all nematodes and hosts	1754	5265	OVOC_OM1b;OVOC_OM1b;OVOC_OM1b;OVOC_OM1b;OVOC_OM1b;OVOC_OM1b;OVOC_OM1b;OVOC_OM1b;OVOC_OM1b;OVOC_OM1b;OVOC_OM1b;OVOC_OM1b;OVOC_OM1b;OVOC_OM1b;OVOC_OM1b;OVOC_OM1b;OVOC_OM1b;OVOC_OM1b;OVOC_OM1b;OVOC_OM1b;OVOC_OM1b;OVOC_OM1b;OVOC_OM1b;OVOC_OM1b;OVOC_OM1b;OVOC_OM1b	-	-	0	-	-		6	5	10	7	10	8	5	10	5	9	8	8	9	8	4	7	8	10	10	10	9	9	8	13	12	58	20	53	27	14	46	14	34	45	30
	OVOC310	WBGene00237119	OVP05456	ATP-dependent Clp protease ATP-binding subunit clpX-like, mitochondrial homolog	Conserved across all nematodes and hosts	570	2469	OVOC_OM1b;OVOC_OM1b;OVOC_OM1b;OVOC_OM1b;OVOC_OM1b;OVOC_OM1b;OVOC_OM1b;OVOC_OM1b;OVOC_OM1b;OVOC_OM1b;OVOC_OM1b;OVOC_OM1b;OVOC_OM1b;OVOC_OM1b;OVOC_OM1b;OVOC_OM1b;OVOC_OM1b	-	-	0	-	-		13	14	4	6	0	0	16	3	8	2	6	11	5	8	1	8	3	17	6	16	9	12	9	20	33	4	8	0	0	42	3	9	3	10	16
	OVOC1576	WBGene00238385	OVP13139	K00844:HK: hexokinase [EC:2.7.1.1]	Conserved across all nematodes and hosts	496	2953	OVOC_OM1b;OVOC_OM1b;OVOC_OM1b;OVOC_OM1b;OVOC_OM1b;OVOC_OM1b;OVOC_OM1b;OVOC_OM1b;OVOC_OM1b;OVOC_OM1b;OVOC_OM1b	-	-	0	-	-		2	4	8	0	3	0	8	2	12	4	10	13	12	13	8	12	10	8	3	9	13	15	14	3	5	8	0	3	0	12	2	26	7	21	29
	OVOC393	WBGene00237202	OVP06580	K09502:DNAJA1: DnaJ homolog subfamily A member 1	Conserved across all nematodes and hosts	390	1471	OVOC_OM1b;OVOC_OM1b;OVOC_OM1b;OVOC_OM1b;OVOC_OM1b;OVOC_OM1b;OVOC_OM1b	-	-	0	-	-		4	5	5	3	4	2	8	2	9	5	7	9	7	8	4	7	5	7	5	8	11	12	8	5	6	9	4	5	2	14	3	11	7	12	13
	OVOC3477	WBGene00240286	OVP01952	Aspartate aminotransferase homolog	Conserved across all nematodes and hosts	406	1221	OVOC_OM1b;OVOC_OM1b;OVOC_OM1b;OVOC_OM1b;OVOC_OM1b;OVOC_OM1b;OVOC_OM1b;OVOC_OM1b;OVOC_OM1b	-	-	0	-	-		2	9	6	4	5	3	5	5	7	5	8	6	7	7	5	5	5	9	5	5	8	8	6	2	14	9	4	6	3	7	6	12	6	16	11
	OVOC1156a	WBGene00237965	OVP14748	Putative dihydrofolate reductase	Conserved across all nematodes and hosts	186	1661	OVOC_OM1b;OVOC_OM1b;OVOC_OM1b;OVOC_OM1b;OVOC_OM1b;OVOC_OM1b	-	-	0	-	-		0	3	2	1	0	1	2	1	4	3	4	3	4	4	2	4	4	3	2	2	4	4	4	0	4	5	1	0	1	4	1	10	3	4	4
	OVOC4788	WBGene00241597	OVP14560	Purine-rich binding protein-alpha homolog	Conserved with some hosts	259	2726	OVOC_OM2;OVOC_OM2;OVOC_OM2;OVOC_OM2;OVOC_OM2;OVOC_OM2;OVOC_OM2;OVOC_OM2;OVOC_OM2;OVOC_OM2;OVOC_OM2;OVOC_OM2;OVOC_OM2;OVOC_OM2;OVOC_OM2	-	-	0	Y	0.799		0	1	5	0	1	1	1	2	7	4	6	8	6	8	4	8	5	5	1	2	7	10	8	0	2	7	0	1	1	1	2	13	5	15	18
	OVOC8659	WBGene00245468	OVP13790	Protein mago nashi homolog	Conserved with some hosts	150	683	OVOC_OM3;OVOC_OM3;OVOC_OM3	-	-	0	-	-		0	2	2	1	0	0	1	0	4	2	6	4	4	5	2	3	4	3	1	1	6	5	4	0	2	2	1	0	0	1	0	10	2	15	8
	OVOC2390	WBGene00239199	OVP03903	Protein lethal(2)essential for life homolog	Specific to nematodes and conserved with only some non-filarial species	193	824	OVOC_OM1b;OVOC_OM1b;OVOC_OM1b;OVOC_OM1b	-	-	0	Y	0.848		1	8	0	0	0	0	0	0	0	4	1	1	3	3	2	5	5	8	0	0	4	4	6	1	35	0	0	0	0	0	0	0	6	1	1
	OVOC7926	WBGene00244735	OVP12210	60S ribosomal protein L36 homolog	Conserved across all nematodes and hosts	102	393	OVOC_OM3;OVOC_OM3;OVOC_OM3	-	-	0	-	-		1	2	3	0	1	2	2	1	1	2	2	1	3	3	2	1	3	3	2	2	2	3	3	1	2	3	0	1	2	2	1	2	2	3	1
	OVOC11590	WBGene00248399	OVP09978	Glucose transporter type 1 homolog	Conserved across all nematodes and hosts	519	1560	OVOC_OM4;OVOC_OM4;OVOC_OM4;OVOC_OM4;OVOC_OM4;OVOC_OM4;OVOC_OM4;OVOC_OM4;OVOC_OM4;OVOC_OM4;OVOC_OM4	-	-	10	Y	0.701		2	4	7	2	3	3	3	2	8	5	7	10	10	10	6	6	8	7	4	3	9	12	9	3	7	14	5	5	4	3	7	15	8	16	17
	OVOC8395	WBGene00245204	OVP01659	Prolyl 4-hydroxylase subunit alpha-1 homolog	Conserved across all nematodes and hosts	542	4368	OVOC_OM3;OVOC_OM3;OVOC_OM3;OVOC_OM3;OVOC_OM3;OVOC_OM3;OVOC_OM3;OVOC_OM3;OVOC_OM3;OVOC_OM3;OVOC_OM3;OVOC_OM3	Y	0.83	0	Y	0.733		2	1	9	0	2	1	2	8	10	4	8	13	11	12	12	13	9	9	2	8	11	14	14	2	1	13	0	2	1	2	16	18	4	10	34
	OVOC3994	WBGene00240803	OVP04632	Laminin subunit beta-1 homolog	Conserved across all nematodes and hosts	1788	5367	OVOC_OM2;OVOC_OM2;OVOC_OM2;OVOC_OM2;OVOC_OM2;OVOC_OM2;OVOC_OM2;OVOC_OM2;OVOC_OM2;OVOC_OM2;OVOC_OM2;OVOC_OM2;OVOC_OM2;OVOC_OM2;OVOC_OM2;OVOC_OM2;OVOC_OM2;OVOC_OM2;OVOC_OM2;OVOC_OM2;OVOC_OM2;OVOC_OM2;OVOC_OM2;OVOC_OM2;OVOC_OM2;OVOC_OM2;OVOC_OM2;OVOC_OM2;OVOC_OM2;OVOC_OM2;OVOC_OM2;OVOC_OM2;OVOC_OM2;OVOC_OM2;OVOC_OM2	-	-	0	-	-		6	0	37	16	17	17	10	28	36	18	36	40	38	39	19	26	31	37	27	29	43	49	34	6	0	60	23	19	19	10	37	53	22	64	80
	OVOC6697	WBGene00243506	OVP06188	Spectrin beta chain homolog	Conserved across all nematodes and hosts	2364	7095	OVOC_OM2;OVOC_OM2;OVOC_OM2;OVOC_OM2;OVOC_OM2;OVOC_OM2;OVOC_OM2;OVOC_OM2;OVOC_OM2;OVOC_OM2;OVOC_OM2;OVOC_OM2;OVOC_OM2;OVOC_OM2;OVOC_OM2;OVOC_OM2;OVOC_OM2;OVOC_OM2;OVOC_OM2;OVOC_OM2;OVOC_OM2;OVOC_OM2;OVOC_OM2;OVOC_OM2;OVOC_OM2;OVOC_OM2;OVOC_OM2;OVOC_OM2;OVOC_OM2;OVOC_OM2;OVOC_OM2;OVOC_OM2;OVOC_OM2;OVOC_OM2;OVOC_OM2;OVOC_OM2;OVOC_OM2;OVOC_OM2;OVOC_OM2	-	-	0	-	-		11	13	34	7	25	3	8	39	46	23	44	67	62	57	36	60	59	40	28	40	61	78	75	12	16	47	10	36	3	8	55	76	30	66	129
	OVOC4847	WBGene00241656	OVP03865	K02140:ATPeFG, ATP5L, ATP20: F-type H+-transporting ATPase subunit g	Conserved across all nematodes and hosts	132	561	OVOC_OM2;OVOC_OM2;OVOC_OM2	-	-	0	Y	0.648		1	3	3	0	0	1	1	3	3	2	2	3	3	3	3	3	3	3	1	3	3	3	3	1	6	3	0	0	1	1	4	3	2	2	7
	OVOC6639	WBGene00243448	OVP12780	K06826:NID: nidogen (entactin)	Conserved across all nematodes and hosts	1658	5041	OVOC_OM2;OVOC_OM2;OVOC_OM2;OVOC_OM2;OVOC_OM2;OVOC_OM2;OVOC_OM2;OVOC_OM2;OVOC_OM2;OVOC_OM2;OVOC_OM2;OVOC_OM2;OVOC_OM2;OVOC_OM2;OVOC_OM2;OVOC_OM2;OVOC_OM2;OVOC_OM2;OVOC_OM2;OVOC_OM2;OVOC_OM2;OVOC_OM2;OVOC_OM2;OVOC_OM2;OVOC_OM2;OVOC_OM2;OVOC_OM2;OVOC_OM2;OVOC_OM2;OVOC_OM2;OVOC_OM2;OVOC_OM2;OVOC_OM2;OVOC_OM2;OVOC_OM2;OVOC_OM2;OVOC_OM2	Y	0.842	0	-	-		4	3	32	7	23	12	6	28	30	18	40	30	28	29	13	17	18	33	27	29	44	42	22	4	3	64	7	42	16	7	47	53	22	76	46
	OVOC1440	WBGene00238249	OVP02785	60S acidic ribosomal protein P1 homolog	Conserved with some hosts	127	513	OVOC_OM1b;OVOC_OM1b	-	-	0	-	-		1	1	3	0	2	1	2	1	3	2	3	2	4	4	0	4	2	3	2	2	3	4	4	1	1	3	0	2	1	2	1	5	3	6	4
	OVOC8883	WBGene00245692	OVP01612	Glyoxalase 1 homolog	Conserved across all nematodes and hosts	289	1664	OVOC_OM3;OVOC_OM3;OVOC_OM3;OVOC_OM3;OVOC_OM3;OVOC_OM3;OVOC_OM3;OVOC_OM3	-	-	0	-	-		3	5	4	1	3	0	4	3	7	4	8	7	4	6	3	4	5	6	4	4	8	8	6	3	9	7	1	3	0	5	3	14	7	13	14
	OVOC1024	WBGene00237833	OVP07511	60S ribosomal protein L13 homolog	Conserved across all nematodes and hosts	211	728	OVOC_OM1b;OVOC_OM1b;OVOC_OM1b;OVOC_OM1b;OVOC_OM1b;OVOC_OM1b;OVOC_OM1b	-	-	0	-	-		1	2	3	1	3	3	3	2	3	3	4	3	4	5	2	3	3	3	3	3	4	5	3	2	3	4	1	4	3	3	2	7	3	7	6
	OVOC6006	WBGene00242815	OVP10436	K13704:ABHD12: abhydrolase domain-containing protein 12 [EC:3.1.1.23]	Conserved across all nematodes and hosts	315	2240	OVOC_OM2;OVOC_OM2;OVOC_OM2;OVOC_OM2;OVOC_OM2;OVOC_OM2;OVOC_OM2	-	-	1	-	-		0	2	4	1	2	1	3	0	6	4	6	11	11	8	5	9	7	6	2	3	8	12	10	0	2	6	1	2	1	3	0	8	4	8	31
	OVOC1287	WBGene00238096	OVP01247	Ran-binding proteins 9\/10 homolog	Conserved across all nematodes and hosts	698	2097	OVOC_OM1b;OVOC_OM1b;OVOC_OM1b;OVOC_OM1b;OVOC_OM1b;OVOC_OM1b;OVOC_OM1b;OVOC_OM1b;OVOC_OM1b;OVOC_OM1b;OVOC_OM1b;OVOC_OM1b;OVOC_OM1b;OVOC_OM1b;OVOC_OM1b;OVOC_OM1b;OVOC_OM1b	-	-	0	-	-		13	17	4	5	4	0	21	2	7	9	7	9	8	7	1	10	4	20	7	21	13	13	10	22	45	5	5	4	0	57	2	7	9	7	9
	OVOC7911	WBGene00244720	OVP08015	Calreticulin homolog	Conserved across all nematodes and hosts	876	2916	OVOC_OM3;OVOC_OM3;OVOC_OM3;OVOC_OM3;OVOC_OM3;OVOC_OM3;OVOC_OM3;OVOC_OM3;OVOC_OM3;OVOC_OM3;OVOC_OM3;OVOC_OM3;OVOC_OM3;OVOC_OM3;OVOC_OM3;OVOC_OM3;OVOC_OM3	-	-	0	-	-		3	5	5	5	5	3	6	6	7	6	10	13	14	10	6	9	8	6	6	7	11	16	9	7	7	17	9	9	4	11	12	27	13	28	45
	OVOC2178	WBGene00238987	OVP09376	-	Specific to nematodes and conserved with only some non-filarial species	340	3544	OVOC_OM1b;OVOC_OM1b;OVOC_OM1b;OVOC_OM1b;OVOC_OM1b;OVOC_OM1b;OVOC_OM1b;OVOC_OM1b;OVOC_OM1b	-	-	0	-	-		0	2	4	0	0	1	1	0	12	8	13	9	9	10	3	10	6	5	1	1	13	12	10	0	3	7	0	0	2	1	0	25	9	27	16
	OVOC10382	WBGene00247191	OVP10894	Putative dolichyl-diphosphooligosaccharide--protein glycosyltransferase 48 kDa subunit	Conserved across all nematodes and hosts	442	2185	OVOC_OM4;OVOC_OM4;OVOC_OM4;OVOC_OM4;OVOC_OM4;OVOC_OM4;OVOC_OM4;OVOC_OM4;OVOC_OM4	-	-	2	-	-		1	1	5	2	3	2	2	2	5	4	6	11	11	9	5	10	6	5	3	3	7	14	10	3	3	7	2	5	3	5	2	10	7	10	38
	OVOC6685	WBGene00243494	OVP08659	Soluble NSF attachment protein homolog	Conserved across all nematodes and hosts	433	1302	OVOC_OM2;OVOC_OM2;OVOC_OM2;OVOC_OM2;OVOC_OM2;OVOC_OM2;OVOC_OM2;OVOC_OM2	-	-	0	-	-		3	6	7	2	6	1	6	5	9	2	11	9	7	8	5	9	7	7	6	6	12	10	9	3	7	11	3	9	1	7	6	16	2	17	16
	OVOC243	WBGene00237052	OVP02348	Protein ERGIC-53-like homolog	Conserved across all nematodes and hosts	505	9130	OVOC_OM1b;OVOC_OM1b;OVOC_OM1b;OVOC_OM1b;OVOC_OM1b;OVOC_OM1b;OVOC_OM1b;OVOC_OM1b;OVOC_OM1b;OVOC_OM1b;OVOC_OM1b;OVOC_OM1b;OVOC_OM1b;OVOC_OM1b;OVOC_OM1b;OVOC_OM1b;OVOC_OM1b;OVOC_OM1b;OVOC_OM1b;OVOC_OM1b;OVOC_OM1b;OVOC_OM1b;OVOC_OM1b;OVOC_OM1b;OVOC_OM1b;OVOC_OM1b;OVOC_OM1b;OVOC_OM1b;OVOC_OM1b;OVOC_OM1b;OVOC_OM1b;OVOC_OM1b;OVOC_OM1b;OVOC_OM1b;OVOC_OM1b;OVOC_OM1b;OVOC_OM1b;OVOC_OM1b;OVOC_OM1b;OVOC_OM1b…	Y	0.877	1	-	-		2	3	8	5	3	3	5	5	9	6	11	11	11	8	8	10	8	8	6	7	12	12	10	2	3	12	6	4	3	5	5	19	9	18	27
	OVOC7535a	WBGene00244344	OVP14641	Calcium-transporting ATPase sarcoplasmic\/endoplasmic reticulum type homolog	Conserved with some hosts	1006	-	-	-	-	7	Y	0.692		11	6	16	2	7	3	5	21	17	10	14	18	17	22	13	20	19	17	8	21	19	24	22	12	7	25	3	8	3	6	40	34	14	25	44
	OVOC6242	WBGene00243051	OVP00710	NADH-cytochrome b5 reductase, putative homolog	Conserved across all nematodes and hosts	322	969	OVOC_OM2;OVOC_OM2;OVOC_OM2;OVOC_OM2;OVOC_OM2;OVOC_OM2;OVOC_OM2	-	-	1	-	-		2	5	4	1	0	1	4	8	6	3	7	11	7	6	6	9	6	6	1	8	9	12	10	2	6	6	2	0	1	8	9	11	4	10	17
	OVOC5360	WBGene00242169	OVP14206	Actin-interacting protein 1 homolog	Conserved across all nematodes and hosts	616	1903	OVOC_OM2;OVOC_OM2;OVOC_OM2;OVOC_OM2;OVOC_OM2;OVOC_OM2;OVOC_OM2;OVOC_OM2;OVOC_OM2;OVOC_OM2;OVOC_OM2;OVOC_OM2;OVOC_OM2;OVOC_OM2	-	-	0	-	-		2	4	9	1	7	1	6	16	11	7	15	12	10	12	5	12	9	9	7	17	18	15	14	3	5	14	1	9	1	7	34	12	10	24	17
	OVOC11639	WBGene00248448	OVP06016	40S ribosomal protein S24 homolog	Conserved across all nematodes and hosts	131	1484	OVOC_OM1a;OVOC_OM1a;OVOC_OM1a;OVOC_OM1a	-	-	0	-	-		1	1	0	2	2	2	2	2	3	2	1	1	2	2	1	2	1	2	2	2	3	3	2	1	1	0	2	2	3	3	2	6	3	1	2
	OVOC8493	WBGene00245302	OVP00228	Putative myosin regulatory light chain	Conserved across all nematodes and hosts	172	703	OVOC_OM3;OVOC_OM3;OVOC_OM3;OVOC_OM3;OVOC_OM3	-	-	0	-	-		0	2	2	1	0	0	2	2	4	3	7	5	4	5	2	3	2	3	1	3	7	6	3	0	2	2	2	0	0	2	2	9	3	14	13
	OVOC8413	WBGene00245222	OVP00598	Calnexin homolog	Conserved with some hosts	597	4608	OVOC_OM3;OVOC_OM3;OVOC_OM3;OVOC_OM3;OVOC_OM3;OVOC_OM3;OVOC_OM3;OVOC_OM3;OVOC_OM3;OVOC_OM3;OVOC_OM3;OVOC_OM3;OVOC_OM3;OVOC_OM3;OVOC_OM3;OVOC_OM3;OVOC_OM3;OVOC_OM3;OVOC_OM3;OVOC_OM3;OVOC_OM3;OVOC_OM3;OVOC_OM3;OVOC_OM3;OVOC_OM3;OVOC_OM3;OVOC_OM3;OVOC_OM3;OVOC_OM3;OVOC_OM3;OVOC_OM3	Y	0.96	1	-	-		3	5	9	3	1	2	9	4	7	9	11	10	10	13	1	10	8	9	3	10	15	15	11	4	8	14	5	3	3	17	8	16	13	22	24
	OVOC8679	WBGene00245488	OVP00702	Glutamate dehydrogenase, mitochondrial homolog	Conserved across all nematodes and hosts	518	1787	OVOC_OM3;OVOC_OM3;OVOC_OM3;OVOC_OM3;OVOC_OM3;OVOC_OM3;OVOC_OM3;OVOC_OM3;OVOC_OM3;OVOC_OM3	-	-	0	-	-		0	0	4	0	1	0	1	0	8	1	4	22	17	13	12	21	11	4	1	1	8	26	21	0	0	7	0	1	0	1	0	9	1	7	63
	OVOC10409	WBGene00247218	OVP01490	Non-specific lipid-transfer protein homolog	Conserved with some hosts	537	1614	OVOC_OM4;OVOC_OM4;OVOC_OM4;OVOC_OM4;OVOC_OM4;OVOC_OM4;OVOC_OM4;OVOC_OM4;OVOC_OM4;OVOC_OM4;OVOC_OM4;OVOC_OM4;OVOC_OM4;OVOC_OM4;OVOC_OM4;OVOC_OM4	-	-	0	-	-		3	1	9	1	9	1	1	6	7	3	7	11	8	11	10	11	12	9	9	6	9	14	14	4	1	13	2	14	3	1	12	9	4	10	26
	OVOC6778	WBGene00243587	OVP13614	K11584:PPP2R5: serine/threonine-protein phosphatase 2A regulatory subunit B'	Conserved across all nematodes and hosts	539	3100	OVOC_OM2;OVOC_OM2;OVOC_OM2;OVOC_OM2;OVOC_OM2;OVOC_OM2;OVOC_OM2;OVOC_OM2;OVOC_OM2;OVOC_OM2;OVOC_OM2;OVOC_OM2;OVOC_OM2;OVOC_OM2	-	-	0	-	-		4	6	5	3	3	2	11	5	9	5	9	11	10	10	7	10	7	8	4	11	10	11	10	5	6	7	3	5	2	22	6	15	5	15	21
	OVOC4110	WBGene00240919	OVP00872	Fatty-acid amide hydrolase 1 homolog	Conserved with some hosts	595	1788	OVOC_OM2;OVOC_OM2;OVOC_OM2;OVOC_OM2;OVOC_OM2;OVOC_OM2;OVOC_OM2;OVOC_OM2;OVOC_OM2;OVOC_OM2;OVOC_OM2	-	-	1	-	-		5	4	10	4	8	2	8	11	8	5	8	10	8	7	5	10	7	10	8	11	9	10	10	10	4	14	5	10	3	12	19	12	6	14	18
	OVOC11192	WBGene00248001	OVP02799	IPR001507:Zona pellucida domain	Conserved with some hosts	390	1586	OVOC_OM4;OVOC_OM4;OVOC_OM4;OVOC_OM4;OVOC_OM4	Y	0.874	1	Y	0.794		0	0	4	2	1	1	1	2	4	0	2	11	7	6	9	9	6	4	2	2	4	12	11	0	0	6	2	2	1	2	3	11	0	3	33
	OVOC5575	WBGene00242384	OVP13804	K10352:MYH9s: myosin heavy chain 9/10/11/14	Conserved across all nematodes and hosts	1968	7348	OVOC_OM2;OVOC_OM2;OVOC_OM2;OVOC_OM2;OVOC_OM2;OVOC_OM2;OVOC_OM2;OVOC_OM2;OVOC_OM2;OVOC_OM2;OVOC_OM2;OVOC_OM2;OVOC_OM2;OVOC_OM2;OVOC_OM2;OVOC_OM2;OVOC_OM2;OVOC_OM2;OVOC_OM2;OVOC_OM2;OVOC_OM2;OVOC_OM2;OVOC_OM2;OVOC_OM2;OVOC_OM2;OVOC_OM2;OVOC_OM2;OVOC_OM2;OVOC_OM2;OVOC_OM2;OVOC_OM2;OVOC_OM2;OVOC_OM2;OVOC_OM2;OVOC_OM2;OVOC_OM2;OVOC_OM2	-	-	0	-	-		11	20	33	6	17	7	19	20	45	22	48	43	40	46	26	33	28	37	20	25	56	57	41	12	27	45	7	21	8	27	26	72	32	88	89
	OVOC10873	WBGene00247682	OVP01472	IPR001507:Zona pellucida domain	Conserved with some hosts	398	1230	OVOC_OM4;OVOC_OM4;OVOC_OM4;OVOC_OM4;OVOC_OM4	Y	0.92	0	-	-		0	1	4	1	3	2	0	1	6	0	2	11	9	7	6	9	8	5	4	1	6	11	9	0	1	5	1	5	2	0	2	10	0	3	39
	OVOC4684	WBGene00241493	OVP01714	K00820:glmS, GFPT: glutamine---fructose-6-phosphate transaminase (isomerizing) [EC:2.6.1.16]	Conserved across all nematodes and hosts	680	2429	OVOC_OM2;OVOC_OM2;OVOC_OM2;OVOC_OM2;OVOC_OM2;OVOC_OM2;OVOC_OM2;OVOC_OM2;OVOC_OM2;OVOC_OM2;OVOC_OM2;OVOC_OM2;OVOC_OM2;OVOC_OM2;OVOC_OM2;OVOC_OM2	-	-	0	-	-		5	11	10	0	6	0	21	8	10	9	12	13	11	15	4	10	4	14	6	21	16	18	10	6	11	17	0	7	0	44	8	17	10	21	19
	OVOC11766	WBGene00248575	OVP14539	Proteasome subunit beta type-2 homolog	Conserved across all nematodes and hosts	202	747	OVOC_OM1a;OVOC_OM1a;OVOC_OM1a;OVOC_OM1a;OVOC_OM1a;OVOC_OM1a	-	-	0	-	-		2	2	3	1	2	0	3	2	5	2	3	6	5	4	4	4	3	4	2	4	5	6	4	2	2	4	1	3	0	4	4	8	3	5	7
	OVOC272	WBGene00237081	OVP00948	Putative aconitate hydratase, mitochondrial	Conserved across all nematodes and hosts	776	2992	OVOC_OM1b;OVOC_OM1b;OVOC_OM1b;OVOC_OM1b;OVOC_OM1b;OVOC_OM1b;OVOC_OM1b;OVOC_OM1b;OVOC_OM1b;OVOC_OM1b;OVOC_OM1b;OVOC_OM1b;OVOC_OM1b;OVOC_OM1b;OVOC_OM1b	-	-	0	-	-		8	18	3	4	4	0	19	5	8	5	5	8	8	4	4	9	6	19	6	19	8	9	9	15	45	3	4	4	0	62	5	10	5	6	9
	OVOC9336	WBGene00246145	OVP01721	Elongation factor Tu homolog	Conserved across all nematodes and hosts	501	2734	OVOC_OM3;OVOC_OM3;OVOC_OM3;OVOC_OM3;OVOC_OM3;OVOC_OM3;OVOC_OM3;OVOC_OM3;OVOC_OM3;OVOC_OM3;OVOC_OM3;OVOC_OM3;OVOC_OM3;OVOC_OM3;OVOC_OM3;OVOC_OM3;OVOC_OM3;OVOC_OM3;OVOC_OM3;OVOC_OM3;OVOC_OM3;OVOC_OM3;OVOC_OM3	-	-	0	-	-		3	6	3	2	1	2	11	3	11	4	12	13	7	10	3	9	9	6	2	11	16	15	11	3	9	6	4	1	2	17	3	21	5	21	23
	OVOC671	WBGene00237480	OVP12582	K19995:SCAMP: secretory carrier-associated membrane protein	Conserved across all nematodes and hosts	330	1113	OVOC_OM1b;OVOC_OM1b;OVOC_OM1b;OVOC_OM1b;OVOC_OM1b;OVOC_OM1b;OVOC_OM1b	-	-	4	-	-		3	5	2	2	2	1	5	2	3	2	3	5	4	3	1	2	2	5	2	5	3	6	2	7	9	5	2	3	1	16	3	7	4	8	10
	OVOC7716	WBGene00244525	OVP04595	Elongation factor 1-beta homolog	Conserved across all nematodes and hosts	219	678	OVOC_OM3;OVOC_OM3;OVOC_OM3;OVOC_OM3;OVOC_OM3	-	-	0	-	-		3	0	4	0	1	1	3	3	5	2	5	5	3	3	4	4	4	4	2	4	7	6	5	3	0	5	0	2	1	4	6	8	3	10	8
	OVOC10263	WBGene00247072	OVP06163	-	Specific to nematodes and conserved with only some non-filarial species	159	2161	OVOC_OM4;OVOC_OM4;OVOC_OM4;OVOC_OM4;OVOC_OM4	Y	0.897	0	-	-		0	5	3	0	2	3	0	3	0	2	1	2	2	3	0	3	4	5	4	3	2	4	4	0	8	3	0	3	4	0	4	0	2	3	2
	OVOC2249	WBGene00239058	OVP07435	-	Specific to nematodes and conserved with only some non-filarial species	1119	3443	OVOC_OM1b;OVOC_OM1b;OVOC_OM1b;OVOC_OM1b;OVOC_OM1b;OVOC_OM1b;OVOC_OM1b;OVOC_OM1b;OVOC_OM1b;OVOC_OM1b	Y	0.831	0	-	-		8	4	12	4	8	8	5	9	4	6	8	8	3	10	4	5	6	12	9	9	8	11	7	12	6	46	6	23	18	9	37	6	10	38	20
	OVOC9648	WBGene00246457	OVP03878	Synaptobrevin homolog	Conserved with some hosts	200	900	OVOC_OM3;OVOC_OM3;OVOC_OM3;OVOC_OM3;OVOC_OM3	-	-	0	-	-		0	2	4	0	1	0	3	2	7	3	6	6	6	5	4	6	4	4	1	3	7	7	6	0	3	4	0	2	0	3	3	8	3	6	11
	OVOC4948	WBGene00241757	OVP06399	Target of myb1 related homolog	Conserved with some hosts	425	1278	OVOC_OM2;OVOC_OM2;OVOC_OM2;OVOC_OM2;OVOC_OM2;OVOC_OM2;OVOC_OM2;OVOC_OM2;OVOC_OM2;OVOC_OM2;OVOC_OM2	-	-	0	-	-		4	3	6	2	5	2	5	4	6	6	9	7	5	6	3	6	4	7	5	6	10	10	6	4	4	11	2	8	2	6	9	12	11	19	11
	OVOC12500	WBGene00249309	OVP00497	IPR008160:Collagen triple helix repeat	Onchocerca-specific	97	1328	OVOC_OO_000039;OVOC_OO_000039;OVOC_OO_000039;OVOC_OO_000039;OVOC_OO_000039;OVOC_OO_000039	Y	0.932	0	-	-		0	0	0	0	0	0	0	1	1	0	0	2	2	0	1	2	0	0	0	1	1	2	2	0	0	0	0	0	0	0	1	4	0	0	11
	OVOC720	WBGene00237529	OVP14562	AFG3-like protein 2 homolog	Conserved across all nematodes and hosts	800	2403	OVOC_OM1b;OVOC_OM1b;OVOC_OM1b;OVOC_OM1b;OVOC_OM1b;OVOC_OM1b;OVOC_OM1b;OVOC_OM1b;OVOC_OM1b;OVOC_OM1b;OVOC_OM1b;OVOC_OM1b;OVOC_OM1b;OVOC_OM1b;OVOC_OM1b;OVOC_OM1b;OVOC_OM1b;OVOC_OM1b;OVOC_OM1b	-	-	2	Y	0.676		8	19	6	8	2	0	23	6	12	9	10	11	10	10	5	16	8	20	9	23	14	14	16	12	34	7	8	2	0	43	6	19	11	20	15
	OVOC3738	WBGene00240547	OVP13763	Spliceosome RNA helicase DDX39B homolog	Conserved across all nematodes and hosts	426	1807	OVOC_OM1b;OVOC_OM1b;OVOC_OM1b;OVOC_OM1b;OVOC_OM1b;OVOC_OM1b;OVOC_OM1b;OVOC_OM1b;OVOC_OM1b;OVOC_OM1b	-	-	0	-	-		0	2	8	1	0	2	2	1	15	6	11	11	12	13	5	8	4	8	2	2	15	16	10	0	2	11	1	0	2	2	1	34	11	22	26
	OVOC9934	WBGene00246743	OVP04354	Putative V-type proton ATPase subunit F	Conserved across all nematodes and hosts	122	1913	OVOC_OM4;OVOC_OM4;OVOC_OM4	-	-	0	-	-		0	1	3	0	2	0	1	3	3	1	3	3	3	2	1	2	1	3	2	3	3	3	2	0	1	4	0	3	0	1	5	4	1	3	3
	OVOC4431g	WBGene00241240	OVP14639	AO66 ankyrin homolog	Conserved across all nematodes and hosts	306	-	-	-	-	0	-	-		1	0	7	0	2	0	0	8	4	0	2	7	5	6	5	9	8	7	2	8	5	9	11	1	0	10	0	2	0	0	12	7	0	2	16
	OVOC3255	WBGene00240064	OVP11159	Galectin homolog	Conserved across all nematodes and hosts	284	855	OVOC_OM1b;OVOC_OM1b;OVOC_OM1b;OVOC_OM1b;OVOC_OM1b;OVOC_OM1b;OVOC_OM1b	-	-	0	-	-		2	4	3	2	5	2	1	4	2	1	5	4	3	4	3	4	4	5	5	4	5	4	6	3	4	3	2	10	2	2	7	2	1	5	6
	OVOC6107	WBGene00242916	OVP08579	-	Specific to nematodes and conserved with only some non-filarial species	71	216	OVOC_OM2;OVOC_OM2;OVOC_OM2;OVOC_OM2	-	-	0	Y	0.768		0	0	1	0	0	0	1	0	1	1	1	2	2	2	2	2	1	1	0	1	1	2	2	0	0	1	0	0	0	1	0	3	1	1	4
	OVOC930	WBGene00237739	OVP12386	IPR002048:EF-hand domain;IPR011992:EF-hand domain pair;IPR018247:EF-Hand 1, calcium-binding site	Conserved across all nematodes and hosts	161	768	OVOC_OM1b;OVOC_OM1b;OVOC_OM1b;OVOC_OM1b;OVOC_OM1b	-	-	0	-	-		2	1	4	0	1	0	1	5	2	1	1	4	3	2	2	2	4	4	1	5	2	5	5	3	1	7	0	1	0	1	10	2	1	1	6
	OVOC4162	WBGene00240971	OVP02981	Ubiquitin-conjugating enzyme E2 N homolog	Conserved with some hosts	596	1791	OVOC_OM2;OVOC_OM2;OVOC_OM2;OVOC_OM2;OVOC_OM2;OVOC_OM2;OVOC_OM2;OVOC_OM2;OVOC_OM2;OVOC_OM2;OVOC_OM2;OVOC_OM2;OVOC_OM2;OVOC_OM2;OVOC_OM2	-	-	5	-	-		3	5	6	3	5	2	4	4	7	4	8	10	7	7	5	7	5	7	5	5	8	10	8	5	9	11	5	9	4	9	14	13	9	14	16
	OVOC11622	WBGene00248431	OVP08728	Myeloid leukemia factor homolog	Conserved with some hosts	304	1056	OVOC_OM4;OVOC_OM4;OVOC_OM4;OVOC_OM4;OVOC_OM4;OVOC_OM4;OVOC_OM4;OVOC_OM4	-	-	0	-	-		4	5	2	1	4	0	6	5	5	4	4	5	4	3	2	4	4	5	4	6	5	5	5	5	8	2	1	5	0	12	9	5	6	4	5
	OVOC5637	WBGene00242446	OVP08882	Dihydrolipoyl dehydrogenase, mitochondrial homolog	Conserved across all nematodes and hosts	496	1496	OVOC_OM2;OVOC_OM2;OVOC_OM2;OVOC_OM2;OVOC_OM2;OVOC_OM2;OVOC_OM2;OVOC_OM2;OVOC_OM2;OVOC_OM2;OVOC_OM2;OVOC_OM2	-	-	0	-	-		5	9	7	3	3	2	9	6	8	4	8	10	7	10	6	9	7	9	6	9	9	11	10	5	14	9	3	3	2	15	9	11	5	11	15
	OVOC8418	WBGene00245227	OVP10493	IPR019410:Lysine methyltransferase;IPR029063:S-adenosyl-L-methionine-dependent methyltransferase	Conserved with some hosts	244	2367	OVOC_OM3;OVOC_OM3;OVOC_OM3;OVOC_OM3;OVOC_OM3;OVOC_OM3;OVOC_OM3;OVOC_OM3;OVOC_OM3;OVOC_OM3;OVOC_OM3;OVOC_OM3;OVOC_OM3	-	-	0	-	-		2	2	3	2	3	1	3	2	4	3	5	6	5	5	2	6	4	4	3	4	6	6	6	2	2	3	2	4	1	3	5	5	4	6	8
	OVOC7454	WBGene00244263	OVP10868	IPR000010:Cystatin domain;IPR018073:Proteinase inhibitor I25, cystatin, conserved site	Conserved with some hosts	158	648	OVOC_OM2;OVOC_OM2;OVOC_OM2;OVOC_OM2	Y	0.91	0	-	-		0	0	0	0	3	2	0	0	0	0	2	1	2	0	1	2	3	0	3	0	2	2	3	0	0	0	0	5	6	0	0	0	0	2	7
	OVOC8547	WBGene00245356	OVP14264	K06269:PPP1C: serine/threonine-protein phosphatase PP1 catalytic subunit [EC:3.1.3.16]	Conserved across all nematodes and hosts	311	936	OVOC_OM3;OVOC_OM3;OVOC_OM3;OVOC_OM3;OVOC_OM3;OVOC_OM3;OVOC_OM3	-	-	0	Y	0.603		1	11	1	0	1	0	0	1	1	2	2	2	5	6	4	5	6	11	1	1	2	6	6	3	42	1	0	1	0	0	1	1	3	2	2
	OVOC11958	WBGene00248767	OVP03002	Prolyl 4-hydroxylase subunit alpha-1 homolog	Conserved across all nematodes and hosts	561	1831	OVOC_OM1a;OVOC_OM1a;OVOC_OM1a;OVOC_OM1a;OVOC_OM1a;OVOC_OM1a;OVOC_OM1a;OVOC_OM1a;OVOC_OM1a;OVOC_OM1a;OVOC_OM1a;OVOC_OM1a	Y	0.945	0	Y	0.666		0	0	4	1	4	0	1	0	1	1	2	25	21	12	9	19	12	4	4	1	2	25	19	0	0	4	1	4	0	2	0	1	1	3	79
	OVOC3665	WBGene00240474	OVP02546	Laminin-like protein lam-2 homolog	Conserved across all nematodes and hosts	1654	4965	OVOC_OM1b;OVOC_OM1b;OVOC_OM1b;OVOC_OM1b;OVOC_OM1b;OVOC_OM1b;OVOC_OM1b;OVOC_OM1b;OVOC_OM1b;OVOC_OM1b;OVOC_OM1b;OVOC_OM1b;OVOC_OM1b;OVOC_OM1b;OVOC_OM1b;OVOC_OM1b;OVOC_OM1b;OVOC_OM1b;OVOC_OM1b;OVOC_OM1b;OVOC_OM1b;OVOC_OM1b;OVOC_OM1b;OVOC_OM1b;OVOC_OM1b;OVOC_OM1b;OVOC_OM1b;OVOC_OM1b;OVOC_OM1b;OVOC_OM1b;OVOC_OM1b;OVOC_OM1b	Y	0.72	1	-	-		8	2	35	11	13	12	8	18	29	14	33	31	31	39	15	23	28	36	19	21	38	43	33	10	2	53	18	14	17	10	26	45	16	49	64
	OVOC11141	WBGene00247950	OVP07326	Deoxyuridine 5 prime-triphosphate nucleotidohydrolase, mitochondrial homolog	Conserved with some hosts	218	1690	OVOC_OM4;OVOC_OM4;OVOC_OM4;OVOC_OM4;OVOC_OM4	-	-	0	-	-		1	0	2	2	0	1	4	0	7	6	8	4	3	6	1	3	2	2	2	4	9	7	4	1	0	3	2	0	1	6	0	17	10	13	7
	OVOC1058	WBGene00237867	OVP14297	Reticulocalbin-2 homolog	Conserved with some hosts	321	1231	OVOC_OM1b;OVOC_OM1b;OVOC_OM1b;OVOC_OM1b;OVOC_OM1b;OVOC_OM1b;OVOC_OM1b	Y	0.78	0	-	-		2	3	4	1	0	1	2	2	9	5	8	10	11	6	5	7	4	5	1	3	10	12	7	2	3	5	1	0	1	3	2	19	6	12	20
	OVOC5770	WBGene00242579	OVP04571	IPR001507:Zona pellucida domain;IPR003609:PAN/Apple domain	Conserved with some hosts	743	2232	OVOC_OM2;OVOC_OM2;OVOC_OM2;OVOC_OM2;OVOC_OM2;OVOC_OM2;OVOC_OM2;OVOC_OM2;OVOC_OM2;OVOC_OM2	Y	0.959	2	-	-		0	0	14	1	3	2	1	0	16	6	9	26	20	24	17	23	16	14	5	1	17	28	26	0	0	19	1	3	2	1	0	21	7	10	63
	OVOC4957	WBGene00241766	OVP11972	Phosphate carrier protein, mitochondrial homolog	Conserved across all nematodes and hosts	354	1065	OVOC_OM2;OVOC_OM2;OVOC_OM2;OVOC_OM2;OVOC_OM2;OVOC_OM2	-	-	2	-	-		2	6	3	2	2	1	5	4	7	2	5	8	6	7	5	7	6	6	2	6	8	8	8	4	9	5	3	2	1	7	6	10	4	7	12
	OVOC11144	WBGene00247953	OVP00821	-	Filarial-specific and conserved across filarial species	139	2929	OVOC_OM4;OVOC_OM4;OVOC_OM4;OVOC_OM4	-	-	0	-	-		4	3	1	0	1	0	5	1	2	3	1	2	0	1	0	2	1	4	1	5	3	2	2	4	6	1	0	1	0	10	1	2	3	2	2
	OVOC6287	WBGene00243096	OVP12311	-	Filarial-specific and conserved across filarial species	164	996	OVOC_OM2;OVOC_OM2;OVOC_OM2;OVOC_OM2;OVOC_OM2	-	-	1	-	-		0	6	2	0	1	1	0	2	0	2	2	2	4	4	0	3	2	6	1	2	2	5	4	0	18	3	0	1	1	0	2	0	4	2	2
	OVOC6038	WBGene00242847	OVP04645	IPR005135:Endonuclease/exonuclease/phosphatase;IPR036691:Endonuclease/exonuclease/phosphatase superfamily	Specific to nematodes and conserved with only some non-filarial species	324	3129	OVOC_OM2;OVOC_OM2;OVOC_OM2;OVOC_OM2;OVOC_OM2;OVOC_OM2;OVOC_OM2;OVOC_OM2;OVOC_OM2;OVOC_OM2;OVOC_OM2;OVOC_OM2;OVOC_OM2;OVOC_OM2;OVOC_OM2;OVOC_OM2	-	-	1	-	-		2	2	4	1	1	3	3	3	5	5	6	6	5	5	4	5	5	4	3	3	6	6	6	2	5	6	1	1	5	5	3	10	6	11	13
	OVOC5588	WBGene00242397	OVP02033	IPR001806:Small GTPase;IPR003578:Small GTPase Rho;IPR005225:Small GTP-binding protein domain;IPR027417:P-loop containing nucleoside triphosphate hydrolase	Conserved across all nematodes and hosts	192	970	OVOC_OM2;OVOC_OM2;OVOC_OM2;OVOC_OM2	-	-	0	Y	0.835		0	0	2	0	1	1	2	2	2	1	2	3	2	3	2	3	2	2	2	3	2	4	3	0	0	6	0	1	2	2	5	7	2	6	11
	OVOC12472	WBGene00249281	OVP14488	Prolyl 4-hydroxylase subunit alpha-1 homolog	Conserved across all nematodes and hosts	562	1689	OVOC_OO_000033;OVOC_OO_000033;OVOC_OO_000033;OVOC_OO_000033;OVOC_OO_000033;OVOC_OO_000033;OVOC_OO_000033;OVOC_OO_000033;OVOC_OO_000033;OVOC_OO_000033;OVOC_OO_000033;OVOC_OO_000033	Y	0.872	0	-	-		3	1	3	1	2	2	1	6	4	2	3	20	18	13	12	19	12	3	3	6	5	23	19	3	1	3	1	2	2	2	9	5	2	4	56
	OVOC6717	WBGene00243526	OVP12244	Charged multivesicular body protein 5 homolog	Conserved across all nematodes and hosts	214	645	OVOC_OM2;OVOC_OM2;OVOC_OM2;OVOC_OM2;OVOC_OM2	-	-	0	-	-		0	1	3	1	2	1	2	0	3	1	4	3	4	3	1	3	3	3	2	2	4	4	4	0	2	5	1	3	1	3	0	9	1	10	6
	OVOC8582	WBGene00245391	OVP12172	Cytochrome b-c1 complex subunit 1, mitochondrial homolog	Conserved across all nematodes and hosts	476	1637	OVOC_OM3;OVOC_OM3;OVOC_OM3;OVOC_OM3;OVOC_OM3;OVOC_OM3;OVOC_OM3;OVOC_OM3;OVOC_OM3;OVOC_OM3;OVOC_OM3	-	-	0	Y	0.643		2	6	7	0	3	2	7	10	9	4	7	12	7	13	7	12	12	10	4	11	11	14	15	2	10	9	0	3	2	10	12	13	4	10	15
	OVOC10592	WBGene00247401	OVP03564	Sigma non-opioid intracellular receptor 1 homolog	Conserved with some hosts	228	7666	OVOC_OM4;OVOC_OM4;OVOC_OM4;OVOC_OM4;OVOC_OM4;OVOC_OM4;OVOC_OM4;OVOC_OM4;OVOC_OM4;OVOC_OM4;OVOC_OM4;OVOC_OM4;OVOC_OM4;OVOC_OM4;OVOC_OM4;OVOC_OM4;OVOC_OM4;OVOC_OM4;OVOC_OM4;OVOC_OM4;OVOC_OM4;OVOC_OM4;OVOC_OM4;OVOC_OM4;OVOC_OM4;OVOC_OM4;OVOC_OM4;OVOC_OM4;OVOC_OM4;OVOC_OM4	-	-	1	-	-		0	0	3	1	1	1	2	2	3	0	4	5	4	5	2	4	3	3	2	2	5	5	5	0	0	6	1	1	1	3	4	6	0	10	14
	OVOC6855	WBGene00243664	OVP05744	Proteasome subunit beta type homolog	Conserved across all nematodes and hosts	238	1876	OVOC_OM2;OVOC_OM2;OVOC_OM2;OVOC_OM2;OVOC_OM2;OVOC_OM2;OVOC_OM2;OVOC_OM2;OVOC_OM2;OVOC_OM2;OVOC_OM2;OVOC_OM2;OVOC_OM2;OVOC_OM2;OVOC_OM2	-	-	0	Y	0.629		3	2	2	1	2	1	3	3	3	3	6	4	3	5	2	4	3	4	2	3	6	5	4	3	3	3	1	2	1	4	7	7	3	8	9
	OVOC9325	WBGene00246134	OVP01894	IPR001534:Transthyretin-like;IPR038479:Transthyretin-like superfamily	Specific to nematodes and conserved with only some non-filarial species	365	1099	OVOC_OM3;OVOC_OM3;OVOC_OM3;OVOC_OM3;OVOC_OM3;OVOC_OM3;OVOC_OM3;OVOC_OM3;OVOC_OM3;OVOC_OM3	Y	0.922	2	-	-		1	2	7	1	6	7	1	7	2	2	3	3	5	4	2	7	6	7	8	7	4	5	8	1	4	9	1	8	8	2	9	2	2	3	4
	OVOC2812a	WBGene00239621	OVP04246	Cathepsin B-like cysteine proteinase 6 homolog	Conserved across all nematodes and hosts	393	2904	OVOC_OM1b;OVOC_OM1b;OVOC_OM1b;OVOC_OM1b;OVOC_OM1b;OVOC_OM1b;OVOC_OM1b;OVOC_OM1b;OVOC_OM1b;OVOC_OM1b	Y	0.596	1	-	-		2	7	4	2	2	0	4	3	5	3	3	3	5	4	3	4	4	7	2	4	5	5	5	3	17	6	2	2	0	12	4	11	5	7	6
	OVOC5115	WBGene00241924	OVP07034	Endothelial differentiation-related factor 1 homolog	Conserved with some hosts	159	1177	OVOC_OM2;OVOC_OM2;OVOC_OM2;OVOC_OM2;OVOC_OM2	-	-	0	-	-		1	1	1	1	1	1	1	1	3	1	3	3	3	3	1	2	2	1	1	1	3	3	3	2	3	2	1	2	1	1	2	5	2	7	3
	OVOC1552	WBGene00238361	OVP13699	TRM112-like protein homolog	Conserved with some hosts	124	375	OVOC_OM1b	-	-	0	Y	0.679		0	2	2	1	0	0	1	1	4	3	3	3	3	3	2	4	1	3	1	1	4	3	4	0	2	2	1	0	0	1	1	6	3	4	6
	OVOC11467	WBGene00248276	OVP13374	IPR007110:Immunoglobulin-like domain;IPR013098:Immunoglobulin I-set;IPR013783:Immunoglobulin-like fold;IPR036179:Immunoglobulin-like domain superfamily	Conserved with some hosts	244	1243	OVOC_OM4;OVOC_OM4;OVOC_OM4;OVOC_OM4;OVOC_OM4;OVOC_OM4;OVOC_OM4	-	-	0	-	-		3	1	7	2	1	1	2	8	2	2	3	3	2	2	1	3	3	7	2	8	3	3	4	5	1	8	2	1	1	2	16	2	3	4	3
	OVOC425	WBGene00237234	OVP05104	IPR012336:Thioredoxin-like fold;IPR026928:Failed axon connections;IPR033468:Metaxin, glutathione S-transferase domain;IPR036249:Thioredoxin-like superfamily;IPR036282:Glutathione S-transferase, C-terminal domain superfamily	Conserved with some hosts	272	1775	OVOC_OM1b;OVOC_OM1b;OVOC_OM1b;OVOC_OM1b;OVOC_OM1b;OVOC_OM1b	-	-	0	-	-		0	0	6	0	7	0	0	0	3	0	0	9	7	5	8	10	7	6	7	0	3	10	11	0	0	7	0	7	0	0	0	3	0	0	15
	OVOC12183	WBGene00248992	OVP14434	Annexin homolog	Conserved with some hosts	317	2007	OVOC_OO_000001;OVOC_OO_000001;OVOC_OO_000001;OVOC_OO_000001;OVOC_OO_000001;OVOC_OO_000001;OVOC_OO_000001;OVOC_OO_000001;OVOC_OO_000001;OVOC_OO_000001;OVOC_OO_000001;OVOC_OO_000001;OVOC_OO_000001;OVOC_OO_000001;OVOC_OO_000001;OVOC_OO_000001	-	-	0	-	-		2	0	3	0	2	0	4	3	6	5	8	8	5	8	5	9	4	5	2	4	9	10	9	2	0	3	0	4	0	6	4	11	8	14	13
	OVOC8706	WBGene00245515	OVP04923	26S proteasome non-ATPase regulatory subunit 6 homolog	Conserved across all nematodes and hosts	409	2378	OVOC_OM3;OVOC_OM3;OVOC_OM3;OVOC_OM3;OVOC_OM3;OVOC_OM3;OVOC_OM3;OVOC_OM3;OVOC_OM3	-	-	0	-	-		3	8	9	0	5	0	8	5	9	5	10	9	10	13	4	10	7	10	5	8	12	14	11	3	9	11	0	5	0	9	5	15	6	13	12
	OVOC2279	WBGene00239088	OVP07250	IPR001436:Alpha crystallin/Small heat shock protein, animal type;IPR002068:Alpha crystallin/Hsp20 domain;IPR008978:HSP20-like chaperone	Nematode-specific and conserved across nematode species	117	1239	OVOC_OM1b;OVOC_OM1b;OVOC_OM1b	-	-	0	Y	0.882		0	0	0	0	0	0	0	0	3	0	0	4	3	5	4	5	5	0	0	0	3	5	5	0	0	0	0	0	0	0	0	4	0	0	9
	OVOC940	WBGene00237749	OVP05076	Dolichol-phosphate mannosyltransferase subunit 1 homolog	Conserved with some hosts	243	2361	OVOC_OM1b;OVOC_OM1b;OVOC_OM1b;OVOC_OM1b;OVOC_OM1b;OVOC_OM1b;OVOC_OM1b;OVOC_OM1b;OVOC_OM1b;OVOC_OM1b;OVOC_OM1b;OVOC_OM1b;OVOC_OM1b	-	-	0	-	-		2	3	5	2	2	0	4	2	6	3	4	4	5	4	2	5	2	5	2	4	6	5	5	2	4	8	3	2	0	5	2	8	4	8	4
	OVOC53	WBGene00236862	OVP10178	Phospholipid hydroperoxide glutathione peroxidase, mitochondrial homolog	Conserved across all nematodes and hosts	208	1649	OVOC_OM1b;OVOC_OM1b;OVOC_OM1b;OVOC_OM1b;OVOC_OM1b	-	-	0	-	-		2	1	2	1	2	1	2	3	4	2	4	4	3	5	2	5	3	2	2	3	4	5	5	3	1	2	1	2	1	4	3	9	2	7	6
	OVOC533	WBGene00237342	OVP14105	Ras-related protein Rab-17 homolog	Conserved across all nematodes and hosts	250	2160	OVOC_OM1b;OVOC_OM1b;OVOC_OM1b;OVOC_OM1b;OVOC_OM1b;OVOC_OM1b;OVOC_OM1b	-	-	1	-	-		2	2	2	1	2	1	2	2	3	2	2	2	2	3	2	3	2	2	2	2	3	3	3	2	2	4	1	3	1	5	3	7	3	8	7
	OVOC10960	WBGene00247769	OVP09500	Troponin T, skeletal muscle homolog	Conserved with some hosts	443	1567	OVOC_OM4;OVOC_OM4;OVOC_OM4;OVOC_OM4;OVOC_OM4;OVOC_OM4;OVOC_OM4;OVOC_OM4;OVOC_OM4;OVOC_OM4	-	-	0	-	-		7	4	8	0	4	1	1	10	1	1	4	2	3	4	1	6	6	9	4	10	4	5	9	9	4	21	0	4	1	1	33	1	1	6	2
	OVOC1193	WBGene00238002	OVP14783	K10373:TPM1: tropomyosin 1	Conserved with some hosts	95	288	OVOC_OM1b;OVOC_OM1b;OVOC_OM1b	-	-	0	-	-		0	0	3	0	0	0	0	4	0	0	0	1	2	1	1	2	3	3	0	4	0	2	4	0	0	5	0	0	0	0	9	0	0	0	1
	OVOC11163	WBGene00247972	OVP07653	K09510:DNAJB4: DnaJ homolog subfamily B member 4	Conserved across all nematodes and hosts	329	990	OVOC_OM4;OVOC_OM4;OVOC_OM4;OVOC_OM4;OVOC_OM4;OVOC_OM4;OVOC_OM4	-	-	0	-	-		4	5	4	1	1	2	5	3	9	4	8	5	6	10	3	5	5	7	2	6	9	10	6	4	6	5	1	1	2	8	3	12	6	15	10
	OVOC2749	WBGene00239558	OVP07596	60S ribosomal protein L7a homolog	Conserved across all nematodes and hosts	265	861	OVOC_OM1b;OVOC_OM1b;OVOC_OM1b;OVOC_OM1b;OVOC_OM1b;OVOC_OM1b	-	-	0	-	-		2	1	4	1	2	1	3	2	3	4	7	2	4	7	3	4	4	4	2	3	7	8	6	3	1	5	1	3	1	4	2	5	5	13	6
	OVOC3537	WBGene00240346	OVP14281	Putative prefoldin subunit 6	Conserved across all nematodes and hosts	122	3685	OVOC_OM1b;OVOC_OM1b;OVOC_OM1b;OVOC_OM1b	-	-	0	Y	0.82		0	4	1	0	0	0	3	2	3	2	5	3	3	4	1	3	4	4	0	3	5	5	4	0	4	1	0	0	0	3	2	3	2	9	4
	OVOC5022	WBGene00241831	OVP09170	60S acidic ribosomal protein P2 homolog	Conserved across all nematodes and hosts	118	448	OVOC_OM2;OVOC_OM2	-	-	0	-	-		1	3	0	1	0	1	2	0	2	1	3	3	3	2	0	4	2	3	1	2	3	4	4	2	4	0	1	0	1	3	0	2	2	5	4
	OVOC4796	WBGene00241605	OVP03619	Histone H2A.V homolog	Conserved across all nematodes and hosts	136	7893	OVOC_OM2;OVOC_OM2;OVOC_OM2;OVOC_OM2;OVOC_OM2;OVOC_OM2;OVOC_OM2;OVOC_OM2;OVOC_OM2;OVOC_OM2;OVOC_OM2;OVOC_OM2;OVOC_OM2;OVOC_OM2;OVOC_OM2;OVOC_OM2;OVOC_OM2;OVOC_OM2;OVOC_OM2;OVOC_OM2;OVOC_OM2;OVOC_OM2;OVOC_OM2	-	-	0	-	-		1	2	3	0	0	0	1	0	3	3	3	4	2	4	2	3	3	3	0	1	4	4	3	1	2	4	0	0	0	2	0	7	4	4	9
	OVOC5433	WBGene00242242	OVP12614	-	Specific to nematodes and conserved with only some non-filarial species	235	1290	OVOC_OM2;OVOC_OM2;OVOC_OM2;OVOC_OM2;OVOC_OM2;OVOC_OM2	Y	0.616	0	-	-		2	2	1	2	1	2	2	1	2	1	1	2	2	2	1	1	1	2	2	2	2	2	1	3	10	1	3	2	2	9	1	2	1	6	5
	OVOC7070	WBGene00243879	OVP11733	-	Specific to nematodes and conserved with only some non-filarial species	472	1419	OVOC_OM2;OVOC_OM2;OVOC_OM2;OVOC_OM2;OVOC_OM2;OVOC_OM2;OVOC_OM2;OVOC_OM2;OVOC_OM2	-	-	0	-	-		0	1	5	0	1	2	1	0	14	3	13	13	12	14	4	13	9	6	2	1	15	17	13	0	1	6	0	1	2	1	0	28	4	23	29
	OVOC6731	WBGene00243540	OVP13168	6-phosphogluconate dehydrogenase, decarboxylating homolog	Conserved across all nematodes and hosts	489	5380	OVOC_OM2;OVOC_OM2;OVOC_OM2;OVOC_OM2;OVOC_OM2;OVOC_OM2;OVOC_OM2;OVOC_OM2;OVOC_OM2;OVOC_OM2;OVOC_OM2;OVOC_OM2;OVOC_OM2;OVOC_OM2;OVOC_OM2;OVOC_OM2;OVOC_OM2;OVOC_OM2;OVOC_OM2;OVOC_OM2;OVOC_OM2;OVOC_OM2;OVOC_OM2;OVOC_OM2;OVOC_OM2;OVOC_OM2;OVOC_OM2;OVOC_OM2;OVOC_OM2;OVOC_OM2;OVOC_OM2;OVOC_OM2;OVOC_OM2;OVOC_OM2;OVOC_OM2;OVOC_OM2;OVOC_OM2;OVOC_OM2;OVOC_OM2;OVOC_OM2;OVOC_OM2;OVOC_OM2;OVOC_OM2;OVOC_OM2;OVO…	-	-	0	-	-		4	4	8	1	5	2	8	9	7	3	4	7	4	5	3	6	6	8	5	11	8	7	8	7	8	13	1	5	2	14	17	7	5	6	12
	OVOC7411	WBGene00244220	OVP09084	K04461:PPM1B, PP2CB: protein phosphatase 1B [EC:3.1.3.16]	Conserved across all nematodes and hosts	395	3242	OVOC_OM2;OVOC_OM2;OVOC_OM2;OVOC_OM2;OVOC_OM2;OVOC_OM2;OVOC_OM2;OVOC_OM2	-	-	0	-	-		4	5	3	0	2	0	9	3	4	5	5	5	4	5	4	7	4	5	2	9	5	6	7	6	8	4	0	2	0	19	3	11	7	10	8
	OVOC4365	WBGene00241174	OVP13646	Mitochondrial inner membrane protein homolog	Conserved across all nematodes and hosts	671	2016	OVOC_OM2;OVOC_OM2;OVOC_OM2;OVOC_OM2;OVOC_OM2;OVOC_OM2;OVOC_OM2;OVOC_OM2;OVOC_OM2;OVOC_OM2;OVOC_OM2;OVOC_OM2;OVOC_OM2;OVOC_OM2;OVOC_OM2	-	-	1	-	-		8	10	10	1	3	1	8	9	11	6	9	14	8	10	8	13	9	12	4	10	13	15	13	8	17	17	1	3	1	12	12	17	6	18	24
	OVOC10207	WBGene00247016	OVP12773	Onchocerca-specific	Onchocerca-specific	158	477	OVOC_OM4;OVOC_OM4;OVOC_OM4	Y	0.76	0	-	-		0	2	3	0	2	4	0	1	0	0	1	0	1	2	0	3	3	3	4	1	1	2	4	0	2	7	0	3	6	0	1	0	0	2	0
	OVOC3725	WBGene00240534	OVP01677	Ubiquitin-conjugating enzyme E2 N homolog	Conserved with some hosts	152	459	OVOC_OM1b	-	-	0	Y	0.725		2	3	1	0	1	0	3	1	2	1	2	3	2	2	1	2	3	4	1	3	2	4	3	2	4	1	0	1	0	7	1	3	1	4	5
	OVOC4402	WBGene00241211	OVP12227	Terribly reduced optic lobes homolog	Nematode-specific and conserved across nematode species	584	2349	OVOC_OM2;OVOC_OM2;OVOC_OM2;OVOC_OM2;OVOC_OM2;OVOC_OM2;OVOC_OM2;OVOC_OM2;OVOC_OM2;OVOC_OM2;OVOC_OM2;OVOC_OM2	-	-	1	Y	0.785		8	19	0	6	1	0	17	0	1	2	1	6	4	1	0	5	0	19	6	17	2	6	5	11	46	0	7	1	0	43	0	1	2	1	7
	OVOC2424	WBGene00239233	OVP11685	Uncharacterized integrin beta-like protein homolog	Nematode-specific and conserved across nematode species	523	2104	OVOC_OM1b;OVOC_OM1b;OVOC_OM1b;OVOC_OM1b;OVOC_OM1b;OVOC_OM1b;OVOC_OM1b;OVOC_OM1b;OVOC_OM1b;OVOC_OM1b;OVOC_OM1b	Y	0.448	0	-	-		0	1	6	0	5	2	0	3	10	2	10	12	12	14	11	12	13	6	6	3	12	15	14	0	1	7	0	8	2	0	4	16	2	15	22
	OVOC2666	WBGene00239475	OVP09501	Serine\/threonine-protein phosphatase PP2A homolog	Conserved across all nematodes and hosts	327	1490	OVOC_OM1b;OVOC_OM1b;OVOC_OM1b;OVOC_OM1b;OVOC_OM1b;OVOC_OM1b	-	-	0	-	-		0	4	3	1	1	0	5	3	7	3	7	5	5	5	3	6	5	6	2	5	8	6	7	0	5	3	1	1	0	9	4	15	3	12	11
	OVOC8048a	WBGene00244857	OVP14669	Succinate dehydrogenase cytochrome b560 subunit, mitochondrial homolog	Conserved across all nematodes and hosts	188	938	OVOC_OM3;OVOC_OM3;OVOC_OM3;OVOC_OM3;OVOC_OM3	-	-	3	Y	0.614		2	1	2	0	2	0	3	2	3	3	3	2	2	2	2	2	2	2	2	3	3	3	3	5	1	4	0	2	0	6	3	8	3	4	5
	OVOC11251	WBGene00248060	OVP07879	K05955:FNTA: protein farnesyltransferase/geranylgeranyltransferase type-1 subunit alpha [EC:2.5.1.58 2.5.1.59]	Conserved with some hosts	314	945	OVOC_OM4;OVOC_OM4;OVOC_OM4;OVOC_OM4;OVOC_OM4;OVOC_OM4;OVOC_OM4	-	-	0	-	-		2	3	3	0	2	0	8	4	5	1	6	5	2	5	1	3	3	4	2	8	7	6	4	3	4	5	0	2	0	16	6	7	2	9	10
	OVOC8508	WBGene00245317	OVP07573	K17391:IGF2BP1: insulin-like growth factor 2 mRNA-binding protein 1	Conserved with some hosts	641	2115	OVOC_OM3;OVOC_OM3;OVOC_OM3;OVOC_OM3;OVOC_OM3;OVOC_OM3;OVOC_OM3;OVOC_OM3;OVOC_OM3;OVOC_OM3;OVOC_OM3;OVOC_OM3;OVOC_OM3;OVOC_OM3;OVOC_OM3	-	-	0	Y	0.606		2	3	8	2	4	2	6	2	10	6	11	12	10	10	7	10	8	8	5	6	12	12	12	2	5	12	4	4	3	10	3	21	9	30	24
	OVOC3966	WBGene00240775	OVP12056	Required for meiotic nuclear division 5 homolog	Conserved with some hosts	388	2190	OVOC_OM2;OVOC_OM2;OVOC_OM2;OVOC_OM2;OVOC_OM2;OVOC_OM2	-	-	0	-	-		9	7	3	1	1	0	11	1	5	4	5	4	3	5	1	5	1	9	1	11	6	5	5	14	7	4	1	1	0	29	1	7	6	6	6
	OVOC5169	WBGene00241978	OVP07445	Calsequestrin homolog	Conserved with some hosts	420	1974	OVOC_OM2;OVOC_OM2;OVOC_OM2;OVOC_OM2;OVOC_OM2;OVOC_OM2;OVOC_OM2;OVOC_OM2;OVOC_OM2;OVOC_OM2;OVOC_OM2	Y	0.908	0	-	-		6	1	5	3	2	4	1	5	2	3	2	3	2	4	2	5	5	6	4	5	4	4	6	18	1	8	6	2	4	1	15	2	3	2	3
	OVOC7811	WBGene00244620	OVP12677	K17809:POLDIP2: polymerase delta-interacting protein 2	Conserved with some hosts	344	1960	OVOC_OM3;OVOC_OM3;OVOC_OM3;OVOC_OM3;OVOC_OM3;OVOC_OM3;OVOC_OM3;OVOC_OM3;OVOC_OM3;OVOC_OM3	-	-	0	-	-		5	9	0	2	0	0	9	0	3	2	1	3	1	1	1	4	0	9	2	9	4	4	5	7	21	0	2	0	0	31	0	3	2	1	4
	OVOC7493	WBGene00244302	OVP07504	Multiple coagulation factor deficiency protein 2 homolog	Conserved across all nematodes and hosts	201	2949	OVOC_OM2;OVOC_OM2;OVOC_OM2;OVOC_OM2;OVOC_OM2	-	-	0	-	-		0	6	3	0	0	0	2	1	4	2	3	4	6	3	2	6	4	6	0	2	5	6	6	0	14	5	0	0	0	2	1	6	2	3	7
	OVOC387	WBGene00237196	OVP01553	IPR008139:Saposin B type domain	Filarial-specific and conserved across filarial species	119	591	OVOC_OM1b;OVOC_OM1b	Y	0.934	1	-	-		1	2	2	1	1	0	1	1	1	0	2	3	1	1	1	2	3	2	2	1	2	3	3	1	4	2	1	1	0	1	1	1	0	2	5
	OVOC2662	WBGene00239471	OVP05142	60S ribosomal protein L19 homolog	Conserved across all nematodes and hosts	206	874	OVOC_OM1b;OVOC_OM1b;OVOC_OM1b;OVOC_OM1b;OVOC_OM1b;OVOC_OM1b;OVOC_OM1b;OVOC_OM1b;OVOC_OM1b;OVOC_OM1b;OVOC_OM1b	-	-	0	-	-		0	3	4	1	0	0	3	0	4	2	5	5	5	5	4	4	5	4	1	3	5	5	5	0	4	4	1	0	0	5	0	4	3	10	7
	OVOC6800	WBGene00243609	OVP14236	Putative elongation factor 1-gamma	Conserved across all nematodes and hosts	438	1317	OVOC_OM2;OVOC_OM2;OVOC_OM2;OVOC_OM2;OVOC_OM2;OVOC_OM2;OVOC_OM2;OVOC_OM2;OVOC_OM2;OVOC_OM2;OVOC_OM2;OVOC_OM2;OVOC_OM2	-	-	0	-	-		2	4	4	2	2	2	3	4	9	5	9	7	8	10	5	9	7	5	3	4	10	10	10	2	7	5	2	3	2	5	5	14	5	18	13
	OVOC7947	WBGene00244756	OVP05831	Hsp90 co-chaperone (Tebp), putative homolog	Conserved with some hosts	204	1731	OVOC_OM3;OVOC_OM3;OVOC_OM3;OVOC_OM3;OVOC_OM3;OVOC_OM3;OVOC_OM3;OVOC_OM3;OVOC_OM3	-	-	0	-	-		1	2	2	2	1	0	3	2	2	3	3	3	1	3	1	2	1	2	2	3	3	3	2	1	4	4	2	1	0	6	3	6	5	5	9
	OVOC12359	WBGene00249168	OVP12615	IPR036084:Serine protease inhibitor-like superfamily	Specific to nematodes and conserved with only some non-filarial species	128	530	OVOC_OO_000012;OVOC_OO_000012;OVOC_OO_000012;OVOC_OO_000012;OVOC_OO_000012;OVOC_OO_000012;OVOC_OO_000012;OVOC_OO_000012;OVOC_OO_000012	Y	0.443	1	-	-		0	1	4	0	3	0	0	2	2	2	1	2	2	2	0	3	0	4	3	2	2	3	3	0	1	6	0	3	0	0	6	2	2	1	2
	OVOC4554	WBGene00241363	OVP10713	Glucose-6-phosphate 1-dehydrogenase homolog	Conserved across all nematodes and hosts	533	1602	OVOC_OM2;OVOC_OM2;OVOC_OM2;OVOC_OM2;OVOC_OM2;OVOC_OM2;OVOC_OM2;OVOC_OM2;OVOC_OM2;OVOC_OM2;OVOC_OM2;OVOC_OM2	-	-	0	-	-		3	2	8	0	5	1	4	12	2	3	5	14	9	10	3	11	7	11	5	13	6	16	15	5	2	11	0	7	1	6	21	3	3	7	25
	OVOC6851	WBGene00243660	OVP08708	K11140:ANPEP, CD13: aminopeptidase N [EC:3.4.11.2]	Conserved across all nematodes and hosts	1152	3847	OVOC_OM2;OVOC_OM2;OVOC_OM2;OVOC_OM2;OVOC_OM2;OVOC_OM2;OVOC_OM2;OVOC_OM2;OVOC_OM2;OVOC_OM2;OVOC_OM2;OVOC_OM2;OVOC_OM2;OVOC_OM2;OVOC_OM2;OVOC_OM2;OVOC_OM2;OVOC_OM2;OVOC_OM2;OVOC_OM2;OVOC_OM2;OVOC_OM2;OVOC_OM2;OVOC_OM2;OVOC_OM2;OVOC_OM2;OVOC_OM2;OVOC_OM2;OVOC_OM2;OVOC_OM2;OVOC_OM2;OVOC_OM2;OVOC_OM2;OVOC_OM2;OVOC_OM2;OVOC_OM2;OVOC_OM2;OVOC_OM2;OVOC_OM2;OVOC_OM2;OVOC_OM2;OVOC_OM2;OVOC_OM2;OVOC_OM2;OVO…	-	-	1	-	-		25	1	27	1	6	1	2	30	4	9	14	4	2	4	8	18	8	31	6	30	15	6	19	31	1	57	1	6	1	2	84	4	11	21	4
	OVOC7826	WBGene00244635	OVP09021	Putative clathrin heavy chain 1	Conserved across all nematodes and hosts	1742	5229	OVOC_OM3;OVOC_OM3;OVOC_OM3;OVOC_OM3;OVOC_OM3;OVOC_OM3;OVOC_OM3;OVOC_OM3;OVOC_OM3;OVOC_OM3;OVOC_OM3;OVOC_OM3;OVOC_OM3;OVOC_OM3;OVOC_OM3;OVOC_OM3;OVOC_OM3;OVOC_OM3;OVOC_OM3;OVOC_OM3;OVOC_OM3;OVOC_OM3;OVOC_OM3;OVOC_OM3;OVOC_OM3;OVOC_OM3;OVOC_OM3;OVOC_OM3;OVOC_OM3;OVOC_OM3;OVOC_OM3	-	-	0	-	-		5	14	20	6	11	3	13	20	30	14	25	31	28	25	18	32	21	23	11	23	33	37	34	6	20	34	7	17	4	19	30	49	19	53	69
	OVOC9286	WBGene00246095	OVP11360	IPR000909:Phosphatidylinositol-specific phospholipase C, X domain;IPR017946:PLC-like phosphodiesterase, TIM beta/alpha-barrel domain superfamily;IPR042158:PI-PLC X domain-containing protein 1/2/3	Conserved across all nematodes and hosts	317	4924	OVOC_OM3;OVOC_OM3;OVOC_OM3;OVOC_OM3;OVOC_OM3;OVOC_OM3;OVOC_OM3;OVOC_OM3;OVOC_OM3;OVOC_OM3;OVOC_OM3;OVOC_OM3;OVOC_OM3;OVOC_OM3;OVOC_OM3;OVOC_OM3;OVOC_OM3;OVOC_OM3;OVOC_OM3	-	-	0	-	-		1	1	5	1	4	2	2	4	4	3	3	6	5	6	6	5	4	5	4	4	5	8	7	1	1	7	1	6	4	3	4	5	4	4	10
	OVOC4215	WBGene00241024	OVP02724	4F2 cell-surface antigen heavy chain homolog	Nematode-specific and conserved across nematode species	603	3503	OVOC_OM2;OVOC_OM2;OVOC_OM2;OVOC_OM2;OVOC_OM2;OVOC_OM2;OVOC_OM2;OVOC_OM2;OVOC_OM2;OVOC_OM2;OVOC_OM2;OVOC_OM2;OVOC_OM2;OVOC_OM2;OVOC_OM2;OVOC_OM2;OVOC_OM2;OVOC_OM2;OVOC_OM2;OVOC_OM2;OVOC_OM2;OVOC_OM2;OVOC_OM2;OVOC_OM2;OVOC_OM2;OVOC_OM2;OVOC_OM2;OVOC_OM2;OVOC_OM2;OVOC_OM2;OVOC_OM2	-	-	1	Y	0.678		3	1	6	0	1	1	4	6	12	8	8	12	8	13	9	11	7	7	1	6	12	14	11	3	1	18	0	1	1	6	9	18	13	18	27
	OVOC10331	WBGene00247140	OVP05355	NHP2-like protein 1 homolog	Conserved across all nematodes and hosts	129	441	OVOC_OM4;OVOC_OM4;OVOC_OM4	-	-	0	Y	0.759		1	1	1	1	1	1	1	1	2	1	2	2	1	2	1	2	2	1	1	2	2	2	2	1	2	1	1	1	1	2	1	4	2	3	4
	OVOC8011	WBGene00244820	OVP09098	Soluble NSF attachment protein 29 homolog	Conserved with some hosts	427	1284	OVOC_OM3;OVOC_OM3;OVOC_OM3;OVOC_OM3;OVOC_OM3;OVOC_OM3;OVOC_OM3;OVOC_OM3;OVOC_OM3;OVOC_OM3;OVOC_OM3	-	-	0	-	-		3	6	4	3	2	1	5	0	6	2	8	7	6	8	3	6	5	7	4	5	8	8	7	4	12	5	5	2	1	12	0	10	2	11	13
	OVOC1834	WBGene00238643	OVP13472	Tubulin beta-4 chain homolog	Conserved across all nematodes and hosts	445	2299	OVOC_OM1b;OVOC_OM1b;OVOC_OM1b;OVOC_OM1b;OVOC_OM1b;OVOC_OM1b;OVOC_OM1b;OVOC_OM1b;OVOC_OM1b;OVOC_OM1b;OVOC_OM1b	-	-	0	-	-		1	1	1	1	2	1	1	1	1	1	1	3	3	3	3	5	3	1	2	1	1	3	5	2	7	4	4	4	1	3	5	8	4	11	15
	OVOC2542	WBGene00239351	OVP06584	K08517:SEC22: vesicle transport protein SEC22	Conserved across all nematodes and hosts	214	645	OVOC_OM1b;OVOC_OM1b;OVOC_OM1b;OVOC_OM1b;OVOC_OM1b	Y	0.672	1	-	-		0	3	3	0	2	0	3	2	4	1	3	5	5	6	3	3	2	4	2	3	4	6	3	0	4	5	0	3	0	5	2	7	1	4	7
	OVOC248	WBGene00237057	OVP10158	Serine racemase homolog	Conserved with some hosts	322	969	OVOC_OM1b;OVOC_OM1b;OVOC_OM1b;OVOC_OM1b;OVOC_OM1b;OVOC_OM1b;OVOC_OM1b;OVOC_OM1b	-	-	0	-	-		1	3	3	1	4	1	6	6	6	3	4	6	3	5	3	5	4	4	4	7	6	7	6	2	3	3	1	6	1	8	9	9	3	4	8
	OVOC4972	WBGene00241781	OVP10878	40S ribosomal protein S2 homolog	Conserved across all nematodes and hosts	276	2138	OVOC_OM2;OVOC_OM2;OVOC_OM2;OVOC_OM2;OVOC_OM2;OVOC_OM2;OVOC_OM2	-	-	0	-	-		0	2	5	0	0	0	3	2	7	4	6	6	6	5	5	7	5	5	0	3	8	8	8	0	3	6	0	0	0	5	2	11	4	9	10
	OVOC4022	WBGene00240831	OVP01273	Proliferation-associated protein 2G4, 38kDa homolog	Conserved across all nematodes and hosts	438	1317	OVOC_OM2;OVOC_OM2;OVOC_OM2;OVOC_OM2;OVOC_OM2;OVOC_OM2;OVOC_OM2;OVOC_OM2;OVOC_OM2	-	-	0	-	-		1	5	5	4	1	1	6	2	6	3	7	8	6	6	4	5	6	6	4	6	7	8	6	1	6	7	5	1	1	11	2	17	3	13	23
	OVOC2350	WBGene00239159	OVP01395	Pseudouridine-5 prime-monophosphatase homolog	Conserved across all nematodes and hosts	234	3394	OVOC_OM1b;OVOC_OM1b;OVOC_OM1b;OVOC_OM1b;OVOC_OM1b;OVOC_OM1b;OVOC_OM1b;OVOC_OM1b;OVOC_OM1b;OVOC_OM1b;OVOC_OM1b	-	-	0	-	-		0	3	3	0	1	0	0	3	3	2	3	3	4	2	1	4	2	4	1	3	4	4	4	0	8	5	0	1	0	0	6	10	3	12	5
	OVOC8429	WBGene00245238	OVP06393	K18732:SARNP, CIP29, THO1: SAP domain-containing ribonucleoprotein	Conserved with some hosts	250	1085	OVOC_OM3;OVOC_OM3;OVOC_OM3;OVOC_OM3;OVOC_OM3;OVOC_OM3;OVOC_OM3;OVOC_OM3	-	-	0	-	-		0	0	5	0	0	0	0	0	8	4	8	8	6	8	5	6	3	5	0	0	9	10	6	0	0	5	0	0	0	0	0	14	6	14	17
	OVOC11608	WBGene00248417	OVP01648	Palmitoyl-protein thioesterase 1 homolog	Conserved across all nematodes and hosts	314	945	OVOC_OM4;OVOC_OM4;OVOC_OM4;OVOC_OM4;OVOC_OM4;OVOC_OM4;OVOC_OM4;OVOC_OM4	Y	0.915	0	Y	0.787		0	3	4	1	2	0	1	3	6	2	5	5	3	4	3	4	4	4	3	3	6	5	4	0	5	6	1	3	0	1	3	15	5	11	10
	OVOC2262	WBGene00239071	OVP03506	IPR033438:Modulator of levamisole receptor-1	Specific to nematodes and conserved with only some non-filarial species	216	1205	OVOC_OM1b;OVOC_OM1b;OVOC_OM1b;OVOC_OM1b;OVOC_OM1b	Y	0.922	1	-	-		0	2	2	2	1	1	4	2	0	0	1	4	4	1	0	3	0	2	2	4	1	4	3	0	2	2	3	1	1	14	3	0	0	1	8
	OVOC9326	WBGene00246135	OVP07410	IPR001534:Transthyretin-like;IPR038479:Transthyretin-like superfamily	Specific to nematodes and conserved with only some non-filarial species	141	679	OVOC_OM3;OVOC_OM3;OVOC_OM3	Y	0.863	1	-	-		1	2	0	2	2	1	1	2	1	1	1	2	0	1	0	2	1	2	3	2	1	2	2	2	3	0	3	2	2	2	2	1	1	2	2
	OVOC7265	WBGene00244074	OVP01508	K01373:CTSF: cathepsin F [EC:3.4.22.41]	Conserved across all nematodes and hosts	483	16314	OVOC_OM2;OVOC_OM2;OVOC_OM2;OVOC_OM2;OVOC_OM2;OVOC_OM2;OVOC_OM2;OVOC_OM2;OVOC_OM2;OVOC_OM2;OVOC_OM2;OVOC_OM2;OVOC_OM2;OVOC_OM2;OVOC_OM2;OVOC_OM2;OVOC_OM2;OVOC_OM2;OVOC_OM2;OVOC_OM2;OVOC_OM2;OVOC_OM2;OVOC_OM2;OVOC_OM2;OVOC_OM2;OVOC_OM2;OVOC_OM2;OVOC_OM2;OVOC_OM2;OVOC_OM2;OVOC_OM2;OVOC_OM2;OVOC_OM2;OVOC_OM2;OVOC_OM2;OVOC_OM2;OVOC_OM2;OVOC_OM2;OVOC_OM2;OVOC_OM2;OVOC_OM2;OVOC_OM2;OVOC_OM2;OVOC_OM2;OVO…	Y	0.925	0	-	-		2	4	2	3	2	3	2	2	5	1	7	8	5	6	3	4	5	4	4	2	7	10	6	3	8	6	4	6	5	3	3	13	1	15	16
	OVOC1857	WBGene00238666	OVP05858	-	Specific to nematodes and conserved with only some non-filarial species	695	3910	OVOC_OM1b;OVOC_OM1b;OVOC_OM1b	-	-	0	-	-		0	0	4	0	2	4	2	0	9	0	2	16	12	17	17	23	9	4	4	2	9	20	24	0	0	4	0	2	4	2	0	20	0	2	44
	OVOC336	WBGene00237145	OVP13349	K06271:TLN: talin	Conserved across all nematodes and hosts	2522	7569	OVOC_OM1b;OVOC_OM1b;OVOC_OM1b;OVOC_OM1b;OVOC_OM1b;OVOC_OM1b;OVOC_OM1b;OVOC_OM1b;OVOC_OM1b;OVOC_OM1b;OVOC_OM1b;OVOC_OM1b;OVOC_OM1b;OVOC_OM1b;OVOC_OM1b;OVOC_OM1b;OVOC_OM1b;OVOC_OM1b;OVOC_OM1b;OVOC_OM1b;OVOC_OM1b;OVOC_OM1b;OVOC_OM1b;OVOC_OM1b;OVOC_OM1b;OVOC_OM1b;OVOC_OM1b;OVOC_OM1b;OVOC_OM1b;OVOC_OM1b;OVOC_OM1b;OVOC_OM1b;OVOC_OM1b;OVOC_OM1b;OVOC_OM1b;OVOC_OM1b;OVOC_OM1b;OVOC_OM1b;OVOC_OM1b;OVOC_OM1b…	-	-	0	-	-		8	3	41	0	11	0	3	42	40	14	38	59	53	59	41	64	54	41	11	43	46	71	71	8	3	57	0	12	0	3	56	60	16	52	119
	OVOC12066	WBGene00248875	OVP09514	IPR006785:Peroxisome membrane anchor protein Pex14p, N-terminal;IPR025655:Peroxisomal membrane protein 14;IPR036388:Winged helix-like DNA-binding domain superfamily	Specific to nematodes and conserved with only some non-filarial species	247	744	OVOC_OM5;OVOC_OM5;OVOC_OM5;OVOC_OM5	-	-	0	Y	0.757		4	4	1	0	1	0	5	0	0	3	1	0	1	0	0	2	0	5	1	5	3	1	2	6	17	2	0	2	0	17	0	0	3	2	0
	OVOC10500	WBGene00247309	OVP05223	IPR027246:Eukaryotic porin/Tom40;IPR037930:Tom40	Filarial-specific and conserved with more than 1 filarial species, but not all	331	3280	OVOC_OM4;OVOC_OM4;OVOC_OM4;OVOC_OM4;OVOC_OM4;OVOC_OM4	-	-	0	-	-		4	8	2	1	0	0	10	0	2	2	1	5	1	1	0	6	2	10	1	10	3	5	6	4	11	2	2	0	0	29	0	2	3	1	7
	OVOC9980	WBGene00246789	OVP08552	K17885:MTCH: mitochondrial carrier	Conserved with some hosts	343	1032	OVOC_OM4;OVOC_OM4;OVOC_OM4;OVOC_OM4;OVOC_OM4;OVOC_OM4;OVOC_OM4;OVOC_OM4	-	-	0	-	-		2	3	3	0	0	1	4	3	4	3	5	4	4	4	3	5	4	3	1	4	5	5	5	3	6	5	0	0	1	8	7	8	4	8	10
	OVOC8963	WBGene00245772	OVP05700	26S proteasome non-ATPase regulatory subunit 3 homolog	Conserved across all nematodes and hosts	542	1634	OVOC_OM3;OVOC_OM3;OVOC_OM3;OVOC_OM3;OVOC_OM3;OVOC_OM3;OVOC_OM3;OVOC_OM3;OVOC_OM3;OVOC_OM3;OVOC_OM3	-	-	0	-	-		4	5	9	3	4	2	8	5	12	5	9	11	5	8	5	8	7	10	5	9	13	12	11	4	8	9	3	5	2	12	5	17	10	14	16
	OVOC3509	WBGene00240318	OVP07206	Proteasome subunit beta type homolog	Conserved across all nematodes and hosts	269	810	OVOC_OM1b;OVOC_OM1b;OVOC_OM1b;OVOC_OM1b;OVOC_OM1b;OVOC_OM1b	-	-	0	-	-		1	3	1	1	1	1	3	3	4	2	4	3	5	4	2	2	3	3	1	4	4	5	3	1	3	4	2	3	1	3	5	5	2	9	4
	OVOC3603	WBGene00240412	OVP06607	K04499:RUVBL1, RVB1, INO80H: RuvB-like protein 1 (pontin 52)	Conserved across all nematodes and hosts	504	2235	OVOC_OM1b;OVOC_OM1b;OVOC_OM1b;OVOC_OM1b;OVOC_OM1b;OVOC_OM1b;OVOC_OM1b;OVOC_OM1b;OVOC_OM1b;OVOC_OM1b;OVOC_OM1b	-	-	0	-	-		1	8	6	3	0	1	9	1	14	7	14	8	8	12	3	8	7	9	3	9	15	14	9	2	9	6	3	0	1	17	1	22	10	20	10
	OVOC10914	WBGene00247723	OVP08082	K12405:HSD17B4: (3R)-3-hydroxyacyl-CoA dehydrogenase / 3a,7a,12a-trihydroxy-5b-cholest-24-enoyl-CoA hydratase / enoyl-CoA hydratase 2 [EC:1.1.1.- 4.2.1.107 4.2.1.119]	Conserved with some hosts	293	882	OVOC_OM4;OVOC_OM4;OVOC_OM4;OVOC_OM4;OVOC_OM4;OVOC_OM4;OVOC_OM4	-	-	0	-	-		1	1	5	0	6	0	0	5	3	2	4	5	3	6	2	6	4	5	6	5	6	7	6	1	1	5	0	12	0	0	5	3	2	6	7
	OVOC430	WBGene00237239	OVP08147	40S ribosomal protein S12 homolog	Conserved across all nematodes and hosts	182	549	OVOC_OM1b;OVOC_OM1b;OVOC_OM1b;OVOC_OM1b	-	-	0	-	-		2	3	1	0	1	1	1	1	3	2	5	3	3	3	3	3	2	3	2	2	5	5	3	2	3	1	0	1	1	1	1	6	3	9	6
	OVOC2436	WBGene00239245	OVP09469	Putative trans-2-enoyl-CoA reductase 1, mitochondrial	Conserved across all nematodes and hosts	361	1086	OVOC_OM1b;OVOC_OM1b;OVOC_OM1b;OVOC_OM1b;OVOC_OM1b;OVOC_OM1b;OVOC_OM1b;OVOC_OM1b	-	-	0	-	-		3	6	1	1	0	0	9	0	8	3	4	8	5	4	1	7	2	7	1	9	9	8	7	4	11	1	1	0	0	21	0	13	4	5	14
	OVOC7999	WBGene00244808	OVP08780	K13084:TMEM55: phosphatidylinositol-4,5-bisphosphate 4-phosphatase [EC:3.1.3.78]	Conserved with some hosts	267	804	OVOC_OM3;OVOC_OM3;OVOC_OM3;OVOC_OM3;OVOC_OM3	-	-	2	-	-		2	0	2	1	4	1	1	3	1	2	3	4	4	3	2	5	3	2	4	3	3	5	5	3	0	2	1	6	1	1	8	2	2	4	8
	OVOC9885	WBGene00246694	OVP09818	40S ribosomal protein S23 homolog	Conserved across all nematodes and hosts	143	1336	OVOC_OM4;OVOC_OM4;OVOC_OM4;OVOC_OM4;OVOC_OM4;OVOC_OM4;OVOC_OM4	-	-	0	-	-		1	1	2	1	1	1	1	1	2	1	1	2	2	2	1	1	2	2	1	1	2	2	2	1	1	2	1	2	1	1	1	4	3	4	3
	OVOC11522	WBGene00248331	OVP14172	Putative U2 small nuclear ribonucleoprotein A prime	Conserved across all nematodes and hosts	316	2932	OVOC_OM4;OVOC_OM4;OVOC_OM4;OVOC_OM4;OVOC_OM4;OVOC_OM4;OVOC_OM4;OVOC_OM4;OVOC_OM4;OVOC_OM4;OVOC_OM4;OVOC_OM4;OVOC_OM4;OVOC_OM4;OVOC_OM4;OVOC_OM4;OVOC_OM4	-	-	0	-	-		0	1	4	0	0	0	2	0	10	3	10	9	7	8	5	7	7	4	0	2	12	11	8	0	1	5	0	0	0	2	0	19	4	24	14
	OVOC6843	WBGene00243652	OVP05045	Aldehyde dehydrogenase homolog	Conserved across all nematodes and hosts	503	1512	OVOC_OM2;OVOC_OM2;OVOC_OM2;OVOC_OM2;OVOC_OM2;OVOC_OM2;OVOC_OM2;OVOC_OM2;OVOC_OM2;OVOC_OM2;OVOC_OM2	-	-	1	Y	0.772		7	8	9	1	4	1	7	9	5	2	6	6	5	3	2	3	7	9	4	9	7	6	7	10	8	16	1	5	1	11	17	5	3	6	7
	OVOC1238	WBGene00238047	OVP03791	K11251:H2A: histone H2A	Conserved across all nematodes and hosts	126	381	OVOC_OM1b	-	-	0	Y	0.648		0	0	1	0	0	1	1	1	2	1	2	2	2	2	1	2	2	1	1	1	2	2	2	0	0	1	0	0	1	1	1	4	1	2	10
	OVOC4177	WBGene00240986	OVP00464	SPARC homolog	Conserved across all nematodes and hosts	283	860	OVOC_OM2;OVOC_OM2;OVOC_OM2;OVOC_OM2;OVOC_OM2;OVOC_OM2	Y	0.87	0	-	-		0	1	2	1	3	2	1	5	0	2	2	1	1	1	0	3	1	2	3	5	2	1	3	0	2	6	1	5	5	2	10	0	4	6	2
	OVOC10602	WBGene00247411	OVP07104	IPR001534:Transthyretin-like;IPR038479:Transthyretin-like superfamily	Nematode-specific and conserved across nematode species	136	519	OVOC_OM4;OVOC_OM4;OVOC_OM4;OVOC_OM4	Y	0.782	0	-	-		0	0	2	0	1	2	0	3	1	1	2	1	1	2	1	3	3	2	2	3	2	2	4	0	0	2	0	2	3	0	4	1	3	3	1
	OVOC8562	WBGene00245371	OVP10289	Peroxisomal multifunctional enzyme type 2 homolog	Conserved with some hosts	423	1272	OVOC_OM3;OVOC_OM3;OVOC_OM3;OVOC_OM3;OVOC_OM3;OVOC_OM3;OVOC_OM3;OVOC_OM3;OVOC_OM3;OVOC_OM3;OVOC_OM3;OVOC_OM3;OVOC_OM3	-	-	0	Y	0.652		1	2	8	0	4	0	1	3	9	5	7	8	7	11	5	11	5	8	4	3	11	11	11	1	2	10	0	7	0	1	3	13	6	9	14
	OVOC2999	WBGene00239808	OVP01693	60S ribosomal protein L35 homolog	Conserved across all nematodes and hosts	123	479	OVOC_OM1b;OVOC_OM1b;OVOC_OM1b	-	-	0	Y	0.733		0	1	1	0	1	0	1	1	2	2	3	2	2	3	2	2	2	1	1	1	3	3	2	0	1	2	0	1	0	2	1	3	2	6	3
	OVOC4153	WBGene00240962	OVP11862	-	Specific to nematodes and conserved with only some non-filarial species	167	1020	OVOC_OM2;OVOC_OM2;OVOC_OM2;OVOC_OM2	-	-	0	-	-		0	0	2	0	1	0	3	0	3	2	2	4	4	2	3	2	3	2	1	3	3	6	3	0	0	3	0	1	0	5	0	4	2	3	9
	OVOC455	WBGene00237264	OVP13153	Mitochondrial import inner membrane translocase subunit tim-13 homolog	Conserved with some hosts	115	1099	OVOC_OM1b;OVOC_OM1b;OVOC_OM1b;OVOC_OM1b	-	-	0	Y	0.828		0	2	2	0	1	0	2	1	3	2	2	2	1	2	1	3	3	2	1	2	3	2	3	0	3	3	0	1	0	2	1	5	2	2	3
	OVOC2356	WBGene00239165	OVP12472	-	Onchocerca-specific	215	648	OVOC_OM1b;OVOC_OM1b;OVOC_OM1b;OVOC_OM1b;OVOC_OM1b	-	-	0	Y	0.858		3	0	6	0	0	1	2	8	0	3	3	1	1	4	0	1	3	7	1	8	4	4	3	3	0	8	0	0	1	3	15	0	3	4	1
	OVOC3014	WBGene00239823	OVP13215	26S proteasome non-ATPase regulatory subunit 1 homolog	Conserved across all nematodes and hosts	1094	3285	OVOC_OM1b;OVOC_OM1b;OVOC_OM1b;OVOC_OM1b;OVOC_OM1b;OVOC_OM1b;OVOC_OM1b;OVOC_OM1b;OVOC_OM1b;OVOC_OM1b;OVOC_OM1b;OVOC_OM1b;OVOC_OM1b;OVOC_OM1b;OVOC_OM1b;OVOC_OM1b;OVOC_OM1b;OVOC_OM1b;OVOC_OM1b;OVOC_OM1b;OVOC_OM1b	-	-	0	-	-		7	16	13	7	6	3	12	12	19	12	20	26	16	24	9	20	12	20	10	18	23	32	22	7	21	16	7	6	3	14	14	31	15	35	41
	OVOC1122	WBGene00237931	OVP05725	Adenosylhomocysteinase homolog	Conserved across all nematodes and hosts	436	1496	OVOC_OM1b;OVOC_OM1b;OVOC_OM1b;OVOC_OM1b;OVOC_OM1b;OVOC_OM1b;OVOC_OM1b;OVOC_OM1b	-	-	0	-	-		2	6	4	3	2	1	5	3	3	4	5	6	4	6	3	5	3	6	3	6	5	7	5	2	12	5	4	5	1	9	4	7	7	13	12
	OVOC7685	WBGene00244494	OVP08467	60S ribosomal protein L21 homolog	Conserved across all nematodes and hosts	160	566	OVOC_OM3;OVOC_OM3;OVOC_OM3	-	-	0	-	-		1	1	1	2	2	1	1	0	3	1	1	2	3	1	0	2	2	2	2	1	3	3	3	1	1	1	4	2	1	1	0	6	1	3	4
	OVOC3924	WBGene00240733	OVP04602	IPR002486:Nematode cuticle collagen, N-terminal;IPR008160:Collagen triple helix repeat	Nematode-specific and conserved across nematode species	334	1452	OVOC_OM2;OVOC_OM2;OVOC_OM2	-	-	1	-	-		0	0	2	1	1	2	1	0	3	1	1	3	2	5	5	4	5	2	2	1	3	5	5	0	0	3	1	1	2	1	0	8	1	1	11
	OVOC1979	WBGene00238788	OVP03140	Putative succinyl-CoA ligase [ADP-forming] subunit beta, mitochondrial	Conserved across all nematodes and hosts	434	2900	OVOC_OM1b;OVOC_OM1b;OVOC_OM1b;OVOC_OM1b;OVOC_OM1b;OVOC_OM1b;OVOC_OM1b;OVOC_OM1b;OVOC_OM1b;OVOC_OM1b	-	-	0	-	-		0	6	7	0	1	2	6	2	8	2	11	11	7	8	5	14	8	8	2	7	12	12	15	0	7	10	0	1	2	11	2	12	3	12	15
	OVOC2807	WBGene00239616	OVP09906	40S ribosomal protein S11 homolog	Conserved across all nematodes and hosts	158	619	OVOC_OM1b;OVOC_OM1b;OVOC_OM1b	-	-	0	Y	0.626		1	1	2	1	1	1	2	1	3	1	3	4	4	2	2	3	2	2	1	2	4	5	3	1	2	2	1	1	2	2	1	4	1	3	5
	OVOC8959	WBGene00245768	OVP00752	Pre-mRNA-processing factor 19 homolog	Conserved across all nematodes and hosts	500	8978	OVOC_OM3;OVOC_OM3;OVOC_OM3;OVOC_OM3;OVOC_OM3;OVOC_OM3;OVOC_OM3;OVOC_OM3;OVOC_OM3;OVOC_OM3;OVOC_OM3;OVOC_OM3;OVOC_OM3;OVOC_OM3;OVOC_OM3;OVOC_OM3;OVOC_OM3;OVOC_OM3;OVOC_OM3;OVOC_OM3;OVOC_OM3;OVOC_OM3;OVOC_OM3;OVOC_OM3;OVOC_OM3;OVOC_OM3;OVOC_OM3;OVOC_OM3;OVOC_OM3;OVOC_OM3;OVOC_OM3;OVOC_OM3;OVOC_OM3;OVOC_OM3;OVOC_OM3;OVOC_OM3;OVOC_OM3;OVOC_OM3;OVOC_OM3;OVOC_OM3;OVOC_OM3;OVOC_OM3;OVOC_OM3;OVOC_OM3;OVO…	-	-	0	Y	0.622		0	10	4	0	0	0	6	0	13	9	16	12	10	13	4	9	7	10	0	6	17	16	11	0	12	5	0	0	0	8	0	23	13	27	23
	OVOC12349	WBGene00249158	OVP12279	Phosphatidylethanolamine-binding protein homolog	Conserved across all nematodes and hosts	159	478	OVOC_OO_000012;OVOC_OO_000012;OVOC_OO_000012;OVOC_OO_000012;OVOC_OO_000012	-	-	1	-	-		2	2	2	0	2	0	1	3	2	1	0	0	0	2	0	2	0	2	2	3	2	2	2	4	3	4	0	3	0	3	5	3	1	0	0
	OVOC10749	WBGene00247558	OVP04290	K11593:ELF2C, AGO: eukaryotic translation initiation factor 2C	Specific to nematodes and conserved with only some non-filarial species	993	2982	OVOC_OM4;OVOC_OM4;OVOC_OM4;OVOC_OM4;OVOC_OM4;OVOC_OM4;OVOC_OM4;OVOC_OM4;OVOC_OM4;OVOC_OM4;OVOC_OM4;OVOC_OM4;OVOC_OM4;OVOC_OM4;OVOC_OM4;OVOC_OM4;OVOC_OM4	-	-	0	-	-		0	10	14	1	1	3	4	0	28	16	26	24	12	24	7	11	7	17	4	4	31	28	13	0	11	19	1	1	3	4	0	59	22	74	46
	OVOC7796	WBGene00244605	OVP05839	Integrin-linked protein kinase homolog	Conserved across all nematodes and hosts	467	2995	OVOC_OM3;OVOC_OM3;OVOC_OM3;OVOC_OM3;OVOC_OM3;OVOC_OM3;OVOC_OM3;OVOC_OM3;OVOC_OM3;OVOC_OM3;OVOC_OM3	-	-	0	-	-		1	0	9	0	2	0	0	9	7	2	6	10	10	10	9	12	10	9	2	9	10	11	13	1	0	9	0	2	0	0	14	9	2	7	17
	OVOC3775	WBGene00240584	OVP04060	Heterogeneous nuclear ribonucleoprotein K homolog	Conserved across all nematodes and hosts	341	1865	OVOC_OM1b;OVOC_OM1b;OVOC_OM1b;OVOC_OM1b;OVOC_OM1b;OVOC_OM1b;OVOC_OM1b;OVOC_OM1b;OVOC_OM1b;OVOC_OM1b;OVOC_OM1b;OVOC_OM1b;OVOC_OM1b;OVOC_OM1b;OVOC_OM1b;OVOC_OM1b;OVOC_OM1b	-	-	0	Y	0.647		1	6	5	3	0	1	5	0	8	3	7	8	5	7	4	7	5	7	4	5	9	9	7	1	7	7	3	0	1	6	0	11	3	13	12
	OVOC7624	WBGene00244433	OVP12237	IPR001623:DnaJ domain;IPR018253:DnaJ domain, conserved site;IPR036869:Chaperone J-domain superfamily	Nematode-specific and conserved across nematode species	374	2109	OVOC_OM3;OVOC_OM3;OVOC_OM3;OVOC_OM3;OVOC_OM3;OVOC_OM3;OVOC_OM3;OVOC_OM3	-	-	0	-	-		3	3	3	0	3	1	3	3	8	2	6	10	9	10	2	8	5	4	3	3	9	13	8	3	3	3	0	3	1	5	4	12	4	9	15
	OVOC2261	WBGene00239070	OVP13821	60S ribosomal protein L3 homolog	Conserved across all nematodes and hosts	396	1276	OVOC_OM1b;OVOC_OM1b;OVOC_OM1b;OVOC_OM1b;OVOC_OM1b;OVOC_OM1b;OVOC_OM1b	-	-	0	-	-		0	3	1	2	0	0	4	3	7	3	8	8	9	6	6	6	6	3	2	5	9	9	8	0	5	2	3	0	0	5	4	13	4	17	13
	OVOC7997	WBGene00244806	OVP06813	IPR010357:Domain of unknown function DUF953, thioredoxin-like;IPR036249:Thioredoxin-like superfamily	Conserved across all nematodes and hosts	178	725	OVOC_OM3;OVOC_OM3;OVOC_OM3	-	-	0	-	-		0	0	3	0	2	1	1	2	4	1	3	3	3	3	2	2	2	3	2	2	4	3	2	0	0	3	0	4	1	1	4	5	1	5	4
	OVOC2991	WBGene00239800	OVP10218	K09575:FKBP9_10: FK506-binding protein 9/10 [EC:5.2.1.8]	Specific to nematodes and conserved with only some non-filarial species	272	1508	OVOC_OM1b;OVOC_OM1b;OVOC_OM1b;OVOC_OM1b;OVOC_OM1b;OVOC_OM1b	Y	0.766	0	-	-		2	0	4	1	0	0	0	4	2	1	1	8	5	5	6	3	3	4	1	4	2	8	6	2	0	7	1	0	0	0	6	2	1	1	18
	OVOC8541	WBGene00245350	OVP06454	Putative coatomer subunit delta	Conserved across all nematodes and hosts	515	2152	OVOC_OM3;OVOC_OM3;OVOC_OM3;OVOC_OM3;OVOC_OM3;OVOC_OM3;OVOC_OM3;OVOC_OM3;OVOC_OM3;OVOC_OM3;OVOC_OM3;OVOC_OM3	-	-	0	-	-		0	4	6	1	2	1	4	2	10	7	11	11	12	13	5	12	9	6	2	4	12	14	13	0	4	8	1	2	1	5	2	17	9	17	19
	OVOC8156	WBGene00244965	OVP12104	Serrate RNA effector molecule homolog	Conserved with some hosts	767	2304	OVOC_OM3;OVOC_OM3;OVOC_OM3;OVOC_OM3;OVOC_OM3;OVOC_OM3;OVOC_OM3;OVOC_OM3;OVOC_OM3;OVOC_OM3;OVOC_OM3;OVOC_OM3;OVOC_OM3;OVOC_OM3;OVOC_OM3	-	-	0	-	-		0	5	9	1	1	1	6	0	21	11	20	21	14	21	6	13	11	9	1	6	25	25	16	0	5	11	1	1	1	6	0	44	18	41	36
	OVOC11536	WBGene00248345	OVP00011	Lactoylglutathione lyase homolog	Conserved across all nematodes and hosts	271	1639	OVOC_OM4;OVOC_OM4;OVOC_OM4;OVOC_OM4;OVOC_OM4;OVOC_OM4;OVOC_OM4	-	-	1	-	-		0	5	2	0	3	0	2	4	4	4	4	5	6	5	3	6	5	5	3	5	6	6	6	0	7	3	0	3	0	2	4	6	4	6	8
	OVOC12124	WBGene00248933	OVP12412	K11434:PRMT1: type I protein arginine methyltransferase [EC:2.1.1.319]	Conserved across all nematodes and hosts	350	1472	OVOC_OM5;OVOC_OM5;OVOC_OM5;OVOC_OM5;OVOC_OM5;OVOC_OM5;OVOC_OM5	-	-	0	-	-		1	5	5	0	2	0	4	3	8	5	11	8	3	10	2	7	5	7	2	5	13	10	8	1	5	5	0	2	0	5	3	19	6	17	10
	OVOC4994	WBGene00241803	OVP14479	F-actin-capping protein subunit alpha homolog	Conserved across all nematodes and hosts	251	756	OVOC_OM2;OVOC_OM2;OVOC_OM2;OVOC_OM2;OVOC_OM2;OVOC_OM2	-	-	0	-	-		1	1	3	0	0	0	1	4	4	2	6	6	7	6	5	7	5	3	0	4	6	7	7	1	1	4	0	0	0	2	4	8	3	12	11
	OVOC11129	WBGene00247938	OVP10515	Charged multivesicular body protein 2a homolog	Conserved across all nematodes and hosts	226	2806	OVOC_OM4;OVOC_OM4;OVOC_OM4;OVOC_OM4;OVOC_OM4	-	-	0	-	-		1	2	3	0	1	1	1	1	2	1	2	3	2	2	1	2	2	3	1	1	2	3	2	2	2	5	0	2	1	3	2	5	3	6	7
	OVOC631	WBGene00237440	OVP01260	IPR000504:RNA recognition motif domain;IPR012677:Nucleotide-binding alpha-beta plait domain superfamily;IPR013087:Zinc finger C2H2-type;IPR035979:RNA-binding domain superfamily	Conserved with some hosts	289	1257	OVOC_OM1b;OVOC_OM1b;OVOC_OM1b;OVOC_OM1b;OVOC_OM1b;OVOC_OM1b;OVOC_OM1b;OVOC_OM1b	-	-	1	Y	0.781		0	4	3	0	0	0	2	0	5	4	5	5	4	5	3	4	2	4	0	2	6	6	5	0	6	6	0	0	0	2	0	21	7	12	9
	OVOC12114	WBGene00248923	OVP06780	-	Filarial-specific and conserved across filarial species	662	1989	OVOC_OM5;OVOC_OM5;OVOC_OM5;OVOC_OM5;OVOC_OM5;OVOC_OM5;OVOC_OM5;OVOC_OM5;OVOC_OM5;OVOC_OM5;OVOC_OM5;OVOC_OM5;OVOC_OM5;OVOC_OM5;OVOC_OM5;OVOC_OM5	-	-	0	-	-		13	17	3	1	1	0	24	2	2	6	6	4	3	1	1	6	1	18	1	24	9	5	6	18	29	4	1	1	0	48	2	2	8	7	5
	OVOC4612	WBGene00241421	OVP08351	-	Specific to nematodes and conserved with only some non-filarial species	257	1258	OVOC_OM2;OVOC_OM2;OVOC_OM2;OVOC_OM2;OVOC_OM2;OVOC_OM2	Y	0.9	0	-	-		5	2	3	1	4	3	2	4	0	3	4	0	0	0	0	2	1	6	4	4	4	0	2	7	2	4	1	6	3	3	7	0	3	4	0
	OVOC7842	WBGene00244651	OVP11399	Putative small nuclear ribonucleoprotein E	Conserved with some hosts	99	3728	OVOC_OM3;OVOC_OM3;OVOC_OM3;OVOC_OM3;OVOC_OM3;OVOC_OM3;OVOC_OM3;OVOC_OM3	-	-	0	Y	0.658		1	1	2	0	0	0	1	0	2	1	2	2	2	2	0	2	1	2	0	1	2	2	2	1	2	2	0	0	0	1	0	5	2	4	3
	OVOC278	WBGene00237087	OVP13434	Microtubule-associated protein futsch homolog	Conserved with some hosts	921	2890	OVOC_OM1b;OVOC_OM1b;OVOC_OM1b;OVOC_OM1b;OVOC_OM1b;OVOC_OM1b;OVOC_OM1b;OVOC_OM1b;OVOC_OM1b;OVOC_OM1b;OVOC_OM1b;OVOC_OM1b;OVOC_OM1b;OVOC_OM1b;OVOC_OM1b;OVOC_OM1b;OVOC_OM1b;OVOC_OM1b	-	-	0	-	-		3	1	15	1	7	2	4	10	13	11	17	16	14	16	9	13	13	15	7	10	18	20	15	4	1	27	1	10	3	4	12	18	16	30	25
	OVOC7159	WBGene00243968	OVP07766	Ubiquitin-like modifier-activating enzyme 6 homolog	Conserved across all nematodes and hosts	1024	5033	OVOC_OM2;OVOC_OM2;OVOC_OM2;OVOC_OM2;OVOC_OM2;OVOC_OM2;OVOC_OM2;OVOC_OM2;OVOC_OM2;OVOC_OM2;OVOC_OM2;OVOC_OM2;OVOC_OM2;OVOC_OM2;OVOC_OM2;OVOC_OM2;OVOC_OM2;OVOC_OM2;OVOC_OM2;OVOC_OM2;OVOC_OM2;OVOC_OM2;OVOC_OM2;OVOC_OM2	-	-	0	-	-		7	13	14	5	8	3	15	8	15	11	13	12	11	16	5	12	9	16	10	16	19	17	12	9	17	23	5	10	3	22	10	22	14	22	19
	OVOC3356	WBGene00240165	OVP10202	Properdin homolog	Specific to nematodes and conserved with only some non-filarial species	990	4012	OVOC_OM1b;OVOC_OM1b;OVOC_OM1b;OVOC_OM1b;OVOC_OM1b;OVOC_OM1b;OVOC_OM1b;OVOC_OM1b;OVOC_OM1b;OVOC_OM1b;OVOC_OM1b;OVOC_OM1b;OVOC_OM1b;OVOC_OM1b;OVOC_OM1b;OVOC_OM1b;OVOC_OM1b	-	-	0	-	-		4	1	7	5	11	7	4	7	3	5	8	4	4	6	2	5	5	8	11	7	9	7	6	4	1	11	5	42	11	5	10	3	13	16	7
	OVOC7252	WBGene00244061	OVP03303	60S ribosomal protein L8 homolog	Conserved across all nematodes and hosts	260	808	OVOC_OM2;OVOC_OM2;OVOC_OM2;OVOC_OM2	-	-	0	-	-		1	3	2	3	1	1	1	2	4	3	5	6	5	6	3	3	5	3	3	2	6	7	5	1	4	2	3	1	1	1	2	6	3	7	10
	OVOC5121	WBGene00241930	OVP14552	RING finger protein 112 homolog	Conserved across all nematodes and hosts	577	1997	OVOC_OM2;OVOC_OM2;OVOC_OM2;OVOC_OM2;OVOC_OM2;OVOC_OM2;OVOC_OM2;OVOC_OM2;OVOC_OM2;OVOC_OM2;OVOC_OM2;OVOC_OM2;OVOC_OM2;OVOC_OM2	-	-	1	-	-		2	7	8	1	5	1	9	5	8	3	10	9	8	12	2	7	8	9	5	9	10	13	9	2	7	11	1	6	1	10	8	12	4	17	18
	OVOC1174	WBGene00237983	OVP04266	Apoptosis-linked gene 2-interacting protein X 1 homolog	Conserved across all nematodes and hosts	872	2619	OVOC_OM1b;OVOC_OM1b;OVOC_OM1b;OVOC_OM1b;OVOC_OM1b;OVOC_OM1b;OVOC_OM1b;OVOC_OM1b;OVOC_OM1b;OVOC_OM1b;OVOC_OM1b;OVOC_OM1b;OVOC_OM1b;OVOC_OM1b;OVOC_OM1b;OVOC_OM1b;OVOC_OM1b;OVOC_OM1b;OVOC_OM1b	-	-	0	-	-		4	10	10	2	9	1	6	5	18	8	20	17	12	22	7	12	10	14	9	7	23	23	14	4	12	13	2	9	1	6	5	29	10	40	25
	OVOC2257	WBGene00239066	OVP00929	K11368:ENY2, DC6, SUS1: enhancer of yellow 2 transcription factor	Conserved with some hosts	99	2134	OVOC_OM1b;OVOC_OM1b	-	-	0	Y	0.875		0	1	1	0	0	0	0	0	2	2	2	2	1	2	1	1	1	1	0	0	2	2	1	0	1	3	0	0	0	0	0	3	4	5	4
	OVOC2543	WBGene00239352	OVP00962	Glutathione reductase, mitochondrial homolog	Conserved with some hosts	480	1779	OVOC_OM1b;OVOC_OM1b;OVOC_OM1b;OVOC_OM1b;OVOC_OM1b;OVOC_OM1b;OVOC_OM1b;OVOC_OM1b;OVOC_OM1b;OVOC_OM1b;OVOC_OM1b;OVOC_OM1b;OVOC_OM1b	-	-	0	-	-		4	6	8	0	6	0	2	10	2	4	4	4	2	5	2	5	7	9	6	10	6	5	8	4	8	13	0	7	0	2	19	2	4	6	5
	OVOC3931	WBGene00240740	OVP07974	Neuroglian homolog	Nematode-specific and conserved across nematode species	947	2844	OVOC_OM2;OVOC_OM2;OVOC_OM2;OVOC_OM2;OVOC_OM2;OVOC_OM2;OVOC_OM2;OVOC_OM2;OVOC_OM2;OVOC_OM2;OVOC_OM2;OVOC_OM2;OVOC_OM2;OVOC_OM2;OVOC_OM2;OVOC_OM2;OVOC_OM2;OVOC_OM2;OVOC_OM2	-	-	1	-	-		1	2	12	3	8	4	5	8	15	5	12	23	16	21	8	22	16	12	11	11	17	24	24	1	2	13	3	10	4	5	10	27	6	21	37
	OVOC7546	WBGene00244355	OVP07187	Putative chaperone binding protein	Conserved with some hosts	173	644	OVOC_OM3;OVOC_OM3;OVOC_OM3;OVOC_OM3;OVOC_OM3	-	-	0	Y	0.793		2	4	1	1	0	0	3	2	3	2	4	4	2	2	0	4	3	4	1	3	4	4	4	2	6	1	1	0	0	4	2	3	2	5	5
	OVOC9600	WBGene00246409	OVP09819	IPR001464:Annexin;IPR018252:Annexin repeat, conserved site;IPR018502:Annexin repeat;IPR037104:Annexin superfamily	Filarial-specific and conserved with more than 1 filarial species, but not all	329	1597	OVOC_OM3;OVOC_OM3;OVOC_OM3;OVOC_OM3;OVOC_OM3;OVOC_OM3;OVOC_OM3;OVOC_OM3;OVOC_OM3;OVOC_OM3;OVOC_OM3;OVOC_OM3;OVOC_OM3	-	-	0	-	-		0	0	0	9	8	2	0	0	0	0	0	2	0	0	0	0	0	0	11	0	0	2	0	0	0	0	18	10	2	0	0	0	0	0	2
	OVOC11824	WBGene00248633	OVP13095	Steroidogenic acute regulatory-like protein 1 homolog	Conserved with some hosts	236	711	OVOC_OM1a;OVOC_OM1a;OVOC_OM1a;OVOC_OM1a;OVOC_OM1a	-	-	0	-	-		3	1	4	0	4	0	0	3	2	1	2	5	2	2	3	5	4	5	4	3	4	5	5	4	1	4	0	7	0	0	5	2	1	2	5
	OVOC1664	WBGene00238473	OVP01724	K17918:SNX3_12: sorting nexin-3/12	Conserved across all nematodes and hosts	161	1688	OVOC_OM1b;OVOC_OM1b;OVOC_OM1b;OVOC_OM1b	-	-	0	Y	0.878		1	1	1	0	1	0	1	1	4	0	3	4	4	4	2	4	1	1	1	1	4	4	4	1	1	1	0	1	0	2	2	6	0	6	5
	OVOC11271	WBGene00248080	OVP05772	-	Specific to nematodes and conserved with only some non-filarial species	174	525	OVOC_OM4;OVOC_OM4;OVOC_OM4;OVOC_OM4;OVOC_OM4	-	-	0	-	-		1	4	1	1	0	0	3	1	4	1	2	3	2	2	2	3	3	4	1	3	4	3	3	2	4	1	1	0	0	6	1	7	1	3	6
	OVOC9366	WBGene00246175	OVP10635	Splicing factor U2AF 65 kDa subunit homolog	Conserved across all nematodes and hosts	502	1509	OVOC_OM3;OVOC_OM3;OVOC_OM3;OVOC_OM3;OVOC_OM3;OVOC_OM3;OVOC_OM3;OVOC_OM3;OVOC_OM3;OVOC_OM3	-	-	0	-	-		1	0	5	1	1	1	4	0	12	6	11	10	8	10	5	8	4	5	1	4	13	11	8	1	0	7	1	1	1	5	0	28	10	22	22
	OVOC4340	WBGene00241149	OVP04975	K14394:ACP1: low molecular weight phosphotyrosine protein phosphatase [EC:3.1.3.2 3.1.3.48]	Conserved with some hosts	263	800	OVOC_OM2;OVOC_OM2;OVOC_OM2;OVOC_OM2;OVOC_OM2;OVOC_OM2	-	-	0	-	-		0	5	2	1	1	0	3	1	2	1	3	4	3	4	1	3	2	5	2	3	3	4	3	0	7	3	1	2	0	5	3	3	1	7	12
	OVOC11876	WBGene00248685	OVP10666	K13813:STX12, STX13: syntaxin 12/13	Conserved across all nematodes and hosts	262	789	OVOC_OM1a;OVOC_OM1a;OVOC_OM1a;OVOC_OM1a;OVOC_OM1a;OVOC_OM1a	-	-	1	-	-		2	1	4	0	3	0	3	4	3	2	4	4	4	2	2	5	4	4	3	4	4	4	5	2	2	6	0	4	0	3	5	3	2	4	10
	OVOC9143	WBGene00245952	OVP13072	Lysosome membrane protein 2 homolog	Conserved across all nematodes and hosts	509	2504	OVOC_OM3;OVOC_OM3;OVOC_OM3;OVOC_OM3;OVOC_OM3;OVOC_OM3;OVOC_OM3;OVOC_OM3;OVOC_OM3;OVOC_OM3;OVOC_OM3;OVOC_OM3	-	-	2	Y	0.735		4	2	5	2	7	1	2	4	2	2	3	7	4	3	4	4	7	7	7	4	4	7	7	5	2	8	3	16	1	3	9	4	4	3	11
	OVOC5116	WBGene00241925	OVP07488	DNA damage-binding protein 1 homolog	Conserved across all nematodes and hosts	1162	3489	OVOC_OM2;OVOC_OM2;OVOC_OM2;OVOC_OM2;OVOC_OM2;OVOC_OM2;OVOC_OM2;OVOC_OM2;OVOC_OM2;OVOC_OM2;OVOC_OM2;OVOC_OM2;OVOC_OM2;OVOC_OM2;OVOC_OM2;OVOC_OM2;OVOC_OM2;OVOC_OM2;OVOC_OM2;OVOC_OM2;OVOC_OM2	-	-	0	-	-		14	20	7	2	2	0	29	1	15	10	17	16	11	14	5	20	8	22	2	29	21	21	22	19	26	7	3	2	0	63	1	24	14	23	20
	OVOC12899	WBGene00249708	OVP08146	Protein lethal(2)essential for life homolog	Conserved across all nematodes and hosts	80	243	OVOC_OO_000316	-	-	0	Y	0.824		0	0	1	0	0	0	0	0	1	2	1	2	2	1	1	2	1	1	0	0	2	3	2	0	0	2	0	0	0	0	0	4	3	5	3
	OVOC96	WBGene00236905	OVP08950	-	Specific to nematodes and conserved with only some non-filarial species	378	1608	OVOC_OM1b;OVOC_OM1b;OVOC_OM1b;OVOC_OM1b;OVOC_OM1b;OVOC_OM1b;OVOC_OM1b	-	-	0	-	-		6	6	2	1	0	0	12	0	1	4	3	1	0	2	0	0	0	7	1	12	4	3	0	10	10	2	2	0	0	31	0	2	8	4	1
	OVOC3439	WBGene00240248	OVP07449	K09935:K09935: uncharacterized protein	Specific to nematodes and conserved with only some non-filarial species	324	1670	OVOC_OM1b;OVOC_OM1b;OVOC_OM1b;OVOC_OM1b;OVOC_OM1b;OVOC_OM1b;OVOC_OM1b;OVOC_OM1b	-	-	0	-	-		2	8	2	2	1	2	2	1	4	1	6	7	5	5	4	6	5	9	5	2	6	7	7	2	13	2	2	1	2	3	1	6	1	8	9
	OVOC6081	WBGene00242890	OVP13579	K13114:PNN: pinin	Conserved with some hosts	402	7561	OVOC_OM2;OVOC_OM2;OVOC_OM2;OVOC_OM2;OVOC_OM2;OVOC_OM2;OVOC_OM2;OVOC_OM2;OVOC_OM2;OVOC_OM2;OVOC_OM2;OVOC_OM2;OVOC_OM2;OVOC_OM2;OVOC_OM2;OVOC_OM2;OVOC_OM2;OVOC_OM2;OVOC_OM2;OVOC_OM2;OVOC_OM2;OVOC_OM2;OVOC_OM2;OVOC_OM2;OVOC_OM2;OVOC_OM2;OVOC_OM2;OVOC_OM2;OVOC_OM2;OVOC_OM2;OVOC_OM2;OVOC_OM2;OVOC_OM2;OVOC_OM2;OVOC_OM2	-	-	0	Y	0.618		0	2	3	0	0	0	1	0	10	6	8	6	9	7	4	5	4	4	0	1	10	9	6	0	2	5	0	0	0	1	0	27	12	20	16
	OVOC1922	WBGene00238731	OVP12603	Trehalose-phosphatase homolog	Nematode-specific and conserved across nematode species	504	2923	OVOC_OM1b;OVOC_OM1b;OVOC_OM1b;OVOC_OM1b;OVOC_OM1b;OVOC_OM1b;OVOC_OM1b;OVOC_OM1b;OVOC_OM1b;OVOC_OM1b	-	-	0	-	-		1	11	5	2	0	0	12	4	10	2	9	9	7	8	4	9	8	11	2	12	10	9	9	1	17	8	2	0	0	14	4	12	2	13	10
	OVOC9790	WBGene00246599	OVP05391	Ypsilon schachtel homolog	Specific to nematodes and conserved with only some non-filarial species	327	984	OVOC_OM4;OVOC_OM4;OVOC_OM4;OVOC_OM4;OVOC_OM4;OVOC_OM4;OVOC_OM4;OVOC_OM4;OVOC_OM4	-	-	0	-	-		2	6	0	5	0	0	2	0	0	0	1	0	0	0	0	0	2	6	5	2	1	0	2	3	29	0	12	0	0	5	0	0	0	1	0
	OVOC2665	WBGene00239474	OVP12390	Rho-related GTP-binding protein RhoG homolog	Conserved across all nematodes and hosts	195	2254	OVOC_OM1b;OVOC_OM1b;OVOC_OM1b;OVOC_OM1b;OVOC_OM1b	-	-	0	Y	0.897		1	3	2	1	3	0	1	2	2	2	3	4	3	2	1	4	4	3	3	3	3	4	4	1	3	2	1	3	0	1	2	3	3	4	5
	OVOC3158	WBGene00239967	OVP12932	Cyclin-H homolog	Conserved across all nematodes and hosts	319	4199	OVOC_OM1b;OVOC_OM1b;OVOC_OM1b;OVOC_OM1b;OVOC_OM1b;OVOC_OM1b;OVOC_OM1b;OVOC_OM1b;OVOC_OM1b;OVOC_OM1b;OVOC_OM1b;OVOC_OM1b;OVOC_OM1b;OVOC_OM1b;OVOC_OM1b;OVOC_OM1b;OVOC_OM1b	-	-	0	-	-		6	7	0	1	1	0	14	0	4	2	3	2	1	2	0	1	1	9	1	14	4	2	1	7	8	0	1	1	0	24	0	4	3	6	3
	OVOC1353	WBGene00238162	OVP10801	Cleavage and polyadenylation specificity factor subunit 5 homolog	Conserved across all nematodes and hosts	223	676	OVOC_OM1b;OVOC_OM1b;OVOC_OM1b;OVOC_OM1b;OVOC_OM1b	-	-	0	-	-		1	2	2	0	1	0	2	0	4	4	3	3	3	3	0	4	2	3	1	2	5	4	4	1	2	3	0	1	0	4	0	8	9	8	5
	OVOC7360	WBGene00244169	OVP05174	IPR008253:Marvel domain	Specific to nematodes and conserved with only some non-filarial species	266	801	OVOC_OM2;OVOC_OM2;OVOC_OM2;OVOC_OM2;OVOC_OM2	-	-	4	-	-		2	1	4	0	0	1	1	4	1	2	3	3	3	4	2	3	4	4	1	4	3	4	4	3	1	9	0	0	1	1	10	1	2	4	5
	OVOC9798	WBGene00246607	OVP09795	IPR008663:Leukocyte cell-derived chemotaxin 2;IPR011055:Duplicated hybrid motif;IPR016047:Peptidase M23	Conserved with some hosts	316	951	OVOC_OM4;OVOC_OM4;OVOC_OM4;OVOC_OM4;OVOC_OM4;OVOC_OM4;OVOC_OM4;OVOC_OM4	-	-	0	-	-		1	1	3	1	4	1	1	3	6	2	5	6	5	5	3	5	4	4	4	3	7	7	5	1	1	4	1	5	1	1	3	8	2	6	12
	OVOC4953	WBGene00241762	OVP14192	Putative rho GDP-dissociation inhibitor	Conserved across all nematodes and hosts	196	591	OVOC_OM2;OVOC_OM2;OVOC_OM2;OVOC_OM2;OVOC_OM2	-	-	0	-	-		1	3	2	0	3	0	3	1	2	1	2	2	2	2	1	2	3	3	3	3	2	2	3	1	3	2	0	4	0	4	3	2	1	3	3
	OVOC11648	WBGene00248457	OVP03033	Adenylosuccinate lyase homolog	Conserved across all nematodes and hosts	483	3169	OVOC_OM1a;OVOC_OM1a;OVOC_OM1a;OVOC_OM1a;OVOC_OM1a;OVOC_OM1a;OVOC_OM1a;OVOC_OM1a;OVOC_OM1a;OVOC_OM1a;OVOC_OM1a;OVOC_OM1a;OVOC_OM1a;OVOC_OM1a;OVOC_OM1a;OVOC_OM1a;OVOC_OM1a;OVOC_OM1a;OVOC_OM1a;OVOC_OM1a;OVOC_OM1a;OVOC_OM1a;OVOC_OM1a;OVOC_OM1a;OVOC_OM1a	-	-	0	-	-		0	8	8	0	0	1	8	5	9	4	7	7	7	8	6	10	6	11	1	11	11	11	12	0	11	10	0	0	1	8	5	13	4	9	13
	OVOC5993	WBGene00242802	OVP02778	Small nuclear ribonucleoprotein Sm D3 homolog	Conserved across all nematodes and hosts	138	800	OVOC_OM2;OVOC_OM2;OVOC_OM2	-	-	0	Y	0.846		0	2	1	0	0	0	4	0	4	0	3	2	3	5	1	3	1	3	0	4	5	5	3	0	3	1	0	0	0	5	0	5	0	5	3
	OVOC3377	WBGene00240186	OVP07394	60S ribosomal protein L5 homolog	Conserved across all nematodes and hosts	291	889	OVOC_OM1b;OVOC_OM1b;OVOC_OM1b;OVOC_OM1b;OVOC_OM1b;OVOC_OM1b	-	-	0	-	-		1	2	3	1	1	1	3	1	8	1	7	5	2	7	1	4	3	3	1	3	9	8	5	1	3	4	1	1	1	3	3	14	2	11	8
	OVOC9744	WBGene00246553	OVP09120	Putative nudix hydrolase 6	Conserved across all nematodes and hosts	457	1374	OVOC_OM4;OVOC_OM4;OVOC_OM4;OVOC_OM4;OVOC_OM4;OVOC_OM4;OVOC_OM4;OVOC_OM4;OVOC_OM4	-	-	0	-	-		1	3	3	2	3	1	3	2	4	3	4	5	4	4	4	5	4	4	3	3	4	5	6	1	3	7	3	3	1	6	2	11	11	10	12
	OVOC11278	WBGene00248087	OVP13766	Delta-1-pyrroline-5-carboxylate dehydrogenase, mitochondrial homolog	Conserved with some hosts	569	2846	OVOC_OM4;OVOC_OM4;OVOC_OM4;OVOC_OM4;OVOC_OM4;OVOC_OM4;OVOC_OM4;OVOC_OM4;OVOC_OM4;OVOC_OM4;OVOC_OM4;OVOC_OM4	-	-	0	Y	0.651		0	6	6	0	0	0	4	1	20	5	17	17	12	19	6	13	12	10	0	5	22	20	17	0	7	6	0	0	0	4	1	30	5	22	27
	OVOC8066	WBGene00244875	OVP04150	Alkyldihydroxyacetonephosphate synthase homolog	Conserved with some hosts	586	1761	OVOC_OM3;OVOC_OM3;OVOC_OM3;OVOC_OM3;OVOC_OM3;OVOC_OM3;OVOC_OM3;OVOC_OM3;OVOC_OM3;OVOC_OM3;OVOC_OM3;OVOC_OM3;OVOC_OM3	-	-	0	Y	0.676		2	4	6	3	8	0	3	7	9	6	11	8	5	10	1	9	11	7	8	9	13	13	11	2	4	7	3	10	0	4	8	16	6	18	9
	OVOC7804	WBGene00244613	OVP11403	Integrin beta pat-3 homolog	Conserved across all nematodes and hosts	821	2770	OVOC_OM3;OVOC_OM3;OVOC_OM3;OVOC_OM3;OVOC_OM3;OVOC_OM3;OVOC_OM3;OVOC_OM3;OVOC_OM3;OVOC_OM3;OVOC_OM3;OVOC_OM3;OVOC_OM3;OVOC_OM3;OVOC_OM3;OVOC_OM3;OVOC_OM3;OVOC_OM3;OVOC_OM3;OVOC_OM3;OVOC_OM3	-	-	2	-	-		1	1	8	1	3	2	1	8	15	7	14	20	14	18	10	18	20	8	3	8	18	26	23	1	1	8	1	5	2	1	11	24	8	21	32
	OVOC10863	WBGene00247672	OVP01947	K23885:CISD1: CDGSH iron-sulfur domain-containing protein 1	Conserved with some hosts	115	761	OVOC_OM4;OVOC_OM4;OVOC_OM4;OVOC_OM4	-	-	1	-	-		0	2	1	0	1	0	1	1	0	1	1	2	2	2	0	2	3	2	1	1	1	2	3	0	2	1	0	1	0	2	1	0	2	2	3
	OVOC2544	WBGene00239353	OVP08452	15 kDa selenoprotein homolog	Conserved across all nematodes and hosts	162	1251	OVOC_OM1b;OVOC_OM1b;OVOC_OM1b;OVOC_OM1b	Y	0.762	0	-	-		1	1	1	0	1	1	2	1	2	1	2	2	2	2	1	2	1	1	1	2	2	2	2	1	2	1	0	3	1	3	1	4	1	3	3
	OVOC4448	WBGene00241257	OVP10606	K00415:QCR2, UQCRC2: ubiquinol-cytochrome c reductase core subunit 2	Conserved with some hosts	439	2774	OVOC_OM2;OVOC_OM2;OVOC_OM2;OVOC_OM2;OVOC_OM2;OVOC_OM2;OVOC_OM2;OVOC_OM2;OVOC_OM2;OVOC_OM2	-	-	0	Y	0.617		2	3	6	3	3	0	4	4	5	2	5	5	7	7	5	10	6	7	5	5	6	9	10	2	6	7	3	3	0	5	4	10	2	7	10
	OVOC4223	WBGene00241032	OVP01186	Phosphatidylethanolamine-binding protein 4 homolog	Nematode-specific and conserved across nematode species	172	1012	OVOC_OM2;OVOC_OM2;OVOC_OM2;OVOC_OM2;OVOC_OM2;OVOC_OM2	-	-	0	Y	0.698		2	2	2	0	2	1	0	2	2	2	1	2	3	2	2	2	3	2	2	2	2	3	3	2	2	4	0	2	1	0	4	2	2	1	3
	OVOC2889	WBGene00239698	OVP05847	Protein Mo25 homolog	Conserved across all nematodes and hosts	336	6228	OVOC_OM1b;OVOC_OM1b;OVOC_OM1b;OVOC_OM1b;OVOC_OM1b;OVOC_OM1b;OVOC_OM1b;OVOC_OM1b;OVOC_OM1b;OVOC_OM1b;OVOC_OM1b;OVOC_OM1b;OVOC_OM1b	-	-	0	-	-		2	5	5	1	1	1	5	3	5	2	5	4	5	4	2	3	3	6	2	5	6	6	6	2	5	5	1	1	1	10	4	11	3	11	5
	OVOC10996	WBGene00247805	OVP09333	Golgi apparatus protein 1 homolog	Conserved across all nematodes and hosts	1135	3408	OVOC_OM4;OVOC_OM4;OVOC_OM4;OVOC_OM4;OVOC_OM4;OVOC_OM4;OVOC_OM4;OVOC_OM4;OVOC_OM4;OVOC_OM4;OVOC_OM4;OVOC_OM4;OVOC_OM4;OVOC_OM4;OVOC_OM4;OVOC_OM4;OVOC_OM4;OVOC_OM4;OVOC_OM4;OVOC_OM4;OVOC_OM4;OVOC_OM4;OVOC_OM4;OVOC_OM4	-	-	1	-	-		2	8	14	7	8	2	4	10	16	10	18	26	19	19	14	22	16	15	15	11	22	29	25	2	9	16	7	9	2	5	14	20	12	24	40
	OVOC3627	WBGene00240436	OVP08178	60S ribosomal protein L17 homolog	Conserved with some hosts	222	674	OVOC_OM1b;OVOC_OM1b;OVOC_OM1b	-	-	0	-	-		1	1	2	1	1	1	2	1	3	1	3	4	2	4	0	3	4	2	2	2	3	4	4	1	1	2	3	1	1	3	1	5	1	6	8
	OVOC4025	WBGene00240834	OVP11559	Protein yippee-like homolog	Conserved across all nematodes and hosts	127	1188	OVOC_OM2;OVOC_OM2;OVOC_OM2	-	-	0	Y	0.822		2	3	0	0	0	0	4	0	2	0	1	2	0	1	0	0	0	3	0	4	2	2	0	2	5	0	0	0	0	11	0	2	0	1	2
	OVOC3358	WBGene00240167	OVP02670	Translin homolog	Conserved with some hosts	238	1335	OVOC_OM1b;OVOC_OM1b;OVOC_OM1b;OVOC_OM1b;OVOC_OM1b;OVOC_OM1b	-	-	0	-	-		0	2	3	1	0	0	2	0	7	1	7	5	4	6	4	5	4	3	1	2	8	7	5	0	2	3	1	0	0	2	0	11	1	10	6
	OVOC5665	WBGene00242474	OVP08692	IPR002557:Chitin binding domain;IPR036508:Chitin binding domain superfamily	Conserved with some hosts	2453	7362	OVOC_OM2;OVOC_OM2;OVOC_OM2;OVOC_OM2;OVOC_OM2;OVOC_OM2;OVOC_OM2;OVOC_OM2;OVOC_OM2;OVOC_OM2;OVOC_OM2;OVOC_OM2;OVOC_OM2;OVOC_OM2;OVOC_OM2;OVOC_OM2;OVOC_OM2;OVOC_OM2;OVOC_OM2;OVOC_OM2;OVOC_OM2;OVOC_OM2;OVOC_OM2;OVOC_OM2;OVOC_OM2;OVOC_OM2;OVOC_OM2;OVOC_OM2;OVOC_OM2;OVOC_OM2;OVOC_OM2;OVOC_OM2;OVOC_OM2;OVOC_OM2;OVOC_OM2;OVOC_OM2;OVOC_OM2;OVOC_OM2;OVOC_OM2;OVOC_OM2;OVOC_OM2;OVOC_OM2;OVOC_OM2;OVOC_OM2;OVO…	-	-	1	-	-		16	48	11	11	3	1	47	2	37	16	39	43	25	37	11	29	14	49	13	47	46	47	32	19	92	13	13	3	1	76	2	59	19	70	70
	OVOC1978	WBGene00238787	OVP08759	Leucine aminopeptidase 1 homolog	Conserved with some hosts	513	1542	OVOC_OM1b;OVOC_OM1b;OVOC_OM1b;OVOC_OM1b;OVOC_OM1b;OVOC_OM1b;OVOC_OM1b;OVOC_OM1b;OVOC_OM1b;OVOC_OM1b	Y	0.786	0	-	-		4	12	9	0	2	1	4	6	6	6	7	8	8	10	3	10	8	12	3	7	8	12	10	4	16	12	0	2	1	5	7	7	6	9	11
	OVOC11295	WBGene00248104	OVP09278	ATP synthase subunit gamma, mitochondrial homolog	Conserved across all nematodes and hosts	342	1142	OVOC_OM4;OVOC_OM4;OVOC_OM4;OVOC_OM4;OVOC_OM4;OVOC_OM4;OVOC_OM4	-	-	0	-	-		1	5	4	0	1	0	4	4	3	2	4	5	4	3	4	5	4	5	1	5	4	5	5	1	8	5	0	1	0	5	8	4	2	7	10
	OVOC7576	WBGene00244385	OVP04294	K23902:PDCD6: programmed cell death protein 6	Conserved across all nematodes and hosts	173	2804	OVOC_OM3;OVOC_OM3;OVOC_OM3;OVOC_OM3;OVOC_OM3;OVOC_OM3;OVOC_OM3	-	-	0	Y	0.697		1	0	1	0	0	1	1	1	5	1	3	2	2	4	1	3	2	1	1	1	5	5	4	2	0	2	0	0	1	1	1	6	3	7	4
	OVOC9298	WBGene00246107	OVP08092	Ca(2+)\/calmodulin-dependent protein kinase phosphatase homolog	Conserved across all nematodes and hosts	421	3050	OVOC_OM3;OVOC_OM3;OVOC_OM3;OVOC_OM3;OVOC_OM3;OVOC_OM3;OVOC_OM3;OVOC_OM3	-	-	0	-	-		3	2	3	1	0	1	5	3	7	3	5	7	7	8	4	7	7	4	2	6	8	9	7	3	2	5	1	0	1	9	4	13	3	8	14
	OVOC9786	WBGene00246595	OVP13588	32 kDa beta-galactoside-binding lectin lec-3 homolog	Conserved across all nematodes and hosts	281	3848	OVOC_OM4;OVOC_OM4;OVOC_OM4;OVOC_OM4;OVOC_OM4;OVOC_OM4;OVOC_OM4;OVOC_OM4	-	-	0	-	-		0	0	3	0	1	3	1	3	3	2	2	5	6	7	4	9	6	3	3	3	3	9	9	0	0	3	0	1	4	1	3	4	2	2	7
	OVOC2519	WBGene00239328	OVP06979	Proteasome subunit beta type-1 homolog	Conserved with some hosts	258	1991	OVOC_OM1b;OVOC_OM1b;OVOC_OM1b;OVOC_OM1b;OVOC_OM1b;OVOC_OM1b	-	-	0	-	-		0	3	2	0	1	0	4	2	2	2	4	4	3	4	2	2	3	3	1	4	4	4	3	0	5	3	0	1	0	5	7	4	3	10	5
	OVOC1190	WBGene00237999	OVP12174	CLE-1C protein homolog	Conserved across all nematodes and hosts	1411	4239	OVOC_OM1b;OVOC_OM1b;OVOC_OM1b;OVOC_OM1b;OVOC_OM1b;OVOC_OM1b;OVOC_OM1b;OVOC_OM1b;OVOC_OM1b;OVOC_OM1b;OVOC_OM1b;OVOC_OM1b;OVOC_OM1b;OVOC_OM1b;OVOC_OM1b;OVOC_OM1b;OVOC_OM1b;OVOC_OM1b	-	-	1	-	-		5	7	9	6	15	10	4	8	3	6	13	8	7	9	2	6	5	11	18	9	14	11	6	8	12	25	8	36	14	6	19	5	10	26	16
	OVOC2471	WBGene00239280	OVP02895	Threonine--tRNA ligase, cytoplasmic homolog	Conserved across all nematodes and hosts	704	5139	OVOC_OM1b;OVOC_OM1b;OVOC_OM1b;OVOC_OM1b;OVOC_OM1b;OVOC_OM1b;OVOC_OM1b;OVOC_OM1b;OVOC_OM1b;OVOC_OM1b;OVOC_OM1b;OVOC_OM1b;OVOC_OM1b;OVOC_OM1b;OVOC_OM1b;OVOC_OM1b;OVOC_OM1b;OVOC_OM1b;OVOC_OM1b;OVOC_OM1b;OVOC_OM1b;OVOC_OM1b;OVOC_OM1b;OVOC_OM1b	-	-	0	-	-		2	11	8	2	3	0	7	5	9	4	13	13	9	10	5	13	7	12	4	10	13	15	14	2	16	11	2	3	0	10	5	13	7	25	19
	OVOC1162	WBGene00237971	OVP06984	Proteasome subunit beta type-4 homolog	Conserved with some hosts	238	1166	OVOC_OM1b;OVOC_OM1b;OVOC_OM1b;OVOC_OM1b;OVOC_OM1b;OVOC_OM1b	-	-	0	-	-		0	1	3	1	0	0	2	3	2	1	3	3	1	3	1	3	3	3	1	3	3	4	3	0	2	6	1	0	0	4	5	5	2	7	5
	OVOC10875	WBGene00247684	OVP02849	K12881:THOC4, ALY: THO complex subunit 4	Conserved with some hosts	217	654	OVOC_OM4;OVOC_OM4;OVOC_OM4;OVOC_OM4;OVOC_OM4	-	-	0	-	-		0	1	2	1	0	1	0	0	4	2	3	2	3	3	1	4	1	2	1	0	4	4	4	0	3	4	2	0	1	0	0	7	4	5	5
	OVOC4988	WBGene00241797	OVP14501	ADP-ribosylation factor-like protein 8B homolog	Conserved across all nematodes and hosts	185	2460	OVOC_OM2;OVOC_OM2;OVOC_OM2;OVOC_OM2;OVOC_OM2;OVOC_OM2;OVOC_OM2;OVOC_OM2;OVOC_OM2;OVOC_OM2;OVOC_OM2;OVOC_OM2;OVOC_OM2	-	-	0	Y	0.795		1	0	1	1	2	1	1	2	3	1	2	4	1	2	1	1	2	1	3	2	3	4	2	1	0	1	1	6	1	1	2	3	1	2	6
	OVOC3545	WBGene00240354	OVP13850	Peptidyl-prolyl cis-trans isomerase 10 homolog	Conserved with some hosts	165	4423	OVOC_OM1b;OVOC_OM1b;OVOC_OM1b;OVOC_OM1b;OVOC_OM1b;OVOC_OM1b;OVOC_OM1b;OVOC_OM1b;OVOC_OM1b;OVOC_OM1b;OVOC_OM1b;OVOC_OM1b;OVOC_OM1b	-	-	0	-	-		0	2	2	0	0	0	2	0	5	3	5	4	3	4	1	4	3	2	0	2	7	5	4	0	2	2	0	0	0	2	0	8	4	6	7
	OVOC1413	WBGene00238222	OVP03994	Dimethylglycine dehydrogenase, mitochondrial homolog	Conserved with some hosts	834	2505	OVOC_OM1b;OVOC_OM1b;OVOC_OM1b;OVOC_OM1b;OVOC_OM1b;OVOC_OM1b;OVOC_OM1b;OVOC_OM1b;OVOC_OM1b;OVOC_OM1b;OVOC_OM1b;OVOC_OM1b;OVOC_OM1b;OVOC_OM1b;OVOC_OM1b;OVOC_OM1b;OVOC_OM1b;OVOC_OM1b;OVOC_OM1b	-	-	1	-	-		4	12	8	2	3	2	14	6	18	8	11	18	12	15	7	13	11	13	3	15	20	23	16	4	16	9	2	3	2	16	6	28	9	20	22
	OVOC4431a	WBGene00241240	OVP14635	AO66 ankyrin homolog	Conserved across all nematodes and hosts	1909	-	-	-	-	0	-	-		7	0	20	0	15	0	15	18	0	0	26	41	36	37	23	39	36	21	15	24	26	53	46	8	0	31	0	20	0	19	28	0	0	43	69
	OVOC28	WBGene00236837	OVP14473	K08585:CAPNN: calpain, invertebrate [EC:3.4.22.-]	Conserved across all nematodes and hosts	651	1956	OVOC_OM1b;OVOC_OM1b;OVOC_OM1b;OVOC_OM1b;OVOC_OM1b;OVOC_OM1b;OVOC_OM1b;OVOC_OM1b;OVOC_OM1b;OVOC_OM1b;OVOC_OM1b;OVOC_OM1b;OVOC_OM1b;OVOC_OM1b;OVOC_OM1b	-	-	0	-	-		3	1	7	1	6	2	5	8	8	4	8	11	7	10	5	5	8	7	6	8	10	13	9	4	1	11	1	7	3	6	15	14	6	11	19
	OVOC397	WBGene00237206	OVP06267	Putative prefoldin subunit 1	Conserved with some hosts	120	2964	OVOC_OM1b;OVOC_OM1b;OVOC_OM1b;OVOC_OM1b	-	-	0	Y	0.664		2	1	2	0	1	0	0	2	2	1	1	3	2	3	2	2	2	3	1	2	2	3	3	3	1	2	0	1	0	0	3	2	1	1	3
	OVOC6976	WBGene00243785	OVP03492	-	Filarial-specific and conserved with more than 1 filarial species, but not all	126	381	OVOC_OM2;OVOC_OM2;OVOC_OM2;OVOC_OM2	-	-	2	-	-		0	2	0	0	1	0	0	1	0	1	0	0	0	0	1	2	2	2	1	1	1	0	2	0	15	0	0	1	0	0	1	0	1	0	0
	OVOC10447	WBGene00247256	OVP08126	IPR001507:Zona pellucida domain	Conserved with some hosts	400	1493	OVOC_OM4;OVOC_OM4;OVOC_OM4;OVOC_OM4;OVOC_OM4	Y	0.749	1	-	-		0	0	1	0	0	0	0	0	3	0	0	7	8	5	6	6	6	1	0	0	3	9	6	0	0	1	0	0	0	0	0	6	0	0	33
	OVOC4298	WBGene00241107	OVP00448	IPR008839:Mitochondrial distribution and morphology family 33, fungi;IPR037660:Coiled-coil domain-containing protein 51	Conserved with some hosts	353	1062	OVOC_OM2;OVOC_OM2;OVOC_OM2;OVOC_OM2;OVOC_OM2	-	-	2	-	-		3	4	2	2	1	1	2	1	5	2	3	5	4	5	3	5	3	4	2	3	5	7	5	4	5	2	3	2	5	2	2	6	2	3	6
	OVOC4296	WBGene00241105	OVP09582	Vinculin homolog	Conserved across all nematodes and hosts	992	2979	OVOC_OM2;OVOC_OM2;OVOC_OM2;OVOC_OM2;OVOC_OM2;OVOC_OM2;OVOC_OM2;OVOC_OM2;OVOC_OM2;OVOC_OM2	-	-	0	-	-		2	0	11	0	3	1	1	12	5	2	6	23	21	19	18	26	20	11	3	12	8	25	28	2	0	16	0	5	1	1	14	6	2	6	43
	OVOC700	WBGene00237509	OVP02013	NADH dehydrogenase [ubiquinone] 1 beta subcomplex subunit 7 homolog	Conserved with some hosts	126	1526	OVOC_OM1b;OVOC_OM1b;OVOC_OM1b	-	-	0	-	-		1	1	1	0	1	1	1	1	2	1	2	1	1	1	1	2	1	1	1	1	2	1	2	1	2	1	0	1	1	3	2	3	1	2	2
	OVOC9589	WBGene00246398	OVP07929	60S ribosomal protein L15 homolog	Conserved across all nematodes and hosts	195	588	OVOC_OM3;OVOC_OM3;OVOC_OM3;OVOC_OM3;OVOC_OM3	-	-	0	-	-		0	0	1	1	0	0	1	1	2	1	2	2	2	2	1	2	2	1	1	1	2	2	2	0	0	5	1	0	0	2	2	9	1	7	8
	OVOC6326	WBGene00243135	OVP11010	Enhancer of rudimentary homolog	Conserved with some hosts	102	842	OVOC_OM2;OVOC_OM2	-	-	0	Y	0.715		0	1	1	0	0	0	1	0	2	1	2	2	1	3	3	1	1	2	0	1	2	3	3	0	2	1	0	0	0	1	0	3	2	3	3
	OVOC9324	WBGene00246133	OVP09198	K10401:KIF18_19: kinesin family member 18/19	Specific to nematodes and conserved with only some non-filarial species	139	996	OVOC_OM3;OVOC_OM3;OVOC_OM3	Y	0.819	0	Y	0.702		0	0	2	0	0	1	1	0	1	1	1	2	2	2	1	2	2	2	1	1	1	2	2	0	0	2	0	0	1	1	0	3	2	2	11
	OVOC11480	WBGene00248289	OVP01786	Putative coatomer subunit gamma	Conserved with some hosts	878	6625	OVOC_OM4;OVOC_OM4;OVOC_OM4;OVOC_OM4;OVOC_OM4;OVOC_OM4;OVOC_OM4;OVOC_OM4;OVOC_OM4;OVOC_OM4;OVOC_OM4;OVOC_OM4;OVOC_OM4;OVOC_OM4;OVOC_OM4;OVOC_OM4	-	-	0	-	-		1	8	11	0	4	0	8	6	9	7	13	18	16	16	8	13	9	13	4	11	15	21	14	1	9	14	0	6	0	8	7	20	8	26	34
	OVOC5002	WBGene00241811	OVP03128	Coatomer subunit beta homolog	Conserved across all nematodes and hosts	1055	3168	OVOC_OM2;OVOC_OM2;OVOC_OM2;OVOC_OM2;OVOC_OM2;OVOC_OM2;OVOC_OM2;OVOC_OM2;OVOC_OM2;OVOC_OM2;OVOC_OM2;OVOC_OM2;OVOC_OM2;OVOC_OM2;OVOC_OM2;OVOC_OM2;OVOC_OM2	-	-	0	-	-		0	8	8	2	2	0	6	4	14	7	13	19	17	16	7	14	8	9	3	6	16	24	14	0	12	19	2	2	0	10	8	30	14	30	39
	OVOC7995	WBGene00244804	OVP08709	40S ribosomal protein S13 homolog	Conserved with some hosts	151	5655	OVOC_OM3;OVOC_OM3;OVOC_OM3;OVOC_OM3;OVOC_OM3;OVOC_OM3;OVOC_OM3;OVOC_OM3;OVOC_OM3;OVOC_OM3;OVOC_OM3;OVOC_OM3;OVOC_OM3;OVOC_OM3;OVOC_OM3;OVOC_OM3;OVOC_OM3;OVOC_OM3;OVOC_OM3;OVOC_OM3;OVOC_OM3;OVOC_OM3;OVOC_OM3;OVOC_OM3;OVOC_OM3;OVOC_OM3;OVOC_OM3;OVOC_OM3;OVOC_OM3;OVOC_OM3;OVOC_OM3;OVOC_OM3;OVOC_OM3;OVOC_OM3;OVOC_OM3;OVOC_OM3;OVOC_OM3;OVOC_OM3;OVOC_OM3;OVOC_OM3;OVOC_OM3;OVOC_OM3;OVOC_OM3;OVOC_OM3;OVO…	-	-	0	-	-		0	0	1	0	0	1	1	0	2	1	2	2	2	2	1	2	2	1	1	1	2	2	2	0	0	2	0	0	1	2	0	6	2	6	4
	OVOC13477	WBGene00255494	OVP14078	K07890:RAB21: Ras-related protein Rab-21	Conserved with some hosts	219	660	OVOC_OM4;OVOC_OM4;OVOC_OM4;OVOC_OM4;OVOC_OM4;OVOC_OM4	-	-	0	-	-		1	1	2	0	0	0	6	2	3	0	4	2	3	3	0	2	3	2	0	6	4	3	3	1	1	2	0	0	0	15	2	3	0	5	3
	OVOC1049	WBGene00237858	OVP12568	Eukaryotic translation initiation factor 6 homolog	Conserved across all nematodes and hosts	245	1777	OVOC_OM1b;OVOC_OM1b;OVOC_OM1b;OVOC_OM1b;OVOC_OM1b;OVOC_OM1b	-	-	0	-	-		1	1	2	0	2	0	2	2	3	2	2	2	3	3	2	2	3	2	2	2	3	4	3	1	2	4	0	2	0	4	4	5	4	5	5
	OVOC6317	WBGene00243126	OVP12285	Papilin homolog	Conserved across all nematodes and hosts	1377	4134	OVOC_OM2;OVOC_OM2;OVOC_OM2;OVOC_OM2;OVOC_OM2;OVOC_OM2;OVOC_OM2;OVOC_OM2;OVOC_OM2;OVOC_OM2;OVOC_OM2;OVOC_OM2;OVOC_OM2;OVOC_OM2;OVOC_OM2;OVOC_OM2;OVOC_OM2;OVOC_OM2;OVOC_OM2;OVOC_OM2;OVOC_OM2;OVOC_OM2;OVOC_OM2;OVOC_OM2	-	-	0	-	-		2	0	15	1	15	12	1	3	12	14	21	24	11	22	4	6	17	15	18	4	23	27	17	3	0	29	1	23	22	1	4	18	16	39	41
	OVOC7916	WBGene00244725	OVP06853	Putative protein phosphatase methylesterase 1	Conserved across all nematodes and hosts	334	1005	OVOC_OM3;OVOC_OM3;OVOC_OM3;OVOC_OM3;OVOC_OM3;OVOC_OM3;OVOC_OM3	-	-	0	-	-		4	7	2	1	0	0	9	1	4	0	3	3	2	2	0	3	2	7	1	9	5	3	3	4	14	2	1	0	0	18	2	5	0	5	4
	OVOC3324	WBGene00240133	OVP01741	Coatomer subunit epsilon homolog	Conserved with some hosts	297	1296	OVOC_OM1b;OVOC_OM1b;OVOC_OM1b;OVOC_OM1b;OVOC_OM1b;OVOC_OM1b;OVOC_OM1b;OVOC_OM1b;OVOC_OM1b;OVOC_OM1b;OVOC_OM1b;OVOC_OM1b;OVOC_OM1b;OVOC_OM1b;OVOC_OM1b	-	-	0	-	-		1	1	1	1	1	1	1	1	5	3	4	6	5	4	1	5	4	1	1	1	6	7	7	1	3	2	1	2	1	1	2	8	3	8	13
	OVOC4444	WBGene00241253	OVP13900	K08660:CNDP2: cytosolic nonspecific dipeptidase [EC:3.4.13.18]	Conserved across all nematodes and hosts	473	1422	OVOC_OM2;OVOC_OM2;OVOC_OM2;OVOC_OM2;OVOC_OM2;OVOC_OM2;OVOC_OM2;OVOC_OM2;OVOC_OM2;OVOC_OM2;OVOC_OM2	-	-	0	-	-		2	4	5	0	4	0	5	6	6	6	5	11	10	9	2	11	4	6	4	8	9	15	12	2	5	8	0	5	0	5	8	6	6	6	20
	OVOC10453	WBGene00247262	OVP04347	IPR001466:Beta-lactamase-related;IPR012338:Beta-lactamase/transpeptidase-like	Specific to nematodes and conserved with only some non-filarial species	452	1424	OVOC_OM4;OVOC_OM4;OVOC_OM4;OVOC_OM4;OVOC_OM4;OVOC_OM4;OVOC_OM4;OVOC_OM4	-	-	0	Y	0.612		3	0	9	1	7	1	0	9	0	1	3	3	4	4	1	4	4	9	7	9	3	7	7	3	0	16	1	8	1	0	21	0	1	3	3
	OVOC11516	WBGene00248325	OVP11453	Extracellular superoxide dismutase [Cu-Zn] homolog	Conserved across all nematodes and hosts	201	2188	OVOC_OM4;OVOC_OM4;OVOC_OM4;OVOC_OM4;OVOC_OM4;OVOC_OM4;OVOC_OM4;OVOC_OM4;OVOC_OM4;OVOC_OM4;OVOC_OM4	-	-	1	-	-		3	0	2	1	1	1	2	0	1	0	1	1	0	2	0	2	2	4	1	2	2	3	2	5	0	5	1	3	3	4	0	1	0	2	1
	OVOC36	WBGene00236845	OVP02057	Histidine triad nucleotide-binding protein 1 homolog	Conserved across all nematodes and hosts	163	660	OVOC_OM1b;OVOC_OM1b;OVOC_OM1b	-	-	0	-	-		1	4	2	1	1	0	3	1	2	2	2	2	1	1	1	3	2	4	1	3	3	2	3	1	4	2	1	2	0	3	1	2	2	2	3
	OVOC668	WBGene00237477	OVP12924	Casein kinase II subunit alpha homolog	Conserved across all nematodes and hosts	396	1191	OVOC_OM1b;OVOC_OM1b;OVOC_OM1b;OVOC_OM1b;OVOC_OM1b;OVOC_OM1b;OVOC_OM1b;OVOC_OM1b;OVOC_OM1b	-	-	0	-	-		1	3	3	1	1	0	5	1	7	3	7	6	6	8	2	6	5	4	1	5	8	8	7	1	3	6	1	1	0	9	1	12	4	11	12
	OVOC4222	WBGene00241031	OVP09973	K12626:LSM7: U6 snRNA-associated Sm-like protein LSm7	Conserved with some hosts	101	852	OVOC_OM2;OVOC_OM2;OVOC_OM2;OVOC_OM2	-	-	0	-	-		0	1	2	0	0	0	1	0	1	2	4	3	3	1	0	3	2	2	0	1	4	3	3	0	1	2	0	0	0	1	0	2	3	7	3
	OVOC8485	WBGene00245294	OVP10268	Phosphopantothenate--cysteine ligase homolog	Conserved with some hosts	277	834	OVOC_OM3;OVOC_OM3;OVOC_OM3;OVOC_OM3;OVOC_OM3;OVOC_OM3;OVOC_OM3	-	-	0	-	-		3	3	4	0	2	1	4	3	2	2	4	5	4	4	3	6	5	4	3	4	4	5	7	3	3	4	0	2	1	4	3	2	2	4	8
	OVOC5355	WBGene00242164	OVP13360	K22382:WDR26: WD repeat-containing protein 26	Conserved across all nematodes and hosts	721	2166	OVOC_OM2;OVOC_OM2;OVOC_OM2;OVOC_OM2;OVOC_OM2;OVOC_OM2;OVOC_OM2;OVOC_OM2;OVOC_OM2;OVOC_OM2;OVOC_OM2;OVOC_OM2;OVOC_OM2	-	-	0	-	-		8	13	2	2	1	0	17	0	6	6	4	4	6	6	0	8	2	13	2	17	10	8	9	15	25	2	2	1	0	42	0	8	7	4	4
	OVOC4754	WBGene00241563	OVP06445	-	Specific to nematodes and conserved with only some non-filarial species	201	657	OVOC_OM2;OVOC_OM2;OVOC_OM2;OVOC_OM2;OVOC_OM2;OVOC_OM2	-	-	0	Y	0.862		2	0	4	0	0	0	0	6	0	1	1	1	1	3	1	2	3	5	0	6	1	3	3	2	0	6	0	0	0	0	15	0	1	1	1
	OVOC7232	WBGene00244041	OVP09244	K01598:PPCDC, coaC: phosphopantothenoylcysteine decarboxylase [EC:4.1.1.36]	Conserved with some hosts	413	1242	OVOC_OM2;OVOC_OM2;OVOC_OM2;OVOC_OM2;OVOC_OM2;OVOC_OM2;OVOC_OM2;OVOC_OM2	-	-	0	-	-		1	3	3	0	0	0	3	0	6	2	7	6	4	5	3	4	1	3	0	3	10	7	4	2	5	4	0	0	0	7	0	17	5	20	15
	OVOC362	WBGene00237171	OVP09844	-	Specific to nematodes and conserved with only some non-filarial species	1307	5065	OVOC_OM1b;OVOC_OM1b;OVOC_OM1b;OVOC_OM1b;OVOC_OM1b;OVOC_OM1b;OVOC_OM1b;OVOC_OM1b;OVOC_OM1b;OVOC_OM1b;OVOC_OM1b;OVOC_OM1b;OVOC_OM1b;OVOC_OM1b	-	-	0	-	-		5	4	11	3	10	4	4	11	6	4	8	12	8	12	8	13	15	11	10	11	8	14	17	7	6	17	8	19	9	8	23	9	10	14	19
	OVOC2953	WBGene00239762	OVP07238	Heterogeneous nuclear ribonucleoprotein K homolog	Conserved across all nematodes and hosts	343	1032	OVOC_OM1b;OVOC_OM1b;OVOC_OM1b;OVOC_OM1b;OVOC_OM1b;OVOC_OM1b;OVOC_OM1b;OVOC_OM1b	-	-	0	-	-		0	3	2	0	0	0	4	0	7	5	8	10	6	10	2	6	1	4	0	4	9	10	6	0	4	2	0	0	0	5	0	19	5	13	19
	OVOC295	WBGene00237104	OVP08241	Protein TFG homolog	Conserved with some hosts	518	4857	OVOC_OM1b;OVOC_OM1b;OVOC_OM1b;OVOC_OM1b;OVOC_OM1b;OVOC_OM1b;OVOC_OM1b;OVOC_OM1b;OVOC_OM1b;OVOC_OM1b;OVOC_OM1b;OVOC_OM1b;OVOC_OM1b;OVOC_OM1b;OVOC_OM1b;OVOC_OM1b;OVOC_OM1b;OVOC_OM1b;OVOC_OM1b;OVOC_OM1b;OVOC_OM1b;OVOC_OM1b;OVOC_OM1b;OVOC_OM1b	-	-	0	-	-		1	3	4	2	5	1	3	4	6	6	6	9	7	8	7	8	5	6	5	5	8	9	8	1	4	5	2	6	1	3	4	7	9	9	17
	OVOC11345	WBGene00248154	OVP12298	26S proteasome non-ATPase regulatory subunit 13 homolog	Conserved across all nematodes and hosts	389	1475	OVOC_OM4;OVOC_OM4;OVOC_OM4;OVOC_OM4;OVOC_OM4;OVOC_OM4;OVOC_OM4;OVOC_OM4	-	-	0	-	-		0	6	5	1	1	1	7	3	7	4	7	6	6	7	3	5	2	6	2	7	9	8	6	0	7	6	1	1	1	9	4	9	5	10	8
	OVOC4850	WBGene00241659	OVP10359	Translocon-associated protein subunit beta homolog	Conserved with some hosts	196	6683	OVOC_OM2;OVOC_OM2;OVOC_OM2;OVOC_OM2;OVOC_OM2;OVOC_OM2	Y	0.882	1	-	-		0	0	2	1	0	0	0	1	3	2	2	3	3	3	2	3	2	2	1	1	3	3	3	0	0	2	1	0	0	0	1	7	5	6	10
	OVOC84	WBGene00236893	OVP13282	K04523:UBQLN, DSK2: ubiquilin	Conserved across all nematodes and hosts	523	4707	OVOC_OM1b;OVOC_OM1b;OVOC_OM1b;OVOC_OM1b;OVOC_OM1b;OVOC_OM1b;OVOC_OM1b;OVOC_OM1b;OVOC_OM1b;OVOC_OM1b;OVOC_OM1b;OVOC_OM1b;OVOC_OM1b;OVOC_OM1b;OVOC_OM1b	-	-	0	-	-		2	3	7	1	5	0	9	2	10	4	9	10	7	10	3	4	4	8	5	9	10	12	7	2	3	8	1	5	0	15	2	12	6	14	15
	OVOC7028	WBGene00243837	OVP12531	K19476:IST1: vacuolar protein sorting-associated protein IST1	Conserved across all nematodes and hosts	378	2365	OVOC_OM2;OVOC_OM2;OVOC_OM2;OVOC_OM2;OVOC_OM2;OVOC_OM2;OVOC_OM2;OVOC_OM2;OVOC_OM2;OVOC_OM2;OVOC_OM2;OVOC_OM2;OVOC_OM2;OVOC_OM2;OVOC_OM2;OVOC_OM2;OVOC_OM2;OVOC_OM2;OVOC_OM2	-	-	0	-	-		2	6	4	0	2	1	2	3	5	1	8	5	6	8	2	7	5	8	2	4	9	9	10	3	10	4	0	2	1	3	3	7	1	12	5
	OVOC10295	WBGene00247104	OVP01522	Coatomer subunit beta homolog	Conserved across all nematodes and hosts	975	2939	OVOC_OM4;OVOC_OM4;OVOC_OM4;OVOC_OM4;OVOC_OM4;OVOC_OM4;OVOC_OM4;OVOC_OM4;OVOC_OM4;OVOC_OM4;OVOC_OM4;OVOC_OM4;OVOC_OM4;OVOC_OM4;OVOC_OM4;OVOC_OM4;OVOC_OM4;OVOC_OM4	-	-	0	-	-		2	6	11	3	4	2	7	6	13	7	12	18	19	15	8	13	10	11	4	7	16	21	15	2	7	17	3	5	2	10	9	22	9	19	35
	OVOC1437	WBGene00238246	OVP08374	Eukaryotic translation initiation factor 2 subunit 1 homolog	Conserved across all nematodes and hosts	339	2164	OVOC_OM1b;OVOC_OM1b;OVOC_OM1b;OVOC_OM1b;OVOC_OM1b;OVOC_OM1b	-	-	0	-	-		1	3	3	2	2	1	2	3	6	2	2	8	4	6	4	8	3	3	4	4	6	9	9	1	3	4	2	2	1	5	3	7	2	2	9
	OVOC7213	WBGene00244022	OVP13129	K12483:EHD1: EH domain-containing protein 1	Conserved across all nematodes and hosts	580	1743	OVOC_OM2;OVOC_OM2;OVOC_OM2;OVOC_OM2;OVOC_OM2;OVOC_OM2;OVOC_OM2;OVOC_OM2;OVOC_OM2;OVOC_OM2;OVOC_OM2;OVOC_OM2;OVOC_OM2	-	-	0	-	-		0	4	11	1	3	0	7	9	7	3	11	11	7	10	6	11	10	12	4	12	11	12	12	0	4	15	1	3	0	7	9	10	3	14	11
	OVOC5256	WBGene00242065	OVP08224	SUMO-conjugating enzyme UBC9 homolog	Conserved across all nematodes and hosts	187	6371	OVOC_OM2;OVOC_OM2;OVOC_OM2;OVOC_OM2;OVOC_OM2;OVOC_OM2;OVOC_OM2;OVOC_OM2;OVOC_OM2;OVOC_OM2;OVOC_OM2;OVOC_OM2;OVOC_OM2;OVOC_OM2;OVOC_OM2;OVOC_OM2;OVOC_OM2;OVOC_OM2;OVOC_OM2;OVOC_OM2;OVOC_OM2;OVOC_OM2;OVOC_OM2;OVOC_OM2;OVOC_OM2;OVOC_OM2;OVOC_OM2;OVOC_OM2;OVOC_OM2;OVOC_OM2;OVOC_OM2;OVOC_OM2;OVOC_OM2	-	-	0	Y	0.776		0	1	2	0	0	1	1	1	4	1	4	5	2	3	0	1	1	2	1	1	6	5	1	0	3	5	0	0	1	1	1	6	4	8	5
	OVOC3094	WBGene00239903	OVP10634	Putative protein	Conserved with some hosts	379	1588	OVOC_OM1b;OVOC_OM1b;OVOC_OM1b;OVOC_OM1b;OVOC_OM1b;OVOC_OM1b;OVOC_OM1b;OVOC_OM1b;OVOC_OM1b;OVOC_OM1b;OVOC_OM1b;OVOC_OM1b;OVOC_OM1b;OVOC_OM1b;OVOC_OM1b;OVOC_OM1b;OVOC_OM1b;OVOC_OM1b;OVOC_OM1b;OVOC_OM1b;OVOC_OM1b	-	-	0	-	-		2	4	4	1	2	0	4	5	4	3	5	5	2	6	0	4	3	5	2	6	5	7	5	2	7	4	2	2	0	7	9	5	5	7	9
	OVOC542	WBGene00237351	OVP14379	IPR001507:Zona pellucida domain;IPR003609:PAN/Apple domain	Nematode-specific and conserved across nematode species	1092	3593	OVOC_OM1b;OVOC_OM1b;OVOC_OM1b;OVOC_OM1b;OVOC_OM1b;OVOC_OM1b;OVOC_OM1b;OVOC_OM1b;OVOC_OM1b;OVOC_OM1b;OVOC_OM1b;OVOC_OM1b;OVOC_OM1b;OVOC_OM1b;OVOC_OM1b;OVOC_OM1b;OVOC_OM1b;OVOC_OM1b;OVOC_OM1b;OVOC_OM1b;OVOC_OM1b;OVOC_OM1b	-	-	2	-	-		0	0	15	0	0	0	0	0	15	3	6	29	29	23	17	24	16	15	0	0	15	33	25	0	0	17	0	0	0	0	0	19	3	7	94
	OVOC13421	WBGene00255431	OVP13668	K02901:RP-L27e, RPL27: large subunit ribosomal protein L27e	Conserved with some hosts	136	1989	OVOC_OM1b;OVOC_OM1b;OVOC_OM1b;OVOC_OM1b;OVOC_OM1b;OVOC_OM1b;OVOC_OM1b	-	-	0	Y	0.8		0	0	2	1	0	1	2	0	2	1	5	3	1	5	2	3	2	2	1	2	5	5	4	0	0	2	1	0	1	2	0	2	1	6	4
	OVOC4187	WBGene00240996	OVP09179	Sphingosine-1-phosphate lyase 1 homolog	Conserved with some hosts	570	2355	OVOC_OM2;OVOC_OM2;OVOC_OM2;OVOC_OM2;OVOC_OM2;OVOC_OM2;OVOC_OM2;OVOC_OM2;OVOC_OM2;OVOC_OM2;OVOC_OM2	-	-	0	-	-		2	3	4	1	5	3	3	9	4	5	4	7	3	9	6	7	7	5	6	9	5	11	8	2	3	7	1	7	3	5	14	4	5	5	9
	OVOC9277	WBGene00246086	OVP03976	Heat shock protein 75 kDa, mitochondrial homolog	Conserved across all nematodes and hosts	675	7561	OVOC_OM3;OVOC_OM3;OVOC_OM3;OVOC_OM3;OVOC_OM3;OVOC_OM3;OVOC_OM3;OVOC_OM3;OVOC_OM3;OVOC_OM3;OVOC_OM3;OVOC_OM3;OVOC_OM3;OVOC_OM3;OVOC_OM3;OVOC_OM3;OVOC_OM3;OVOC_OM3;OVOC_OM3;OVOC_OM3;OVOC_OM3;OVOC_OM3;OVOC_OM3;OVOC_OM3;OVOC_OM3;OVOC_OM3;OVOC_OM3;OVOC_OM3;OVOC_OM3;OVOC_OM3;OVOC_OM3;OVOC_OM3;OVOC_OM3;OVOC_OM3;OVOC_OM3;OVOC_OM3;OVOC_OM3;OVOC_OM3;OVOC_OM3;OVOC_OM3;OVOC_OM3	-	-	0	Y	0.661		5	12	3	5	2	1	13	2	10	5	8	10	7	10	3	7	6	12	6	13	11	14	9	6	17	3	5	2	1	18	3	14	7	13	12
	OVOC5432	WBGene00242241	OVP04342	Putative splicing factor	Conserved with some hosts	408	1227	OVOC_OM2;OVOC_OM2;OVOC_OM2;OVOC_OM2;OVOC_OM2;OVOC_OM2;OVOC_OM2;OVOC_OM2;OVOC_OM2;OVOC_OM2;OVOC_OM2	-	-	0	-	-		0	4	4	1	0	1	2	0	7	7	8	8	6	8	4	6	6	5	1	2	9	9	7	0	4	5	1	0	1	3	0	16	11	14	13
	OVOC2569b	WBGene00239378	OVP14672	Lysine--tRNA ligase homolog	Conserved across all nematodes and hosts	579	-	-	-	-	0	-	-		3	2	4	1	5	2	7	5	9	5	13	9	5	9	3	4	5	6	5	9	14	11	6	3	3	5	1	6	2	10	6	15	6	17	12
	OVOC3232	WBGene00240041	OVP11741	K01540:ATP1B, CD298: sodium/potassium-transporting ATPase subunit beta	Conserved across all nematodes and hosts	320	1765	OVOC_OM1b;OVOC_OM1b;OVOC_OM1b;OVOC_OM1b;OVOC_OM1b;OVOC_OM1b;OVOC_OM1b;OVOC_OM1b;OVOC_OM1b;OVOC_OM1b;OVOC_OM1b;OVOC_OM1b;OVOC_OM1b;OVOC_OM1b;OVOC_OM1b;OVOC_OM1b	-	-	1	Y	0.643		1	0	4	0	1	1	2	3	4	0	4	6	5	4	5	5	4	4	1	3	5	7	7	2	0	7	0	1	1	3	4	5	0	7	11
	OVOC297	WBGene00237106	OVP13248	Spectrin-like nuclear envelope protein homolog	Conserved with some hosts	4687	14298	OVOC_OM1b;OVOC_OM1b;OVOC_OM1b;OVOC_OM1b;OVOC_OM1b;OVOC_OM1b;OVOC_OM1b;OVOC_OM1b;OVOC_OM1b;OVOC_OM1b;OVOC_OM1b;OVOC_OM1b;OVOC_OM1b;OVOC_OM1b;OVOC_OM1b;OVOC_OM1b;OVOC_OM1b;OVOC_OM1b;OVOC_OM1b;OVOC_OM1b;OVOC_OM1b;OVOC_OM1b;OVOC_OM1b;OVOC_OM1b;OVOC_OM1b;OVOC_OM1b;OVOC_OM1b;OVOC_OM1b;OVOC_OM1b;OVOC_OM1b;OVOC_OM1b;OVOC_OM1b;OVOC_OM1b;OVOC_OM1b;OVOC_OM1b;OVOC_OM1b;OVOC_OM1b;OVOC_OM1b;OVOC_OM1b;OVOC_OM1b…	-	-	0	-	-		24	27	44	24	18	10	33	47	48	32	55	47	38	53	21	44	41	51	29	56	67	64	54	32	37	72	33	22	10	47	90	78	43	102	77
	OVOC5741	WBGene00242550	OVP00304	K23500:SFXN1_3: sideroflexin-1/3	Conserved across all nematodes and hosts	325	1589	OVOC_OM2;OVOC_OM2;OVOC_OM2;OVOC_OM2;OVOC_OM2;OVOC_OM2;OVOC_OM2;OVOC_OM2	-	-	4	-	-		1	6	2	1	2	0	3	2	4	2	4	5	5	5	3	4	2	6	2	3	4	6	4	1	10	4	1	2	0	4	2	7	2	7	7
	OVOC8529	WBGene00245338	OVP12776	K13963:SERPINB: serpin B	Conserved across all nematodes and hosts	396	1197	OVOC_OM3;OVOC_OM3;OVOC_OM3;OVOC_OM3;OVOC_OM3;OVOC_OM3;OVOC_OM3	Y	0.591	0	Y	0.652		2	1	5	0	1	0	3	3	7	4	3	10	10	7	5	4	5	5	1	5	8	12	7	2	1	10	0	1	0	3	3	11	4	4	21
	OVOC9356	WBGene00246165	OVP12267	Glutamine synthetase homolog	Conserved across all nematodes and hosts	349	1095	OVOC_OM3;OVOC_OM3;OVOC_OM3;OVOC_OM3;OVOC_OM3;OVOC_OM3;OVOC_OM3;OVOC_OM3;OVOC_OM3;OVOC_OM3	-	-	0	-	-		1	9	3	0	1	0	0	3	2	3	2	2	3	3	1	3	4	10	1	3	4	3	4	2	17	3	0	4	0	0	7	3	6	4	3
	OVOC10050	WBGene00246859	OVP06709	K12194:CHMP4, SNF7, VPS32: charged multivesicular body protein 4	Conserved across all nematodes and hosts	227	1001	OVOC_OM4;OVOC_OM4;OVOC_OM4;OVOC_OM4	-	-	0	-	-		0	2	1	0	2	0	1	0	6	1	5	5	3	6	3	3	4	2	2	1	7	7	6	0	2	1	0	2	0	1	0	10	2	8	12
	OVOC8488	WBGene00245297	OVP09744	IPR002557:Chitin binding domain;IPR036508:Chitin binding domain superfamily	Conserved with some hosts	237	714	OVOC_OM3;OVOC_OM3;OVOC_OM3;OVOC_OM3;OVOC_OM3	-	-	0	-	-		0	2	2	0	1	1	0	5	0	2	2	1	1	2	0	2	4	2	2	5	2	2	4	0	4	5	0	1	1	0	12	0	3	4	1
	OVOC2333	WBGene00239142	OVP03300	Putative RNA polymerase II transcriptional coactivator	Conserved across all nematodes and hosts	121	559	OVOC_OM1b;OVOC_OM1b;OVOC_OM1b;OVOC_OM1b	-	-	0	-	-		0	1	1	1	0	1	1	0	2	1	1	1	2	2	1	1	2	1	1	1	2	2	2	0	1	2	1	0	1	2	0	2	1	2	1
	OVOC9460	WBGene00246269	OVP08812	Putative ribose-phosphate pyrophosphokinase 1	Conserved across all nematodes and hosts	318	2338	OVOC_OM3;OVOC_OM3;OVOC_OM3;OVOC_OM3;OVOC_OM3;OVOC_OM3;OVOC_OM3;OVOC_OM3;OVOC_OM3	-	-	0	-	-		2	4	5	0	3	1	0	4	2	2	3	3	2	5	3	4	4	5	4	4	4	5	5	2	5	9	0	3	1	0	9	2	3	3	3
	OVOC4997	WBGene00241806	OVP02402	Ras-related protein Rap-1 homolog	Conserved across all nematodes and hosts	186	2018	OVOC_OM2;OVOC_OM2;OVOC_OM2;OVOC_OM2;OVOC_OM2	-	-	0	Y	0.678		1	1	2	0	1	0	1	2	2	2	3	1	2	3	2	3	3	2	1	2	3	3	3	1	1	2	0	1	0	1	2	3	3	5	1
	OVOC8391	WBGene00245200	OVP11296	Mesocentin homolog	Nematode-specific and conserved across nematode species	6568	19707	OVOC_OM3;OVOC_OM3;OVOC_OM3;OVOC_OM3;OVOC_OM3;OVOC_OM3;OVOC_OM3;OVOC_OM3;OVOC_OM3;OVOC_OM3;OVOC_OM3;OVOC_OM3;OVOC_OM3;OVOC_OM3;OVOC_OM3;OVOC_OM3;OVOC_OM3;OVOC_OM3;OVOC_OM3;OVOC_OM3;OVOC_OM3;OVOC_OM3;OVOC_OM3;OVOC_OM3;OVOC_OM3;OVOC_OM3;OVOC_OM3;OVOC_OM3;OVOC_OM3;OVOC_OM3;OVOC_OM3;OVOC_OM3;OVOC_OM3;OVOC_OM3;OVOC_OM3;OVOC_OM3;OVOC_OM3;OVOC_OM3;OVOC_OM3;OVOC_OM3;OVOC_OM3;OVOC_OM3;OVOC_OM3;OVOC_OM3;OVO…	-	-	0	-	-		16	35	39	54	32	52	11	49	26	15	28	67	50	54	46	81	75	50	77	50	39	76	96	18	48	56	81	49	73	12	80	30	19	40	119
	OVOC11963	WBGene00248772	OVP13382	K08202:SLC22A4_5, OCTN: MFS transporter, OCT family, solute carrier family 22 (organic cation transporter), member 4/5	Nematode-specific and conserved across nematode species	549	1694	OVOC_OM1a;OVOC_OM1a;OVOC_OM1a;OVOC_OM1a;OVOC_OM1a;OVOC_OM1a;OVOC_OM1a;OVOC_OM1a;OVOC_OM1a;OVOC_OM1a;OVOC_OM1a	-	-	8	-	-		2	1	5	1	1	1	2	4	2	2	3	3	4	2	2	3	4	5	1	4	3	4	4	6	2	18	1	2	2	3	14	6	3	10	8
	OVOC4520	WBGene00241329	OVP07551	-	Specific to nematodes and conserved with only some non-filarial species	154	1092	OVOC_OM2;OVOC_OM2;OVOC_OM2;OVOC_OM2	-	-	0	-	-		2	0	3	0	0	0	0	5	0	0	3	1	0	1	0	2	3	4	0	5	3	2	3	3	0	4	0	0	0	0	10	0	0	3	1
	OVOC9240	WBGene00246049	OVP13133	IPR003961:Fibronectin type III;IPR013783:Immunoglobulin-like fold;IPR036116:Fibronectin type III superfamily	Nematode-specific and conserved across nematode species	4730	15531	OVOC_OM3;OVOC_OM3;OVOC_OM3;OVOC_OM3;OVOC_OM3;OVOC_OM3;OVOC_OM3;OVOC_OM3;OVOC_OM3;OVOC_OM3;OVOC_OM3;OVOC_OM3;OVOC_OM3;OVOC_OM3;OVOC_OM3;OVOC_OM3;OVOC_OM3;OVOC_OM3;OVOC_OM3;OVOC_OM3;OVOC_OM3;OVOC_OM3;OVOC_OM3;OVOC_OM3;OVOC_OM3;OVOC_OM3;OVOC_OM3;OVOC_OM3;OVOC_OM3;OVOC_OM3;OVOC_OM3;OVOC_OM3;OVOC_OM3;OVOC_OM3;OVOC_OM3;OVOC_OM3;OVOC_OM3;OVOC_OM3;OVOC_OM3;OVOC_OM3;OVOC_OM3;OVOC_OM3;OVOC_OM3;OVOC_OM3;OVO…	-	-	2	-	-		5	4	43	1	15	6	4	48	51	5	16	94	76	86	80	114	89	44	16	51	53	111	127	6	4	54	1	18	6	4	58	72	6	21	189
	OVOC904	WBGene00237713	OVP13624	Eukaryotic translation initiation factor 2 subunit 3 homolog	Conserved across all nematodes and hosts	481	1821	OVOC_OM1b;OVOC_OM1b;OVOC_OM1b;OVOC_OM1b;OVOC_OM1b;OVOC_OM1b;OVOC_OM1b;OVOC_OM1b;OVOC_OM1b	-	-	0	-	-		1	3	5	1	1	0	5	3	6	4	8	7	4	6	1	5	7	5	1	6	9	8	8	1	4	8	3	1	0	6	4	12	5	14	11
	OVOC7349	WBGene00244158	OVP10157	Putative 6-pyruvoyl tetrahydrobiopterin synthase	Conserved across all nematodes and hosts	136	1671	OVOC_OM2;OVOC_OM2;OVOC_OM2;OVOC_OM2;OVOC_OM2	-	-	0	Y	0.634		0	0	1	1	2	0	1	1	2	0	3	2	2	3	0	2	4	1	2	1	4	3	4	0	0	1	1	2	0	1	1	3	0	5	2
	OVOC3860	WBGene00240669	OVP12577	6-phosphofructokinase homolog	Conserved across all nematodes and hosts	858	3665	OVOC_OM2;OVOC_OM2;OVOC_OM2;OVOC_OM2;OVOC_OM2;OVOC_OM2;OVOC_OM2;OVOC_OM2;OVOC_OM2;OVOC_OM2;OVOC_OM2;OVOC_OM2;OVOC_OM2;OVOC_OM2	-	-	0	-	-		5	5	14	0	8	0	1	19	1	1	6	2	1	7	0	8	12	15	8	20	6	8	13	7	6	23	0	12	0	1	41	1	1	7	2
	OVOC1700	WBGene00238509	OVP10114	K17279:REEP5_6: receptor expression-enhancing protein 5/6	Conserved across all nematodes and hosts	185	1339	OVOC_OM1b;OVOC_OM1b;OVOC_OM1b;OVOC_OM1b;OVOC_OM1b	-	-	3	-	-		1	1	1	0	1	2	1	1	3	2	2	4	3	1	0	3	2	3	2	1	3	4	4	1	1	1	0	2	2	1	1	9	2	2	8
	OVOC11929	WBGene00248738	OVP13205	K10416:DYNC1LI, DNCLI: dynein light intermediate chain 1, cytosolic	Conserved across all nematodes and hosts	450	1377	OVOC_OM1a;OVOC_OM1a;OVOC_OM1a;OVOC_OM1a;OVOC_OM1a;OVOC_OM1a;OVOC_OM1a;OVOC_OM1a;OVOC_OM1a	-	-	0	Y	0.654		1	5	6	1	2	1	3	4	7	3	7	7	5	8	4	4	6	6	2	5	8	8	8	1	5	7	1	2	1	4	4	12	3	13	15
	OVOC7690	WBGene00244499	OVP10098	K01897:ACSL, fadD: long-chain acyl-CoA synthetase [EC:6.2.1.3]	Conserved across all nematodes and hosts	726	2181	OVOC_OM3;OVOC_OM3;OVOC_OM3;OVOC_OM3;OVOC_OM3;OVOC_OM3;OVOC_OM3;OVOC_OM3;OVOC_OM3;OVOC_OM3;OVOC_OM3;OVOC_OM3;OVOC_OM3;OVOC_OM3;OVOC_OM3	-	-	0	Y	0.647		3	6	5	1	6	1	5	9	6	3	8	8	6	8	4	6	5	7	6	9	10	10	8	5	9	9	1	9	1	5	14	9	4	16	16
	OVOC4910	WBGene00241719	OVP06924	V-type proton ATPase subunit C homolog	Conserved across all nematodes and hosts	407	1224	OVOC_OM2;OVOC_OM2;OVOC_OM2;OVOC_OM2;OVOC_OM2;OVOC_OM2;OVOC_OM2;OVOC_OM2;OVOC_OM2	-	-	0	-	-		1	1	4	1	3	0	0	3	5	3	6	6	6	6	1	6	5	4	4	3	9	8	7	1	1	8	1	4	0	0	4	10	4	14	11
	OVOC993	WBGene00237802	OVP06504	Filamin-B homolog	Conserved across all nematodes and hosts	1672	5019	OVOC_OM1b;OVOC_OM1b;OVOC_OM1b;OVOC_OM1b;OVOC_OM1b;OVOC_OM1b;OVOC_OM1b;OVOC_OM1b;OVOC_OM1b;OVOC_OM1b;OVOC_OM1b;OVOC_OM1b;OVOC_OM1b;OVOC_OM1b;OVOC_OM1b;OVOC_OM1b;OVOC_OM1b;OVOC_OM1b;OVOC_OM1b;OVOC_OM1b;OVOC_OM1b;OVOC_OM1b;OVOC_OM1b;OVOC_OM1b;OVOC_OM1b;OVOC_OM1b;OVOC_OM1b;OVOC_OM1b;OVOC_OM1b;OVOC_OM1b	-	-	0	-	-		22	42	0	15	1	2	41	1	0	13	0	1	2	0	0	7	0	44	15	41	13	2	7	30	81	0	20	1	3	78	1	0	14	0	1
	OVOC10889	WBGene00247698	OVP01396	Putative thymidylate kinase	Conserved across all nematodes and hosts	213	2708	OVOC_OM4;OVOC_OM4;OVOC_OM4;OVOC_OM4	-	-	0	-	-		1	1	2	0	0	0	5	0	4	3	4	7	4	2	0	4	2	2	0	5	5	8	6	1	1	2	0	0	0	8	0	5	3	4	9
	OVOC11240	WBGene00248049	OVP00244	Tubulin--tyrosine ligase-like protein 12 homolog	Conserved with some hosts	722	2761	OVOC_OM4;OVOC_OM4;OVOC_OM4;OVOC_OM4;OVOC_OM4;OVOC_OM4;OVOC_OM4;OVOC_OM4;OVOC_OM4;OVOC_OM4;OVOC_OM4;OVOC_OM4;OVOC_OM4;OVOC_OM4	-	-	0	Y	0.622		6	7	8	1	4	0	8	4	11	7	13	10	5	13	3	7	8	11	5	8	16	14	10	8	8	11	1	5	0	12	5	16	10	19	16
	OVOC9739	WBGene00246548	OVP08750	K13199:SERBP1: plasminogen activator inhibitor 1 RNA-binding protein	Conserved across all nematodes and hosts	437	2108	OVOC_OM4;OVOC_OM4;OVOC_OM4;OVOC_OM4;OVOC_OM4;OVOC_OM4;OVOC_OM4;OVOC_OM4	-	-	0	-	-		0	5	5	2	1	1	1	0	7	2	9	6	6	6	3	6	5	6	3	1	11	6	7	0	6	5	2	1	1	1	0	14	4	15	12
	OVOC2182	WBGene00238991	OVP01544	Putative phosphotyrosyl phosphatase activator	Conserved across all nematodes and hosts	437	1314	OVOC_OM1b;OVOC_OM1b;OVOC_OM1b;OVOC_OM1b;OVOC_OM1b;OVOC_OM1b;OVOC_OM1b;OVOC_OM1b;OVOC_OM1b;OVOC_OM1b;OVOC_OM1b	-	-	0	-	-		0	3	5	1	1	0	5	6	7	3	7	5	6	6	3	6	3	5	1	6	8	6	6	0	3	6	1	2	0	6	7	11	5	10	7
	OVOC4663	WBGene00241472	OVP05098	Ubiquitin carboxyl-terminal hydrolase 7 homolog	Conserved across all nematodes and hosts	1083	4699	OVOC_OM2;OVOC_OM2;OVOC_OM2;OVOC_OM2;OVOC_OM2;OVOC_OM2;OVOC_OM2;OVOC_OM2;OVOC_OM2;OVOC_OM2;OVOC_OM2;OVOC_OM2;OVOC_OM2;OVOC_OM2;OVOC_OM2;OVOC_OM2;OVOC_OM2;OVOC_OM2;OVOC_OM2;OVOC_OM2;OVOC_OM2;OVOC_OM2;OVOC_OM2;OVOC_OM2;OVOC_OM2	-	-	0	-	-		5	11	11	7	6	1	11	6	15	10	15	16	11	14	6	12	10	13	9	12	18	17	16	5	13	15	7	6	1	13	6	31	13	20	23
	OVOC8693	WBGene00245502	OVP03278	Putative 26S proteasome regulatory subunit rpn-6.1	Conserved across all nematodes and hosts	449	1350	OVOC_OM3;OVOC_OM3;OVOC_OM3;OVOC_OM3;OVOC_OM3;OVOC_OM3;OVOC_OM3;OVOC_OM3;OVOC_OM3	-	-	0	-	-		3	6	5	0	2	0	6	4	4	4	5	7	3	5	2	4	4	8	2	7	8	8	5	4	8	8	0	2	0	12	4	7	5	7	14
	OVOC12448	WBGene00249257	OVP11425	-	Filarial-specific and conserved with more than 1 filarial species, but not all	155	796	OVOC_OO_000027;OVOC_OO_000027;OVOC_OO_000027	Y	0.722	0	-	-		0	0	0	0	0	0	2	1	3	1	3	4	3	2	2	4	4	0	0	2	3	4	5	0	0	0	0	0	0	3	1	3	2	4	7
	OVOC582	WBGene00237391	OVP10088	Mitochondrial import inner membrane translocase subunit tim-8 homolog	Conserved with some hosts	108	649	OVOC_OM1b;OVOC_OM1b;OVOC_OM1b	-	-	0	Y	0.909		0	2	1	0	0	0	0	2	2	2	2	1	2	2	1	2	1	2	0	2	2	2	2	0	5	1	0	0	0	0	2	3	2	2	1
	OVOC7372	WBGene00244181	OVP10614	Dihydrolipoyllysine-residue succinyltransferase component of 2-oxoglutarate dehydrogenase complex, mitochondrial homolog	Conserved across all nematodes and hosts	415	1248	OVOC_OM2;OVOC_OM2;OVOC_OM2;OVOC_OM2;OVOC_OM2;OVOC_OM2;OVOC_OM2;OVOC_OM2;OVOC_OM2;OVOC_OM2	-	-	0	-	-		1	8	2	2	3	1	3	2	4	2	5	4	4	3	3	4	4	8	3	3	5	6	7	1	16	3	2	3	1	5	2	5	4	6	4
	OVOC4735	WBGene00241544	OVP10765	-	Filarial-specific and conserved with more than 1 filarial species, but not all	249	750	OVOC_OM2;OVOC_OM2;OVOC_OM2;OVOC_OM2	-	-	1	-	-		0	0	1	0	2	4	0	2	0	1	2	0	1	1	0	0	3	1	4	2	2	1	3	0	0	1	0	2	10	0	4	0	1	2	0
	OVOC2397	WBGene00239206	OVP04904	ATPase inhibitor mai-2, mitochondrial homolog	Conserved with some hosts	120	575	OVOC_OM1b;OVOC_OM1b;OVOC_OM1b;OVOC_OM1b;OVOC_OM1b;OVOC_OM1b;OVOC_OM1b;OVOC_OM1b;OVOC_OM1b	-	-	0	-	-		0	1	3	0	1	0	1	0	2	0	3	2	0	2	1	2	3	3	1	1	4	3	3	0	1	3	0	1	0	2	0	2	0	4	2
	OVOC11117	WBGene00247926	OVP13814	Notchless protein homolog	Conserved across all nematodes and hosts	250	938	OVOC_OM4;OVOC_OM4;OVOC_OM4;OVOC_OM4;OVOC_OM4;OVOC_OM4;OVOC_OM4	-	-	0	-	-		1	1	2	0	1	2	1	2	4	1	4	4	2	6	3	2	2	2	3	2	5	7	4	1	2	2	0	1	2	1	2	6	1	8	6
	OVOC9398	WBGene00246207	OVP11966	K12562:AMPH: amphiphysin	Conserved across all nematodes and hosts	459	2299	OVOC_OM3;OVOC_OM3;OVOC_OM3;OVOC_OM3;OVOC_OM3;OVOC_OM3;OVOC_OM3	-	-	0	-	-		1	1	3	0	4	0	1	2	7	2	7	9	9	8	2	7	5	3	4	2	9	12	7	1	1	4	0	4	0	1	4	13	3	11	19
	OVOC11863	WBGene00248672	OVP05973	Protein DEK homolog	Conserved with some hosts	411	3434	OVOC_OM1a;OVOC_OM1a;OVOC_OM1a;OVOC_OM1a;OVOC_OM1a;OVOC_OM1a;OVOC_OM1a;OVOC_OM1a;OVOC_OM1a;OVOC_OM1a;OVOC_OM1a;OVOC_OM1a;OVOC_OM1a;OVOC_OM1a;OVOC_OM1a;OVOC_OM1a;OVOC_OM1a;OVOC_OM1a;OVOC_OM1a;OVOC_OM1a;OVOC_OM1a;OVOC_OM1a;OVOC_OM1a;OVOC_OM1a;OVOC_OM1a;OVOC_OM1a;OVOC_OM1a;OVOC_OM1a;OVOC_OM1a;OVOC_OM1a;OVOC_OM1a	-	-	0	-	-		1	0	2	0	0	1	2	0	9	3	10	9	6	9	4	7	5	2	1	2	11	12	8	2	0	3	0	0	2	2	0	17	3	18	17
	OVOC11869	WBGene00248678	OVP11707	IPR000504:RNA recognition motif domain;IPR012677:Nucleotide-binding alpha-beta plait domain superfamily;IPR035979:RNA-binding domain superfamily	Specific to nematodes and conserved with only some non-filarial species	275	828	OVOC_OM1a;OVOC_OM1a;OVOC_OM1a;OVOC_OM1a;OVOC_OM1a;OVOC_OM1a;OVOC_OM1a	-	-	2	-	-		1	1	2	1	2	2	1	0	3	3	5	4	3	3	2	2	2	3	3	1	5	5	2	1	1	2	1	2	2	1	0	8	7	10	6
	OVOC9386	WBGene00246195	OVP14027	Cytochrome c oxidase subunit 5A, mitochondrial homolog	Conserved across all nematodes and hosts	167	711	OVOC_OM3;OVOC_OM3;OVOC_OM3;OVOC_OM3;OVOC_OM3	-	-	0	-	-		1	1	1	1	1	0	1	1	2	1	2	2	2	3	1	3	3	2	1	1	2	3	3	1	1	1	1	1	0	1	1	2	1	3	3
	OVOC11701	WBGene00248510	OVP04339	Heat shock factor-binding protein 1 homolog	Specific to nematodes and conserved with only some non-filarial species	93	1646	OVOC_OM1a;OVOC_OM1a;OVOC_OM1a;OVOC_OM1a;OVOC_OM1a	-	-	0	-	-		1	1	1	0	0	0	1	1	1	0	2	2	1	1	2	1	2	1	0	1	2	2	2	1	1	1	0	0	0	1	1	1	0	2	4
	OVOC2755	WBGene00239564	OVP06643	IPR029021:Protein-tyrosine phosphatase-like	Specific to nematodes and conserved with only some non-filarial species	319	1833	OVOC_OM1b;OVOC_OM1b;OVOC_OM1b;OVOC_OM1b;OVOC_OM1b;OVOC_OM1b;OVOC_OM1b;OVOC_OM1b;OVOC_OM1b;OVOC_OM1b;OVOC_OM1b;OVOC_OM1b;OVOC_OM1b;OVOC_OM1b;OVOC_OM1b;OVOC_OM1b;OVOC_OM1b	-	-	0	-	-		4	7	0	3	1	0	9	1	0	2	0	2	0	0	0	4	0	8	3	9	2	2	4	5	12	0	4	1	0	14	1	0	2	0	2
	OVOC5830	WBGene00242639	OVP14507	K06580:SLC42A, RHAG, RHBG, RHCG, CD241: ammonium transporter Rh	Conserved with some hosts	510	1533	OVOC_OM2;OVOC_OM2;OVOC_OM2;OVOC_OM2;OVOC_OM2;OVOC_OM2;OVOC_OM2;OVOC_OM2;OVOC_OM2;OVOC_OM2;OVOC_OM2;OVOC_OM2;OVOC_OM2	-	-	10	Y	0.659		0	0	3	0	1	1	0	0	3	2	4	6	5	5	3	5	4	3	1	0	4	7	6	0	0	8	0	1	2	0	0	12	3	10	20
	OVOC1375	WBGene00238184	OVP03175	K18749:LSM14, RAP55, SCD6: protein LSM14	Conserved across all nematodes and hosts	421	1266	OVOC_OM1b;OVOC_OM1b;OVOC_OM1b;OVOC_OM1b;OVOC_OM1b;OVOC_OM1b;OVOC_OM1b	-	-	0	-	-		3	8	3	3	0	0	6	1	3	3	4	5	3	5	3	4	1	8	3	6	5	6	5	3	13	4	5	0	0	11	1	3	3	5	7
	OVOC6340	WBGene00243149	OVP07407	-	Specific to nematodes and conserved with only some non-filarial species	699	2100	OVOC_OM2;OVOC_OM2;OVOC_OM2;OVOC_OM2;OVOC_OM2;OVOC_OM2;OVOC_OM2;OVOC_OM2;OVOC_OM2;OVOC_OM2	-	-	0	-	-		7	2	8	0	2	0	0	13	0	2	2	2	2	5	3	5	6	11	2	13	3	6	7	10	2	15	0	3	0	0	42	0	2	4	6
	OVOC2639	WBGene00239448	OVP06127	K20222:IPO5, KPNB3, RANBP5: importin-5	Conserved with some hosts	1103	3312	OVOC_OM1b;OVOC_OM1b;OVOC_OM1b;OVOC_OM1b;OVOC_OM1b;OVOC_OM1b;OVOC_OM1b;OVOC_OM1b;OVOC_OM1b;OVOC_OM1b;OVOC_OM1b;OVOC_OM1b;OVOC_OM1b;OVOC_OM1b;OVOC_OM1b;OVOC_OM1b;OVOC_OM1b;OVOC_OM1b;OVOC_OM1b;OVOC_OM1b;OVOC_OM1b	-	-	0	-	-		4	3	12	1	5	1	8	15	14	7	18	12	9	16	5	12	9	12	6	16	20	16	12	4	4	19	1	6	1	8	22	25	9	27	20
	OVOC7422	WBGene00244231	OVP02325	-	Conserved with some hosts	243	732	OVOC_OM2;OVOC_OM2;OVOC_OM2;OVOC_OM2;OVOC_OM2;OVOC_OM2;OVOC_OM2;OVOC_OM2	-	-	0	-	-		3	4	0	3	1	1	5	0	0	0	0	0	0	0	0	0	0	5	3	5	0	0	0	3	8	0	3	1	1	13	0	0	0	0	0
	OVOC6349	WBGene00243158	OVP06467	K06115:SPTB: spectrin beta	Conserved across all nematodes and hosts	4062	12189	OVOC_OM2;OVOC_OM2;OVOC_OM2;OVOC_OM2;OVOC_OM2;OVOC_OM2;OVOC_OM2;OVOC_OM2;OVOC_OM2;OVOC_OM2;OVOC_OM2;OVOC_OM2;OVOC_OM2;OVOC_OM2;OVOC_OM2;OVOC_OM2;OVOC_OM2;OVOC_OM2;OVOC_OM2;OVOC_OM2;OVOC_OM2;OVOC_OM2;OVOC_OM2;OVOC_OM2;OVOC_OM2;OVOC_OM2;OVOC_OM2;OVOC_OM2;OVOC_OM2;OVOC_OM2;OVOC_OM2;OVOC_OM2;OVOC_OM2;OVOC_OM2;OVOC_OM2;OVOC_OM2;OVOC_OM2;OVOC_OM2;OVOC_OM2;OVOC_OM2;OVOC_OM2;OVOC_OM2;OVOC_OM2;OVOC_OM2;OVO…	-	-	0	-	-		7	11	41	10	24	11	20	15	72	43	91	64	58	79	18	27	30	42	30	22	106	94	40	7	12	60	11	30	11	25	20	123	64	153	97
	OVOC12267	WBGene00249076	OVP05370	Bis(5 prime-nucleosyl)-tetraphosphatase [asymmetrical] homolog	Conserved with some hosts	151	3961	OVOC_OO_000004;OVOC_OO_000004;OVOC_OO_000004;OVOC_OO_000004;OVOC_OO_000004;OVOC_OO_000004;OVOC_OO_000004;OVOC_OO_000004;OVOC_OO_000004;OVOC_OO_000004;OVOC_OO_000004;OVOC_OO_000004;OVOC_OO_000004;OVOC_OO_000004;OVOC_OO_000004;OVOC_OO_000004;OVOC_OO_000004;OVOC_OO_000004;OVOC_OO_000004;OVOC_OO_000004;OVOC_OO_000004	-	-	0	Y	0.636		1	2	2	0	0	0	1	1	4	1	5	2	4	3	1	3	2	3	0	1	5	5	4	2	2	2	0	0	0	1	1	4	1	5	2
	OVOC9838	WBGene00246647	OVP11995	Ras-like protein 2 homolog	Conserved across all nematodes and hosts	210	2824	OVOC_OM4;OVOC_OM4;OVOC_OM4;OVOC_OM4;OVOC_OM4;OVOC_OM4	-	-	0	-	-		1	0	2	0	1	1	1	4	0	3	2	4	5	3	3	3	2	2	1	4	4	5	4	1	0	4	0	1	1	1	4	0	3	2	7
	OVOC980	WBGene00237789	OVP09599	Glutaredoxin-1 homolog	Conserved across all nematodes and hosts	119	792	OVOC_OM1b;OVOC_OM1b;OVOC_OM1b;OVOC_OM1b;OVOC_OM1b	-	-	0	-	-		0	0	1	0	1	0	1	1	2	0	1	4	3	2	2	3	1	1	1	1	2	4	3	0	0	1	0	1	0	1	1	3	0	1	6
	OVOC3930	WBGene00240739	OVP02079	K06756:NRCAM: neuronal cell adhesion molecule	Specific to nematodes and conserved with only some non-filarial species	273	822	OVOC_OM2;OVOC_OM2;OVOC_OM2;OVOC_OM2;OVOC_OM2;OVOC_OM2	-	-	1	-	-		1	0	4	0	3	0	0	1	5	3	3	3	5	4	1	4	4	4	3	1	5	5	4	1	0	6	0	3	0	0	1	6	3	4	6
	OVOC3471	WBGene00240280	OVP00175	26S proteasome non-ATPase regulatory subunit 2 homolog	Conserved across all nematodes and hosts	938	2817	OVOC_OM1b;OVOC_OM1b;OVOC_OM1b;OVOC_OM1b;OVOC_OM1b;OVOC_OM1b;OVOC_OM1b;OVOC_OM1b;OVOC_OM1b;OVOC_OM1b;OVOC_OM1b;OVOC_OM1b;OVOC_OM1b;OVOC_OM1b;OVOC_OM1b;OVOC_OM1b;OVOC_OM1b	-	-	0	-	-		2	12	10	2	3	1	7	7	13	6	17	10	9	14	4	12	8	14	4	9	19	16	13	2	14	16	2	3	1	7	9	22	6	31	16
	OVOC8765	WBGene00245574	OVP14088	Putative histone deacetylase complex subunit SAP18	Conserved across all nematodes and hosts	162	1258	OVOC_OM3;OVOC_OM3;OVOC_OM3;OVOC_OM3;OVOC_OM3	-	-	0	-	-		0	0	1	0	1	0	1	0	3	3	2	3	3	3	1	3	1	1	1	1	3	3	3	0	0	1	0	1	0	1	0	7	5	4	4
	OVOC9256	WBGene00246065	OVP00867	Vesicle transport protein USE1 homolog	Conserved with some hosts	242	1378	OVOC_OM3;OVOC_OM3;OVOC_OM3;OVOC_OM3;OVOC_OM3	-	-	1	-	-		0	4	1	0	0	0	4	2	4	2	4	4	4	4	0	2	2	4	0	4	4	4	2	0	4	1	0	0	0	8	2	6	2	6	7
	OVOC11569	WBGene00248378	OVP11696	Cytochrome b-c1 complex subunit 6 homolog	Conserved with some hosts	81	1202	OVOC_OM4;OVOC_OM4;OVOC_OM4	-	-	0	-	-		0	3	0	0	0	0	0	0	1	0	1	1	1	1	0	3	3	3	0	0	2	1	4	0	3	0	0	0	0	0	0	2	0	1	1
	OVOC3816	WBGene00240625	OVP10899	IPR019002:Ribosome biogenesis protein Nop16	Conserved with some hosts	180	1894	OVOC_OM2;OVOC_OM2;OVOC_OM2;OVOC_OM2	-	-	0	Y	0.849		1	1	1	0	1	0	2	4	1	2	3	2	3	4	1	2	2	2	1	5	4	4	3	1	1	1	0	2	0	2	4	1	2	3	4
	OVOC7957	WBGene00244766	OVP08923	Ras suppressor protein 1 homolog	Conserved across all nematodes and hosts	274	5013	OVOC_OM3;OVOC_OM3;OVOC_OM3;OVOC_OM3;OVOC_OM3;OVOC_OM3;OVOC_OM3;OVOC_OM3;OVOC_OM3;OVOC_OM3;OVOC_OM3;OVOC_OM3;OVOC_OM3;OVOC_OM3;OVOC_OM3;OVOC_OM3	-	-	0	-	-		0	1	5	0	0	0	1	4	2	1	4	5	4	5	2	7	5	5	0	4	5	5	8	0	1	5	0	0	0	1	5	2	1	6	7
	OVOC9194	WBGene00246003	OVP00655	Putative replication factor A 73 kDa subunit	Conserved across all nematodes and hosts	604	1815	OVOC_OM3;OVOC_OM3;OVOC_OM3;OVOC_OM3;OVOC_OM3;OVOC_OM3;OVOC_OM3;OVOC_OM3;OVOC_OM3;OVOC_OM3;OVOC_OM3;OVOC_OM3;OVOC_OM3;OVOC_OM3;OVOC_OM3	-	-	0	-	-		0	5	8	0	0	0	8	0	15	8	20	7	6	16	1	7	0	9	0	8	21	16	7	0	6	9	0	0	0	8	0	27	12	34	7
	OVOC9151	WBGene00245960	OVP06116	Putative arginine--tRNA ligase, cytoplasmic	Conserved across all nematodes and hosts	721	10063	OVOC_OM3;OVOC_OM3;OVOC_OM3;OVOC_OM3;OVOC_OM3;OVOC_OM3;OVOC_OM3;OVOC_OM3;OVOC_OM3;OVOC_OM3;OVOC_OM3;OVOC_OM3;OVOC_OM3;OVOC_OM3;OVOC_OM3;OVOC_OM3;OVOC_OM3;OVOC_OM3;OVOC_OM3;OVOC_OM3;OVOC_OM3;OVOC_OM3;OVOC_OM3;OVOC_OM3;OVOC_OM3;OVOC_OM3;OVOC_OM3;OVOC_OM3;OVOC_OM3;OVOC_OM3;OVOC_OM3;OVOC_OM3;OVOC_OM3;OVOC_OM3;OVOC_OM3;OVOC_OM3;OVOC_OM3;OVOC_OM3;OVOC_OM3;OVOC_OM3;OVOC_OM3;OVOC_OM3;OVOC_OM3;OVOC_OM3;OVO…	-	-	0	-	-		0	7	7	1	4	0	9	7	16	8	11	16	13	14	5	13	4	10	5	11	18	20	14	0	8	8	1	4	0	9	8	18	9	11	22
	OVOC2794	WBGene00239603	OVP13167	Protein CutA homolog	Conserved with some hosts	138	672	OVOC_OM1b;OVOC_OM1b;OVOC_OM1b;OVOC_OM1b;OVOC_OM1b	Y	0.948	1	-	-		0	2	1	0	1	0	1	2	1	1	1	1	3	2	1	2	2	2	1	2	2	3	3	0	3	2	0	2	0	1	2	2	1	1	1
	OVOC8258	WBGene00245067	OVP11367	K12852:EFTUD2: 116 kDa U5 small nuclear ribonucleoprotein component	Conserved across all nematodes and hosts	978	2937	OVOC_OM3;OVOC_OM3;OVOC_OM3;OVOC_OM3;OVOC_OM3;OVOC_OM3;OVOC_OM3;OVOC_OM3;OVOC_OM3;OVOC_OM3;OVOC_OM3;OVOC_OM3;OVOC_OM3;OVOC_OM3;OVOC_OM3;OVOC_OM3;OVOC_OM3;OVOC_OM3;OVOC_OM3;OVOC_OM3;OVOC_OM3	-	-	0	-	-		1	6	6	2	1	1	6	0	18	10	23	19	14	20	9	14	9	8	4	6	27	24	20	1	7	13	2	1	1	6	0	35	15	39	31
	OVOC1992	WBGene00238801	OVP01175	K16944:SEPT7, CDC3: septin 7	Conserved across all nematodes and hosts	426	1281	OVOC_OM1b;OVOC_OM1b;OVOC_OM1b;OVOC_OM1b;OVOC_OM1b;OVOC_OM1b;OVOC_OM1b;OVOC_OM1b;OVOC_OM1b;OVOC_OM1b;OVOC_OM1b	-	-	0	-	-		0	5	4	2	0	3	6	0	7	5	9	7	2	8	1	3	1	6	4	6	9	9	3	0	7	4	2	0	3	7	0	13	6	16	8
	OVOC516	WBGene00237325	OVP01313	IPR033438:Modulator of levamisole receptor-1	Specific to nematodes and conserved with only some non-filarial species	395	1188	OVOC_OM1b;OVOC_OM1b;OVOC_OM1b;OVOC_OM1b;OVOC_OM1b;OVOC_OM1b;OVOC_OM1b;OVOC_OM1b	-	-	1	-	-		2	0	3	0	0	1	4	4	5	0	2	7	5	6	5	8	7	4	1	5	5	8	9	2	0	3	0	0	1	5	4	5	0	2	10
	OVOC1869	WBGene00238678	OVP11748	Cytochrome b-c1 complex subunit 7 homolog	Conserved across all nematodes and hosts	172	759	OVOC_OM1b;OVOC_OM1b;OVOC_OM1b;OVOC_OM1b;OVOC_OM1b;OVOC_OM1b;OVOC_OM1b;OVOC_OM1b;OVOC_OM1b;OVOC_OM1b;OVOC_OM1b	-	-	0	Y	0.752		0	1	3	0	0	0	0	3	3	0	3	2	2	2	2	3	2	3	0	3	3	3	3	0	1	5	0	0	0	0	4	3	0	3	3
	OVOC6908	WBGene00243717	OVP03998	Neutral alpha-glucosidase AB homolog	Conserved across all nematodes and hosts	922	2769	OVOC_OM2;OVOC_OM2;OVOC_OM2;OVOC_OM2;OVOC_OM2;OVOC_OM2;OVOC_OM2;OVOC_OM2;OVOC_OM2;OVOC_OM2;OVOC_OM2;OVOC_OM2;OVOC_OM2;OVOC_OM2;OVOC_OM2;OVOC_OM2	-	-	1	-	-		3	4	7	2	4	2	7	5	13	4	12	16	8	11	4	11	10	8	4	8	16	18	15	3	4	9	2	4	2	12	9	22	4	23	28
	OVOC4227	WBGene00241036	OVP10417	IPR002816:TraB family	Conserved with some hosts	478	1437	OVOC_OM2;OVOC_OM2;OVOC_OM2;OVOC_OM2;OVOC_OM2;OVOC_OM2;OVOC_OM2;OVOC_OM2;OVOC_OM2;OVOC_OM2	-	-	0	-	-		0	1	4	2	1	1	5	0	7	3	7	11	8	7	4	7	4	4	3	5	9	12	7	0	3	5	2	1	1	7	0	10	4	11	18
	OVOC744	WBGene00237553	OVP00473	K14565:NOP58: nucleolar protein 58	Conserved across all nematodes and hosts	484	2772	OVOC_OM1b;OVOC_OM1b;OVOC_OM1b;OVOC_OM1b;OVOC_OM1b;OVOC_OM1b;OVOC_OM1b;OVOC_OM1b;OVOC_OM1b;OVOC_OM1b;OVOC_OM1b	-	-	0	-	-		2	5	3	1	0	2	1	0	10	5	12	12	8	10	6	12	7	6	2	1	13	12	13	2	5	4	1	0	2	1	0	14	6	13	16
	OVOC8489	WBGene00245298	OVP05936	Serine hydroxymethyltransferase homolog	Conserved across all nematodes and hosts	484	2069	OVOC_OM3;OVOC_OM3;OVOC_OM3;OVOC_OM3;OVOC_OM3;OVOC_OM3;OVOC_OM3;OVOC_OM3;OVOC_OM3;OVOC_OM3;OVOC_OM3	-	-	0	Y	0.601		3	4	4	0	0	1	7	3	5	5	10	3	2	8	0	3	2	6	1	7	11	8	3	5	8	5	0	0	1	11	3	11	7	22	3
	OVOC1159	WBGene00237968	OVP00272	IPR025715:Chromatin target of PRMT1 protein, C-terminal	Specific to nematodes and conserved with only some non-filarial species	228	1640	OVOC_OM1b;OVOC_OM1b;OVOC_OM1b;OVOC_OM1b	-	-	0	-	-		0	1	3	1	0	0	0	0	4	2	3	5	4	4	2	4	2	4	1	0	5	6	5	0	1	4	1	0	0	0	0	8	2	8	8
	OVOC8065	WBGene00244874	OVP06596	ATP-dependent (S)-NAD(P)H-hydrate dehydratase homolog	Conserved with some hosts	305	7716	OVOC_OM3;OVOC_OM3;OVOC_OM3;OVOC_OM3;OVOC_OM3;OVOC_OM3;OVOC_OM3;OVOC_OM3;OVOC_OM3;OVOC_OM3;OVOC_OM3;OVOC_OM3;OVOC_OM3;OVOC_OM3;OVOC_OM3;OVOC_OM3;OVOC_OM3;OVOC_OM3;OVOC_OM3;OVOC_OM3;OVOC_OM3;OVOC_OM3;OVOC_OM3;OVOC_OM3;OVOC_OM3;OVOC_OM3;OVOC_OM3;OVOC_OM3;OVOC_OM3;OVOC_OM3;OVOC_OM3;OVOC_OM3;OVOC_OM3	-	-	0	-	-		2	4	2	1	2	0	6	1	2	3	3	5	4	5	2	5	4	4	2	6	5	6	6	2	4	3	1	2	0	7	1	2	3	3	5
	OVOC6899	WBGene00243708	OVP06494	Cleavage and polyadenylation specificity factor subunit CG7185 homolog	Conserved across all nematodes and hosts	537	6345	OVOC_OM2;OVOC_OM2;OVOC_OM2;OVOC_OM2;OVOC_OM2;OVOC_OM2;OVOC_OM2;OVOC_OM2;OVOC_OM2;OVOC_OM2;OVOC_OM2;OVOC_OM2;OVOC_OM2;OVOC_OM2;OVOC_OM2;OVOC_OM2;OVOC_OM2;OVOC_OM2	-	-	0	-	-		0	2	5	0	0	1	1	0	8	6	7	5	8	9	2	5	4	6	1	1	10	10	6	0	2	8	0	0	1	1	0	23	9	17	13
	OVOC2959	WBGene00239768	OVP12473	K17289:CRABP2: cellular retinoic acid-binding protein 2	Nematode-specific and conserved across nematode species	172	519	OVOC_OM1b;OVOC_OM1b;OVOC_OM1b	-	-	1	-	-		0	1	1	0	2	0	3	1	3	2	2	4	2	1	1	3	1	2	2	3	4	4	3	0	1	1	0	2	0	3	1	4	2	2	6
	OVOC13471	WBGene00255488	OVP14094	IPR021720:Malectin domain;IPR039155:Malectin	Conserved across all nematodes and hosts	296	891	OVOC_OM3;OVOC_OM3;OVOC_OM3;OVOC_OM3;OVOC_OM3;OVOC_OM3;OVOC_OM3;OVOC_OM3	-	-	2	Y	0.716		0	0	5	1	0	0	0	0	5	3	4	4	5	5	2	5	3	5	1	0	5	6	5	0	0	5	1	0	0	0	0	6	4	8	9
	OVOC10954	WBGene00247763	OVP05133	-	Specific to nematodes and conserved with only some non-filarial species	289	930	OVOC_OM4;OVOC_OM4;OVOC_OM4;OVOC_OM4;OVOC_OM4;OVOC_OM4	Y	0.84	0	-	-		0	0	4	0	0	0	1	0	6	2	4	6	5	6	1	0	0	4	0	1	6	7	1	0	0	6	0	0	0	1	0	13	3	4	19
	OVOC1358	WBGene00238167	OVP12765	60S ribosomal protein L32 homolog	Conserved with some hosts	134	1362	OVOC_OM1b;OVOC_OM1b;OVOC_OM1b	-	-	0	-	-		0	0	1	0	0	0	0	0	1	0	1	2	1	2	1	1	2	1	0	0	1	2	2	0	0	3	0	0	0	0	0	2	0	6	2
	OVOC339	WBGene00237148	OVP04740	Ras-related protein Rab-25 homolog	Conserved across all nematodes and hosts	215	1062	OVOC_OM1b;OVOC_OM1b;OVOC_OM1b;OVOC_OM1b;OVOC_OM1b	-	-	0	-	-		1	3	3	0	1	0	3	1	2	1	2	2	4	3	0	2	2	3	1	4	3	4	3	1	4	4	0	1	0	4	1	2	2	4	3
	OVOC3070	WBGene00239879	OVP01439	IPR001152:Beta-thymosin;IPR038386:Beta-thymosin superfamily	Specific to nematodes and conserved with only some non-filarial species	179	540	OVOC_OM1b;OVOC_OM1b;OVOC_OM1b;OVOC_OM1b;OVOC_OM1b	-	-	0	Y	0.664		0	4	2	0	0	0	2	0	6	1	4	6	4	3	1	3	0	4	0	2	7	7	3	0	4	2	0	0	0	2	0	7	1	5	8
	OVOC5347	WBGene00242156	OVP10087	COP9 signalosome complex subunit 4 homolog	Conserved with some hosts	416	1251	OVOC_OM2;OVOC_OM2;OVOC_OM2;OVOC_OM2;OVOC_OM2;OVOC_OM2;OVOC_OM2;OVOC_OM2;OVOC_OM2;OVOC_OM2	-	-	0	-	-		0	3	5	1	0	0	3	2	7	4	9	7	6	9	3	6	6	6	1	4	10	11	9	0	4	6	1	0	0	3	3	11	4	12	9
	OVOC7872	WBGene00244681	OVP02924	N-acylethanolamine-hydrolyzing acid amidase homolog	Conserved with some hosts	361	2034	OVOC_OM3;OVOC_OM3;OVOC_OM3;OVOC_OM3;OVOC_OM3;OVOC_OM3;OVOC_OM3;OVOC_OM3;OVOC_OM3;OVOC_OM3	Y	0.778	0	-	-		3	2	4	0	3	1	4	5	1	0	3	6	5	4	2	5	1	5	3	5	3	6	5	3	2	6	0	4	1	4	7	1	0	4	9
	OVOC10330	WBGene00247139	OVP12294	Putative translation initiation factor eIF-2B subunit gamma	Conserved across all nematodes and hosts	683	2052	OVOC_OM4;OVOC_OM4;OVOC_OM4;OVOC_OM4;OVOC_OM4;OVOC_OM4;OVOC_OM4;OVOC_OM4;OVOC_OM4;OVOC_OM4;OVOC_OM4;OVOC_OM4;OVOC_OM4;OVOC_OM4;OVOC_OM4;OVOC_OM4	-	-	3	Y	0.826		2	2	4	3	2	3	5	5	5	5	6	6	4	6	3	6	4	4	3	6	7	7	6	4	2	4	5	4	4	5	7	9	8	11	12
	OVOC10942	WBGene00247751	OVP09949	TAR DNA-binding protein 43 homolog	Conserved across all nematodes and hosts	478	1437	OVOC_OM4;OVOC_OM4;OVOC_OM4;OVOC_OM4;OVOC_OM4;OVOC_OM4;OVOC_OM4;OVOC_OM4;OVOC_OM4	-	-	0	-	-		0	0	5	0	0	1	2	0	9	5	12	7	10	11	5	8	2	5	1	2	13	12	8	0	0	6	0	0	1	2	0	15	7	19	11
	OVOC9397	WBGene00246206	OVP01526	K11339:MORF4L1, MRG15, EAF3: mortality factor 4-like protein 1	Conserved with some hosts	389	2782	OVOC_OM3;OVOC_OM3;OVOC_OM3;OVOC_OM3;OVOC_OM3;OVOC_OM3;OVOC_OM3;OVOC_OM3;OVOC_OM3;OVOC_OM3;OVOC_OM3;OVOC_OM3	-	-	0	-	-		0	0	3	1	0	0	1	0	7	4	8	6	4	5	5	4	4	3	1	1	10	7	7	0	0	4	1	0	0	1	0	13	5	17	15
	OVOC6901	WBGene00243710	OVP08810	K05699:ACTN1_4: actinin alpha 1/4	Conserved across all nematodes and hosts	920	2763	OVOC_OM2;OVOC_OM2;OVOC_OM2;OVOC_OM2;OVOC_OM2;OVOC_OM2;OVOC_OM2;OVOC_OM2;OVOC_OM2;OVOC_OM2;OVOC_OM2;OVOC_OM2;OVOC_OM2;OVOC_OM2;OVOC_OM2;OVOC_OM2;OVOC_OM2;OVOC_OM2;OVOC_OM2;OVOC_OM2;OVOC_OM2	-	-	0	-	-		3	2	17	0	0	0	0	26	4	2	8	14	9	10	6	11	8	17	0	26	9	16	13	3	2	24	0	0	0	0	46	4	2	8	21
	OVOC3630	WBGene00240439	OVP09352	Putative tRNA pseudouridine synthase 2	Conserved across all nematodes and hosts	588	1792	OVOC_OM1b;OVOC_OM1b;OVOC_OM1b;OVOC_OM1b;OVOC_OM1b;OVOC_OM1b;OVOC_OM1b;OVOC_OM1b;OVOC_OM1b;OVOC_OM1b	-	-	0	-	-		2	4	6	2	2	2	3	4	6	3	4	6	6	6	4	5	4	6	3	5	6	7	6	2	7	7	2	2	2	4	4	14	4	12	12
	OVOC8141	WBGene00244950	OVP02267	K15223:UAF30, SPP27: upstream activation factor subunit UAF30	Conserved with some hosts	300	2257	OVOC_OM3;OVOC_OM3;OVOC_OM3;OVOC_OM3;OVOC_OM3;OVOC_OM3	-	-	0	-	-		0	1	2	0	0	1	0	0	8	3	7	5	7	6	2	3	4	2	1	0	9	10	5	0	1	2	0	0	1	0	0	13	6	12	8
	OVOC4196	WBGene00241005	OVP11006	K12611:DCP1B: mRNA-decapping enzyme 1B [EC:3.-.-.-]	Conserved with some hosts	331	2302	OVOC_OM2;OVOC_OM2;OVOC_OM2;OVOC_OM2;OVOC_OM2;OVOC_OM2;OVOC_OM2;OVOC_OM2;OVOC_OM2;OVOC_OM2;OVOC_OM2;OVOC_OM2;OVOC_OM2;OVOC_OM2;OVOC_OM2;OVOC_OM2;OVOC_OM2	-	-	0	Y	0.707		0	5	1	0	0	0	4	0	5	3	5	6	5	8	3	4	3	5	0	4	6	9	4	0	7	2	0	0	0	7	0	8	4	9	8
	OVOC12598	WBGene00249407	OVP13506	Prolyl 4-hydroxylase subunit alpha-1 homolog	Conserved across all nematodes and hosts	571	2228	OVOC_OO_000066;OVOC_OO_000066;OVOC_OO_000066;OVOC_OO_000066;OVOC_OO_000066;OVOC_OO_000066;OVOC_OO_000066;OVOC_OO_000066;OVOC_OO_000066;OVOC_OO_000066;OVOC_OO_000066;OVOC_OO_000066	Y	0.746	1	-	-		1	0	2	1	0	0	0	0	0	0	0	22	19	10	4	14	11	2	1	0	0	24	15	1	0	2	1	0	0	0	0	0	0	0	49
	OVOC4255	WBGene00241064	OVP02466	IPR001781:Zinc finger, LIM-type	Conserved with some hosts	578	1737	OVOC_OM2;OVOC_OM2;OVOC_OM2;OVOC_OM2;OVOC_OM2;OVOC_OM2;OVOC_OM2;OVOC_OM2;OVOC_OM2;OVOC_OM2;OVOC_OM2;OVOC_OM2;OVOC_OM2;OVOC_OM2	-	-	0	-	-		3	3	10	0	0	0	5	10	7	1	4	11	13	9	8	10	6	11	0	11	7	14	11	3	3	12	0	0	0	5	13	7	1	4	14
	OVOC9726	WBGene00246535	OVP08163	IPR003961:Fibronectin type III;IPR013783:Immunoglobulin-like fold;IPR036116:Fibronectin type III superfamily	Specific to nematodes and conserved with only some non-filarial species	641	1926	OVOC_OM4;OVOC_OM4;OVOC_OM4;OVOC_OM4;OVOC_OM4;OVOC_OM4;OVOC_OM4;OVOC_OM4;OVOC_OM4;OVOC_OM4;OVOC_OM4;OVOC_OM4;OVOC_OM4;OVOC_OM4;OVOC_OM4	Y	0.737	0	-	-		1	0	7	1	7	6	1	10	1	1	4	4	1	3	0	1	8	7	9	10	5	6	9	1	0	9	2	10	10	1	16	1	1	4	4
	OVOC10216	WBGene00247025	OVP05438	IPR002486:Nematode cuticle collagen, N-terminal;IPR008160:Collagen triple helix repeat	Nematode-specific and conserved across nematode species	291	893	OVOC_OM4;OVOC_OM4;OVOC_OM4;OVOC_OM4	-	-	1	-	-		2	0	3	0	0	1	0	2	2	0	2	2	0	4	4	3	3	3	1	2	2	4	4	4	0	11	0	0	1	0	6	2	0	5	2
	OVOC8207	WBGene00245016	OVP14028	Proteasome activator PA28-gamma homolog	Conserved with some hosts	264	1369	OVOC_OM3;OVOC_OM3;OVOC_OM3;OVOC_OM3;OVOC_OM3;OVOC_OM3;OVOC_OM3;OVOC_OM3	-	-	0	-	-		1	2	3	0	0	1	2	0	2	3	5	3	2	3	1	2	1	3	1	2	5	3	2	1	3	4	0	0	1	2	0	8	3	12	4
	OVOC11757	WBGene00248566	OVP02195	ATP-dependent RNA helicase DDX1 homolog	Conserved across all nematodes and hosts	728	2485	OVOC_OM1a;OVOC_OM1a;OVOC_OM1a;OVOC_OM1a;OVOC_OM1a;OVOC_OM1a;OVOC_OM1a;OVOC_OM1a;OVOC_OM1a;OVOC_OM1a;OVOC_OM1a;OVOC_OM1a;OVOC_OM1a;OVOC_OM1a;OVOC_OM1a;OVOC_OM1a;OVOC_OM1a;OVOC_OM1a;OVOC_OM1a	-	-	0	Y	0.607		2	8	6	1	1	1	10	8	4	2	8	9	4	8	3	7	4	8	1	14	9	11	8	5	11	10	1	1	1	15	12	7	2	13	12
	OVOC3866	WBGene00240675	OVP02022	Inosine-5 prime-monophosphate dehydrogenase homolog	Conserved across all nematodes and hosts	517	2080	OVOC_OM2;OVOC_OM2;OVOC_OM2;OVOC_OM2;OVOC_OM2;OVOC_OM2;OVOC_OM2;OVOC_OM2;OVOC_OM2;OVOC_OM2;OVOC_OM2;OVOC_OM2;OVOC_OM2	-	-	0	-	-		3	7	3	1	2	1	7	2	4	3	5	8	4	4	3	6	5	7	2	7	7	8	7	3	7	3	1	2	1	11	2	10	3	11	13
	OVOC3712	WBGene00240521	OVP01368	Protein lethal(2)essential for life homolog	Specific to nematodes and conserved with only some non-filarial species	292	1273	OVOC_OM1b;OVOC_OM1b;OVOC_OM1b;OVOC_OM1b;OVOC_OM1b;OVOC_OM1b;OVOC_OM1b	-	-	0	Y	0.621		1	1	4	0	0	0	3	4	1	1	3	5	3	5	3	5	5	4	0	4	3	5	5	1	2	6	0	0	0	3	5	1	1	3	8
	OVOC4290	WBGene00241099	OVP14173	Ras protein let-60 homolog	Conserved with some hosts	183	552	OVOC_OM2;OVOC_OM2;OVOC_OM2	-	-	0	Y	0.769		0	0	0	1	1	0	0	2	1	1	2	3	1	2	2	3	1	0	2	2	2	3	3	0	0	0	4	1	0	0	2	1	3	2	5
	OVOC12439	WBGene00249248	OVP04455	-	Specific to nematodes and conserved with only some non-filarial species	244	735	OVOC_OO_000025;OVOC_OO_000025;OVOC_OO_000025;OVOC_OO_000025	Y	0.878	0	-	-		0	0	4	0	0	1	0	0	6	3	4	5	3	5	1	2	1	4	1	0	6	5	2	0	0	4	0	0	1	0	0	13	5	10	8
	OVOC5065	WBGene00241874	OVP11148	Intramembrane protease 2 homolog	Conserved across all nematodes and hosts	457	1374	OVOC_OM2;OVOC_OM2;OVOC_OM2;OVOC_OM2;OVOC_OM2;OVOC_OM2;OVOC_OM2;OVOC_OM2	-	-	8	Y	0.617		3	1	3	2	3	0	3	3	4	3	3	3	3	3	3	3	3	3	3	3	4	3	4	5	1	6	2	5	0	3	5	7	4	5	9
	OVOC9051	WBGene00245860	OVP13585	IPR026806:Protein CDV3	Specific to nematodes and conserved with only some non-filarial species	276	3777	OVOC_OM3;OVOC_OM3;OVOC_OM3;OVOC_OM3;OVOC_OM3;OVOC_OM3;OVOC_OM3;OVOC_OM3;OVOC_OM3;OVOC_OM3;OVOC_OM3;OVOC_OM3;OVOC_OM3;OVOC_OM3;OVOC_OM3	-	-	0	-	-		0	2	4	2	1	2	1	2	6	2	3	3	2	3	2	2	3	4	3	3	6	3	3	0	3	5	2	1	2	1	2	6	2	4	6
	OVOC483	WBGene00237292	OVP13397	Vacuolar protein sorting-associated protein 13C homolog	Conserved across all nematodes and hosts	3224	10435	OVOC_OM1b;OVOC_OM1b;OVOC_OM1b;OVOC_OM1b;OVOC_OM1b;OVOC_OM1b;OVOC_OM1b;OVOC_OM1b;OVOC_OM1b;OVOC_OM1b;OVOC_OM1b;OVOC_OM1b;OVOC_OM1b;OVOC_OM1b;OVOC_OM1b;OVOC_OM1b;OVOC_OM1b;OVOC_OM1b;OVOC_OM1b;OVOC_OM1b;OVOC_OM1b;OVOC_OM1b;OVOC_OM1b;OVOC_OM1b;OVOC_OM1b;OVOC_OM1b;OVOC_OM1b;OVOC_OM1b;OVOC_OM1b;OVOC_OM1b;OVOC_OM1b;OVOC_OM1b;OVOC_OM1b;OVOC_OM1b;OVOC_OM1b;OVOC_OM1b;OVOC_OM1b;OVOC_OM1b;OVOC_OM1b;OVOC_OM1b…	-	-	0	-	-		6	14	35	7	27	1	12	13	38	12	33	56	38	46	26	57	46	38	28	18	45	60	61	6	16	47	7	34	1	12	14	50	14	45	84
	OVOC9889	WBGene00246698	OVP10044	Ubiquitin-like-conjugating enzyme ATG3 homolog	Conserved across all nematodes and hosts	302	909	OVOC_OM4;OVOC_OM4;OVOC_OM4;OVOC_OM4;OVOC_OM4;OVOC_OM4;OVOC_OM4	-	-	0	-	-		1	1	2	1	2	1	2	3	5	2	5	4	4	5	2	4	2	2	2	3	6	5	4	1	1	3	1	2	1	2	3	5	3	9	7
	OVOC9314	WBGene00246123	OVP11358	Programmed cell death protein 5 homolog	Conserved across all nematodes and hosts	126	2172	OVOC_OM3;OVOC_OM3;OVOC_OM3;OVOC_OM3;OVOC_OM3;OVOC_OM3;OVOC_OM3;OVOC_OM3;OVOC_OM3;OVOC_OM3;OVOC_OM3;OVOC_OM3;OVOC_OM3;OVOC_OM3;OVOC_OM3;OVOC_OM3;OVOC_OM3	-	-	0	-	-		0	0	2	0	0	0	0	1	2	1	3	2	2	1	1	2	2	2	0	1	3	2	2	0	0	2	0	0	0	0	1	3	1	5	5
	OVOC725	WBGene00237534	OVP07096	K23879:GRN: progranulin	Conserved with some hosts	130	393	OVOC_OM1b;OVOC_OM1b;OVOC_OM1b;OVOC_OM1b	-	-	0	Y	0.881		0	1	1	0	0	0	0	1	1	0	2	2	2	2	2	1	1	1	0	1	2	2	2	0	1	1	0	0	0	0	2	2	0	6	5
	OVOC3817	WBGene00240626	OVP00759	-	Filarial-specific and conserved with more than 1 filarial species, but not all	327	984	OVOC_OM2;OVOC_OM2;OVOC_OM2;OVOC_OM2;OVOC_OM2;OVOC_OM2;OVOC_OM2;OVOC_OM2	-	-	0	-	-		1	1	4	0	2	0	2	1	2	3	3	4	3	3	3	5	5	4	2	2	3	4	5	1	1	5	0	4	0	2	1	4	4	4	7
	OVOC2268	WBGene00239077	OVP05778	Succinate dehydrogenase [ubiquinone] flavoprotein subunit, mitochondrial homolog	Conserved across all nematodes and hosts	647	2969	OVOC_OM1b;OVOC_OM1b;OVOC_OM1b;OVOC_OM1b;OVOC_OM1b;OVOC_OM1b;OVOC_OM1b;OVOC_OM1b;OVOC_OM1b;OVOC_OM1b;OVOC_OM1b;OVOC_OM1b;OVOC_OM1b	-	-	0	-	-		5	8	5	3	1	0	6	0	4	3	7	4	8	6	1	7	4	9	4	6	7	10	7	6	13	8	6	1	0	12	0	8	4	9	5
	OVOC329	WBGene00237138	OVP03479	Toll-interacting protein homolog	Conserved with some hosts	217	3777	OVOC_OM1b;OVOC_OM1b;OVOC_OM1b;OVOC_OM1b;OVOC_OM1b;OVOC_OM1b;OVOC_OM1b;OVOC_OM1b;OVOC_OM1b;OVOC_OM1b;OVOC_OM1b;OVOC_OM1b;OVOC_OM1b;OVOC_OM1b;OVOC_OM1b;OVOC_OM1b;OVOC_OM1b;OVOC_OM1b	-	-	0	Y	0.726		1	0	3	0	2	0	2	3	3	2	4	3	4	4	1	3	2	3	2	4	4	4	4	2	0	3	0	2	0	2	3	4	3	4	3
	OVOC3380	WBGene00240189	OVP10316	Disks large 1 tumor suppressor protein homolog	Conserved across all nematodes and hosts	907	4872	OVOC_OM1b;OVOC_OM1b;OVOC_OM1b;OVOC_OM1b;OVOC_OM1b;OVOC_OM1b;OVOC_OM1b;OVOC_OM1b;OVOC_OM1b;OVOC_OM1b;OVOC_OM1b;OVOC_OM1b;OVOC_OM1b;OVOC_OM1b;OVOC_OM1b;OVOC_OM1b;OVOC_OM1b;OVOC_OM1b;OVOC_OM1b;OVOC_OM1b;OVOC_OM1b;OVOC_OM1b;OVOC_OM1b;OVOC_OM1b;OVOC_OM1b;OVOC_OM1b;OVOC_OM1b;OVOC_OM1b;OVOC_OM1b;OVOC_OM1b;OVOC_OM1b;OVOC_OM1b;OVOC_OM1b;OVOC_OM1b;OVOC_OM1b;OVOC_OM1b;OVOC_OM1b;OVOC_OM1b;OVOC_OM1b;OVOC_OM1b…	-	-	0	-	-		0	0	9	0	4	1	0	1	10	4	10	15	12	15	12	13	11	9	5	1	12	18	14	0	0	9	0	5	1	0	1	18	5	16	35
	OVOC10401	WBGene00247210	OVP09369	Glutamate--cysteine ligase homolog	Conserved across all nematodes and hosts	652	1959	OVOC_OM4;OVOC_OM4;OVOC_OM4;OVOC_OM4;OVOC_OM4;OVOC_OM4;OVOC_OM4;OVOC_OM4;OVOC_OM4;OVOC_OM4;OVOC_OM4;OVOC_OM4;OVOC_OM4;OVOC_OM4	-	-	0	-	-		3	2	8	0	5	2	0	9	2	2	7	5	4	5	4	4	5	9	5	9	7	6	5	3	2	14	0	8	2	0	18	2	3	10	7
	OVOC4272	WBGene00241081	OVP04846	K17336:PLS3: plastin-3	Conserved across all nematodes and hosts	651	1956	OVOC_OM2;OVOC_OM2;OVOC_OM2;OVOC_OM2;OVOC_OM2;OVOC_OM2;OVOC_OM2;OVOC_OM2;OVOC_OM2;OVOC_OM2;OVOC_OM2;OVOC_OM2;OVOC_OM2;OVOC_OM2	-	-	0	-	-		3	6	3	2	5	0	5	3	8	5	9	10	7	7	6	8	5	7	5	5	10	11	10	3	7	4	2	6	0	6	4	9	7	10	12
	OVOC7133	WBGene00243942	OVP05826	K17083:FERMT2, KIND2: kindlin 2	Conserved across all nematodes and hosts	717	2154	OVOC_OM2;OVOC_OM2;OVOC_OM2;OVOC_OM2;OVOC_OM2;OVOC_OM2;OVOC_OM2;OVOC_OM2;OVOC_OM2;OVOC_OM2;OVOC_OM2;OVOC_OM2;OVOC_OM2;OVOC_OM2;OVOC_OM2;OVOC_OM2;OVOC_OM2;OVOC_OM2	-	-	0	-	-		0	1	5	0	0	0	0	4	9	3	6	12	10	9	10	19	11	6	0	4	12	15	22	0	1	10	0	0	0	0	8	15	3	9	20
	OVOC12143	WBGene00248952	OVP09553	-	Specific to nematodes and conserved with only some non-filarial species	111	336	OVOC_OM5;OVOC_OM5;OVOC_OM5;OVOC_OM5;OVOC_OM5	-	-	0	-	-		0	0	0	0	0	0	0	0	2	1	2	2	2	2	0	0	0	0	0	0	2	2	0	0	0	0	0	0	0	0	0	6	1	7	3
	OVOC4467	WBGene00241276	OVP07455	K00934:E2.7.3.3: arginine kinase [EC:2.7.3.3]	Conserved across all nematodes and hosts	441	1326	OVOC_OM2;OVOC_OM2;OVOC_OM2;OVOC_OM2;OVOC_OM2;OVOC_OM2;OVOC_OM2;OVOC_OM2;OVOC_OM2;OVOC_OM2;OVOC_OM2;OVOC_OM2	-	-	0	-	-		1	8	5	1	1	0	4	2	6	2	7	8	6	7	3	8	7	9	1	4	8	12	10	1	9	5	1	1	0	5	2	7	2	8	10
	OVOC9518	WBGene00246327	OVP13866	K22936:CNPY1_2: protein canopy 1/2	Conserved with some hosts	223	672	OVOC_OM3;OVOC_OM3;OVOC_OM3;OVOC_OM3;OVOC_OM3;OVOC_OM3	Y	0.574	1	-	-		0	0	1	0	0	0	0	3	3	1	4	3	4	4	0	3	3	1	0	3	4	5	3	0	0	1	0	0	0	0	4	4	1	9	6
	OVOC4971	WBGene00241780	OVP04490	Hypoxia up-regulated protein 1 homolog	Conserved across all nematodes and hosts	930	2793	OVOC_OM2;OVOC_OM2;OVOC_OM2;OVOC_OM2;OVOC_OM2;OVOC_OM2;OVOC_OM2;OVOC_OM2;OVOC_OM2;OVOC_OM2;OVOC_OM2;OVOC_OM2;OVOC_OM2;OVOC_OM2;OVOC_OM2;OVOC_OM2;OVOC_OM2;OVOC_OM2;OVOC_OM2;OVOC_OM2	-	-	1	-	-		4	9	9	2	2	1	10	2	12	7	14	17	15	14	4	16	11	11	4	10	17	20	17	5	9	10	3	2	1	12	2	16	8	19	26
	OVOC12196	WBGene00249005	OVP07450	Dihydrolipoyllysine-residue acetyltransferase component of pyruvate dehydrogenase complex, mitochondrial homolog	Conserved across all nematodes and hosts	606	1896	OVOC_OO_000001;OVOC_OO_000001;OVOC_OO_000001;OVOC_OO_000001;OVOC_OO_000001;OVOC_OO_000001;OVOC_OO_000001;OVOC_OO_000001;OVOC_OO_000001;OVOC_OO_000001;OVOC_OO_000001	-	-	0	-	-		2	7	2	1	2	1	4	1	7	3	8	4	2	8	2	6	6	8	2	4	11	9	9	2	13	3	1	2	1	11	3	11	3	12	6
	OVOC1305	WBGene00238114	OVP05445	Macrophage erythroblast attacher homolog	Conserved with some hosts	409	1230	OVOC_OM1b;OVOC_OM1b;OVOC_OM1b;OVOC_OM1b;OVOC_OM1b;OVOC_OM1b;OVOC_OM1b;OVOC_OM1b;OVOC_OM1b	-	-	0	Y	0.609		5	3	0	1	0	0	13	0	2	0	4	0	0	0	0	2	1	6	1	13	5	0	3	6	3	0	1	0	0	30	0	3	0	5	0
	OVOC6005	WBGene00242814	OVP04593	Cullin-associated NEDD8-dissociated protein 1 homolog	Conserved across all nematodes and hosts	1307	3924	OVOC_OM2;OVOC_OM2;OVOC_OM2;OVOC_OM2;OVOC_OM2;OVOC_OM2;OVOC_OM2;OVOC_OM2;OVOC_OM2;OVOC_OM2;OVOC_OM2;OVOC_OM2;OVOC_OM2;OVOC_OM2;OVOC_OM2;OVOC_OM2;OVOC_OM2;OVOC_OM2;OVOC_OM2;OVOC_OM2;OVOC_OM2;OVOC_OM2;OVOC_OM2;OVOC_OM2;OVOC_OM2;OVOC_OM2;OVOC_OM2;OVOC_OM2	-	-	0	-	-		4	11	10	6	6	2	10	7	17	9	17	16	11	16	8	16	13	14	8	13	21	19	18	4	11	11	9	6	2	13	8	22	14	23	21
	OVOC3893	WBGene00240702	OVP04711	K03083:GSK3B: glycogen synthase kinase 3 beta [EC:2.7.11.26]	Conserved across all nematodes and hosts	402	4858	OVOC_OM2;OVOC_OM2;OVOC_OM2;OVOC_OM2;OVOC_OM2;OVOC_OM2;OVOC_OM2;OVOC_OM2;OVOC_OM2;OVOC_OM2	-	-	0	-	-		2	1	5	1	1	1	0	1	5	3	8	5	5	7	3	6	4	5	2	1	8	7	6	2	2	7	1	2	1	0	1	9	3	9	9
	OVOC8591	WBGene00245400	OVP02277	Transmembrane protein 33 homolog	Conserved across all nematodes and hosts	235	708	OVOC_OM3;OVOC_OM3;OVOC_OM3;OVOC_OM3;OVOC_OM3	-	-	3	-	-		1	3	1	1	0	0	4	1	2	2	2	3	2	2	2	4	2	3	1	4	2	3	4	2	4	1	1	0	0	5	1	4	2	3	4
	OVOC9765	WBGene00246574	OVP09477	K10739:RFA2, RPA2: replication factor A2	Conserved across all nematodes and hosts	309	930	OVOC_OM4;OVOC_OM4;OVOC_OM4;OVOC_OM4;OVOC_OM4;OVOC_OM4	-	-	0	-	-		0	2	2	0	0	0	5	0	6	4	7	5	4	6	1	2	0	3	0	5	9	7	2	0	2	2	0	0	0	9	0	11	6	10	7
	OVOC10434	WBGene00247243	OVP02602	Putative U6 snRNA-associated Sm-like protein LSm4	Conserved with some hosts	138	1726	OVOC_OM4;OVOC_OM4;OVOC_OM4;OVOC_OM4	-	-	0	Y	0.721		0	1	3	0	0	0	2	0	2	2	3	3	2	1	2	3	3	3	0	2	3	3	3	0	1	3	0	0	0	2	0	2	2	3	5
	OVOC7179	WBGene00243987	OVP14043	K12567:TTN: titin [EC:2.7.11.1]	Conserved with some hosts	4865	15065	OVOC_OM2;OVOC_OM2;OVOC_OM2;OVOC_OM2;OVOC_OM2;OVOC_OM2;OVOC_OM2;OVOC_OM2;OVOC_OM2;OVOC_OM2;OVOC_OM2;OVOC_OM2;OVOC_OM2;OVOC_OM2;OVOC_OM2;OVOC_OM2;OVOC_OM2;OVOC_OM2;OVOC_OM2;OVOC_OM2;OVOC_OM2;OVOC_OM2;OVOC_OM2;OVOC_OM2;OVOC_OM2;OVOC_OM2;OVOC_OM2;OVOC_OM2;OVOC_OM2;OVOC_OM2;OVOC_OM2;OVOC_OM2;OVOC_OM2;OVOC_OM2;OVOC_OM2;OVOC_OM2;OVOC_OM2;OVOC_OM2;OVOC_OM2;OVOC_OM2;OVOC_OM2;OVOC_OM2;OVOC_OM2;OVOC_OM2;OVO…	-	-	0	-	-		31	35	72	4	2	1	4	103	1	3	9	21	10	31	7	37	50	79	4	103	9	42	60	46	43	126	5	2	1	6	253	2	3	9	25
	OVOC6611	WBGene00243420	OVP03562	K14006:SEC23: protein transport protein SEC23	Conserved across all nematodes and hosts	806	2421	OVOC_OM2;OVOC_OM2;OVOC_OM2;OVOC_OM2;OVOC_OM2;OVOC_OM2;OVOC_OM2;OVOC_OM2;OVOC_OM2;OVOC_OM2;OVOC_OM2;OVOC_OM2;OVOC_OM2;OVOC_OM2;OVOC_OM2;OVOC_OM2;OVOC_OM2	-	-	0	Y	0.605		1	4	4	2	4	0	5	3	8	4	8	11	10	12	6	11	7	5	4	5	9	12	13	2	4	8	2	5	0	6	4	16	5	16	24
	OVOC6138	WBGene00242947	OVP09909	Hydroxymethylglutaryl-CoA synthase homolog	Conserved across all nematodes and hosts	521	1566	OVOC_OM2;OVOC_OM2;OVOC_OM2;OVOC_OM2;OVOC_OM2;OVOC_OM2;OVOC_OM2;OVOC_OM2;OVOC_OM2;OVOC_OM2	-	-	0	-	-		2	7	4	2	1	0	8	6	2	2	5	5	3	4	3	5	3	7	3	10	6	5	5	3	10	4	2	1	0	13	7	2	2	5	6
	OVOC564	WBGene00237373	OVP05986	Putative isocitrate dehydrogenase [NAD] subunit alpha, mitochondrial	Conserved across all nematodes and hosts	359	3400	OVOC_OM1b;OVOC_OM1b;OVOC_OM1b;OVOC_OM1b;OVOC_OM1b;OVOC_OM1b;OVOC_OM1b;OVOC_OM1b	-	-	0	-	-		3	6	1	1	0	0	5	1	6	2	3	5	4	5	3	5	5	7	1	6	6	7	6	3	8	1	1	0	0	6	1	9	2	4	6
	OVOC3051	WBGene00239860	OVP00873	K00968:PCYT1: choline-phosphate cytidylyltransferase [EC:2.7.7.15]	Conserved across all nematodes and hosts	292	879	OVOC_OM1b;OVOC_OM1b;OVOC_OM1b;OVOC_OM1b;OVOC_OM1b;OVOC_OM1b	-	-	0	Y	0.692		0	1	4	1	1	0	2	1	7	1	7	4	5	7	3	2	3	4	1	2	9	7	4	0	1	6	1	1	0	2	1	7	1	11	4
	OVOC9878	WBGene00246687	OVP05399	DNA topoisomerase 2 homolog	Conserved across all nematodes and hosts	1505	4518	OVOC_OM4;OVOC_OM4;OVOC_OM4;OVOC_OM4;OVOC_OM4;OVOC_OM4;OVOC_OM4;OVOC_OM4;OVOC_OM4;OVOC_OM4;OVOC_OM4;OVOC_OM4;OVOC_OM4;OVOC_OM4;OVOC_OM4;OVOC_OM4;OVOC_OM4;OVOC_OM4;OVOC_OM4;OVOC_OM4;OVOC_OM4;OVOC_OM4;OVOC_OM4;OVOC_OM4;OVOC_OM4;OVOC_OM4;OVOC_OM4;OVOC_OM4;OVOC_OM4;OVOC_OM4;OVOC_OM4;OVOC_OM4	-	-	0	-	-		1	1	12	2	0	1	3	0	25	13	22	22	26	23	13	23	13	12	2	3	29	30	24	1	2	16	2	0	1	3	0	47	19	42	57
	OVOC8668	WBGene00245477	OVP06215	Putative splicing factor, arginine\/serine-rich 3	Conserved across all nematodes and hosts	575	1728	OVOC_OM3;OVOC_OM3;OVOC_OM3;OVOC_OM3;OVOC_OM3;OVOC_OM3;OVOC_OM3;OVOC_OM3;OVOC_OM3;OVOC_OM3	-	-	1	-	-		0	3	6	2	2	1	2	0	7	4	10	6	7	10	5	7	3	6	3	2	12	10	7	0	3	8	3	2	1	2	0	13	5	17	12
	OVOC12476	WBGene00249285	OVP13403	Prolyl 4-hydroxylase subunit alpha-1 homolog	Conserved across all nematodes and hosts	558	1677	OVOC_OO_000033;OVOC_OO_000033;OVOC_OO_000033;OVOC_OO_000033;OVOC_OO_000033;OVOC_OO_000033;OVOC_OO_000033;OVOC_OO_000033;OVOC_OO_000033;OVOC_OO_000033;OVOC_OO_000033;OVOC_OO_000033	Y	0.871	0	-	-		0	0	0	1	0	0	0	0	4	0	0	13	14	9	7	10	8	0	1	0	4	16	10	0	0	0	1	0	0	0	0	5	0	0	33
	OVOC5197	WBGene00242006	OVP08573	Putative mannosyl-oligosaccharide glucosidase	Conserved across all nematodes and hosts	796	4877	OVOC_OM2;OVOC_OM2;OVOC_OM2;OVOC_OM2;OVOC_OM2;OVOC_OM2;OVOC_OM2;OVOC_OM2;OVOC_OM2;OVOC_OM2;OVOC_OM2;OVOC_OM2;OVOC_OM2	-	-	1	Y	0.643		1	3	10	2	2	0	5	8	10	6	9	13	8	12	6	14	10	10	2	9	15	15	14	1	3	13	2	2	0	6	9	15	7	14	18
	OVOC1160	WBGene00237969	OVP11227	-	Filarial-specific and conserved across filarial species	217	654	OVOC_OM1b;OVOC_OM1b	-	-	1	-	-		0	0	1	0	0	2	0	0	4	1	5	3	4	6	2	4	5	1	2	0	6	6	5	0	0	1	0	0	2	0	0	6	1	6	5
	OVOC923	WBGene00237732	OVP10898	Ras-related protein Rab-10 homolog	Conserved across all nematodes and hosts	203	612	OVOC_OM1b;OVOC_OM1b;OVOC_OM1b;OVOC_OM1b;OVOC_OM1b	-	-	0	-	-		1	1	2	1	2	0	2	1	2	2	2	1	2	2	1	2	1	2	2	2	2	2	2	1	1	3	1	2	0	2	2	3	2	2	2
	OVOC4160b	WBGene00240969	OVP14677	Mitogen-activated protein kinase pmk-1 homolog	Conserved across all nematodes and hosts	263	-	-	-	-	0	Y	0.607		0	0	4	0	2	0	1	3	4	2	4	5	2	5	4	4	4	4	2	3	5	5	6	0	0	4	0	2	0	1	3	5	2	4	7
	OVOC6934	WBGene00243743	OVP04058	COP9 signalosome complex subunit 1 homolog	Conserved with some hosts	674	2170	OVOC_OM2;OVOC_OM2;OVOC_OM2;OVOC_OM2;OVOC_OM2;OVOC_OM2;OVOC_OM2;OVOC_OM2;OVOC_OM2;OVOC_OM2;OVOC_OM2;OVOC_OM2;OVOC_OM2;OVOC_OM2	-	-	0	-	-		0	6	5	1	2	2	4	4	12	5	10	10	6	11	3	10	6	8	2	4	14	12	12	0	6	7	1	2	2	4	4	16	5	19	13
	OVOC6598	WBGene00243407	OVP12591	K23114:ARMT1: protein-glutamate O-methyltransferase [EC:2.1.1.-]	Conserved across all nematodes and hosts	436	2519	OVOC_OM2;OVOC_OM2;OVOC_OM2;OVOC_OM2;OVOC_OM2;OVOC_OM2;OVOC_OM2;OVOC_OM2;OVOC_OM2;OVOC_OM2;OVOC_OM2;OVOC_OM2;OVOC_OM2;OVOC_OM2;OVOC_OM2;OVOC_OM2;OVOC_OM2;OVOC_OM2;OVOC_OM2;OVOC_OM2;OVOC_OM2	-	-	0	-	-		1	4	4	1	3	0	4	5	2	3	6	5	3	8	3	7	4	7	3	6	8	8	8	1	4	4	1	3	0	4	5	3	5	10	7
	OVOC4208	WBGene00241017	OVP10330	Nucleoredoxin-like protein 2 homolog	Specific to nematodes and conserved with only some non-filarial species	174	525	OVOC_OM2;OVOC_OM2;OVOC_OM2;OVOC_OM2;OVOC_OM2	-	-	0	-	-		1	2	2	0	0	0	2	0	3	2	3	3	3	4	2	3	3	2	0	2	3	4	3	1	2	2	0	0	0	2	0	3	2	3	3
	OVOC1578	WBGene00238387	OVP02988	Putative electron transfer flavoprotein subunit alpha, mitochondrial	Conserved across all nematodes and hosts	336	1011	OVOC_OM1b;OVOC_OM1b;OVOC_OM1b;OVOC_OM1b;OVOC_OM1b;OVOC_OM1b;OVOC_OM1b;OVOC_OM1b	-	-	0	-	-		1	3	4	0	0	0	0	1	3	0	3	6	6	7	4	5	6	4	0	1	5	8	7	1	4	6	0	0	0	0	2	4	0	4	8
	OVOC5061	WBGene00241870	OVP09206	IPR000626:Ubiquitin-like domain;IPR029071:Ubiquitin-like domain superfamily	Specific to nematodes and conserved with only some non-filarial species	136	1218	OVOC_OM2;OVOC_OM2;OVOC_OM2;OVOC_OM2	-	-	0	-	-		1	1	1	0	1	0	1	1	2	1	1	3	2	3	1	1	2	1	1	1	2	4	2	1	1	1	0	1	0	2	1	2	1	2	4
	OVOC4664	WBGene00241473	OVP14541	IPR012674:Calycin	Nematode-specific and conserved across nematode species	548	2911	OVOC_OM2;OVOC_OM2;OVOC_OM2;OVOC_OM2;OVOC_OM2;OVOC_OM2;OVOC_OM2;OVOC_OM2	Y	0.551	0	-	-		0	0	9	0	0	0	2	0	6	4	4	10	11	12	1	0	0	9	0	2	8	14	1	0	0	18	0	0	0	2	0	10	7	9	23
	OVOC10604	WBGene00247413	OVP02727	IPR021917:Uncharacterised protein family, zinc metallopeptidase-like	Conserved with some hosts	480	1647	OVOC_OM4;OVOC_OM4;OVOC_OM4;OVOC_OM4;OVOC_OM4;OVOC_OM4;OVOC_OM4;OVOC_OM4;OVOC_OM4;OVOC_OM4	-	-	0	-	-		7	9	0	0	0	0	17	1	1	2	0	2	2	0	0	2	0	9	0	17	2	3	2	11	11	0	0	0	0	29	1	1	2	0	2
	OVOC2358	WBGene00239167	OVP10528	-	Specific to nematodes and conserved with only some non-filarial species	539	1989	OVOC_OM1b;OVOC_OM1b;OVOC_OM1b;OVOC_OM1b;OVOC_OM1b;OVOC_OM1b;OVOC_OM1b;OVOC_OM1b;OVOC_OM1b;OVOC_OM1b;OVOC_OM1b;OVOC_OM1b;OVOC_OM1b	Y	0.672	2	-	-		1	0	0	1	3	0	2	0	1	1	1	1	1	0	1	3	4	1	3	2	1	1	4	1	0	0	1	24	0	2	0	1	2	1	2
	OVOC2554	WBGene00239363	OVP11687	K02326:POLE3: DNA polymerase epsilon subunit 3 [EC:2.7.7.7]	Conserved across all nematodes and hosts	166	1430	OVOC_OM1b;OVOC_OM1b;OVOC_OM1b	-	-	0	Y	0.77		0	1	1	0	0	0	0	0	5	1	6	4	3	4	2	3	1	1	0	0	6	5	3	0	1	1	0	0	0	0	0	8	1	9	4
	OVOC11091	WBGene00247900	OVP05412	Peptide methionine sulfoxide reductase homolog	Conserved with some hosts	211	636	OVOC_OM4;OVOC_OM4;OVOC_OM4;OVOC_OM4	-	-	0	-	-		0	2	3	0	0	0	2	3	4	2	5	4	1	5	0	2	3	4	0	4	5	7	5	0	2	3	0	0	0	2	3	4	3	6	6
	OVOC10480	WBGene00247289	OVP14136	Activating signal cointegrator 1 complex subunit 3 homolog	Conserved across all nematodes and hosts	2158	6477	OVOC_OM4;OVOC_OM4;OVOC_OM4;OVOC_OM4;OVOC_OM4;OVOC_OM4;OVOC_OM4;OVOC_OM4;OVOC_OM4;OVOC_OM4;OVOC_OM4;OVOC_OM4;OVOC_OM4;OVOC_OM4;OVOC_OM4;OVOC_OM4;OVOC_OM4;OVOC_OM4;OVOC_OM4;OVOC_OM4;OVOC_OM4;OVOC_OM4;OVOC_OM4;OVOC_OM4;OVOC_OM4;OVOC_OM4;OVOC_OM4;OVOC_OM4;OVOC_OM4;OVOC_OM4;OVOC_OM4;OVOC_OM4;OVOC_OM4;OVOC_OM4;OVOC_OM4;OVOC_OM4;OVOC_OM4;OVOC_OM4;OVOC_OM4;OVOC_OM4;OVOC_OM4;OVOC_OM4	-	-	0	-	-		1	8	19	1	1	2	5	1	50	26	43	43	36	47	15	33	20	20	2	6	54	58	35	1	8	21	1	1	2	6	1	76	30	66	69
	OVOC7011	WBGene00243820	OVP13344	-	Conserved with some hosts	342	2303	OVOC_OM2;OVOC_OM2;OVOC_OM2;OVOC_OM2;OVOC_OM2;OVOC_OM2;OVOC_OM2;OVOC_OM2;OVOC_OM2;OVOC_OM2;OVOC_OM2;OVOC_OM2;OVOC_OM2;OVOC_OM2;OVOC_OM2;OVOC_OM2;OVOC_OM2;OVOC_OM2;OVOC_OM2	Y	0.848	1	-	-		4	2	3	1	3	0	2	5	2	1	2	2	2	2	1	2	2	4	3	5	2	2	2	6	2	4	1	4	0	2	6	5	1	3	2
	OVOC3161	WBGene00239970	OVP02552	IPR011021:Arrestin-like, N-terminal;IPR011022:Arrestin C-terminal-like domain;IPR014752:Arrestin, C-terminal;IPR014756:Immunoglobulin E-set	Nematode-specific and conserved across nematode species	496	1491	OVOC_OM1b;OVOC_OM1b;OVOC_OM1b;OVOC_OM1b;OVOC_OM1b;OVOC_OM1b;OVOC_OM1b;OVOC_OM1b;OVOC_OM1b	-	-	0	-	-		1	0	4	0	3	0	1	4	5	2	4	6	2	4	2	4	4	4	3	4	5	6	6	1	0	7	0	4	0	1	11	11	3	8	11
	OVOC1388	WBGene00238197	OVP12900	COP9 signalosome complex subunit 7 homolog	Conserved with some hosts	237	714	OVOC_OM1b;OVOC_OM1b;OVOC_OM1b;OVOC_OM1b	-	-	0	Y	0.734		1	2	2	0	1	1	0	2	2	2	3	2	3	3	2	3	2	2	2	2	3	4	3	1	2	2	0	1	1	0	3	4	2	5	5
	OVOC10864	WBGene00247673	OVP03742	Cyclin-dependent kinase 1 homolog	Conserved across all nematodes and hosts	329	1341	OVOC_OM4;OVOC_OM4;OVOC_OM4;OVOC_OM4;OVOC_OM4;OVOC_OM4;OVOC_OM4	-	-	0	-	-		0	7	2	1	0	0	6	0	1	3	6	0	0	6	0	1	0	7	1	6	6	6	1	0	10	3	1	0	0	11	0	1	3	12	0
	OVOC8441	WBGene00245250	OVP09127	-	Conserved with some hosts	574	3910	OVOC_OM3;OVOC_OM3;OVOC_OM3;OVOC_OM3;OVOC_OM3;OVOC_OM3;OVOC_OM3;OVOC_OM3;OVOC_OM3;OVOC_OM3;OVOC_OM3;OVOC_OM3;OVOC_OM3	-	-	0	Y	0.757		1	1	7	1	2	1	2	7	5	4	7	6	8	5	5	9	9	7	2	7	9	10	9	1	1	9	1	2	1	2	7	5	4	13	10
	OVOC2933	WBGene00239742	OVP02418	Gelsolin-like protein 1 homolog	Conserved across all nematodes and hosts	486	3036	OVOC_OM1b;OVOC_OM1b;OVOC_OM1b;OVOC_OM1b;OVOC_OM1b;OVOC_OM1b;OVOC_OM1b;OVOC_OM1b;OVOC_OM1b;OVOC_OM1b;OVOC_OM1b;OVOC_OM1b;OVOC_OM1b;OVOC_OM1b;OVOC_OM1b	-	-	0	-	-		2	1	6	0	3	0	0	6	3	3	4	5	5	3	3	7	5	6	3	6	4	6	7	2	1	12	0	3	0	0	9	4	3	5	6
	OVOC6151	WBGene00242960	OVP03697	Bifunctional ATP-dependent dihydroxyacetone kinase\/FAD-AMP lyase homolog	Conserved with some hosts	587	2747	OVOC_OM2;OVOC_OM2;OVOC_OM2;OVOC_OM2;OVOC_OM2;OVOC_OM2;OVOC_OM2;OVOC_OM2;OVOC_OM2;OVOC_OM2;OVOC_OM2;OVOC_OM2;OVOC_OM2;OVOC_OM2;OVOC_OM2;OVOC_OM2	-	-	0	-	-		4	6	5	1	4	1	3	3	6	4	5	9	5	7	5	6	4	7	4	5	8	10	7	5	8	6	1	4	1	4	5	7	4	7	14
	OVOC11423	WBGene00248232	OVP14463	Ribokinase homolog	Conserved across all nematodes and hosts	307	3551	OVOC_OM4;OVOC_OM4;OVOC_OM4;OVOC_OM4;OVOC_OM4;OVOC_OM4;OVOC_OM4	-	-	0	-	-		1	0	2	0	3	1	0	2	0	0	0	5	2	5	5	7	5	2	3	2	0	7	8	1	0	3	0	3	1	0	4	0	0	0	9
	OVOC10769	WBGene00247578	OVP01957	-	Nematode-specific and conserved across nematode species	406	2366	OVOC_OM4;OVOC_OM4;OVOC_OM4;OVOC_OM4;OVOC_OM4;OVOC_OM4;OVOC_OM4	Y	0.923	1	-	-		1	0	4	0	2	0	0	5	2	1	2	4	2	3	1	3	4	4	2	5	2	4	4	1	0	9	0	3	0	0	15	2	1	2	5
	OVOC3973	WBGene00240782	OVP08764	K18743:CAPRIN1, GPIAP1: caprin-1	Conserved with some hosts	482	2957	OVOC_OM2;OVOC_OM2;OVOC_OM2;OVOC_OM2;OVOC_OM2;OVOC_OM2;OVOC_OM2	-	-	0	-	-		0	4	3	2	2	0	1	1	8	4	6	5	5	9	3	5	6	4	2	2	9	9	6	0	5	5	2	3	0	1	1	11	4	9	9
	OVOC1729	WBGene00238538	OVP02616	Putative glycerol-3-phosphate dehydrogenase, mitochondrial	Conserved across all nematodes and hosts	728	2323	OVOC_OM1b;OVOC_OM1b;OVOC_OM1b;OVOC_OM1b;OVOC_OM1b;OVOC_OM1b;OVOC_OM1b;OVOC_OM1b;OVOC_OM1b;OVOC_OM1b;OVOC_OM1b;OVOC_OM1b;OVOC_OM1b;OVOC_OM1b;OVOC_OM1b	-	-	1	-	-		1	11	5	0	0	0	5	2	8	2	5	10	8	9	7	13	10	12	0	5	8	12	14	1	18	6	0	0	0	7	3	13	2	6	16
	OVOC1838	WBGene00238647	OVP04678	IPR002921:Fungal lipase-like domain;IPR029058:Alpha/Beta hydrolase fold	Specific to nematodes and conserved with only some non-filarial species	526	1581	OVOC_OM1b;OVOC_OM1b;OVOC_OM1b;OVOC_OM1b;OVOC_OM1b;OVOC_OM1b;OVOC_OM1b	Y	0.895	0	-	-		1	0	5	0	0	0	0	0	6	2	5	10	9	8	3	6	4	6	0	0	7	11	6	1	0	6	0	0	0	0	0	10	4	7	34
	OVOC4538	WBGene00241347	OVP05911	GTP-binding protein SAR1 homolog	Conserved across all nematodes and hosts	194	839	OVOC_OM2;OVOC_OM2;OVOC_OM2;OVOC_OM2;OVOC_OM2;OVOC_OM2	-	-	0	-	-		0	1	0	0	0	0	1	1	2	0	1	3	3	3	0	3	2	1	0	2	2	4	3	0	2	0	0	0	0	2	2	3	0	1	9
	OVOC2709	WBGene00239518	OVP13208	K04437:FLNA: filamin	Conserved with some hosts	2589	7770	OVOC_OM1b;OVOC_OM1b;OVOC_OM1b;OVOC_OM1b;OVOC_OM1b;OVOC_OM1b;OVOC_OM1b;OVOC_OM1b;OVOC_OM1b;OVOC_OM1b;OVOC_OM1b;OVOC_OM1b;OVOC_OM1b;OVOC_OM1b;OVOC_OM1b;OVOC_OM1b;OVOC_OM1b;OVOC_OM1b;OVOC_OM1b;OVOC_OM1b;OVOC_OM1b;OVOC_OM1b;OVOC_OM1b;OVOC_OM1b;OVOC_OM1b;OVOC_OM1b;OVOC_OM1b;OVOC_OM1b;OVOC_OM1b;OVOC_OM1b;OVOC_OM1b;OVOC_OM1b;OVOC_OM1b;OVOC_OM1b;OVOC_OM1b;OVOC_OM1b;OVOC_OM1b;OVOC_OM1b;OVOC_OM1b;OVOC_OM1b…	-	-	0	-	-		1	1	34	0	4	2	2	1	30	10	26	66	53	50	28	64	37	34	6	3	40	76	69	1	1	41	0	4	2	2	1	30	11	28	117
	OVOC11838	WBGene00248647	OVP01137	TAR DNA-binding protein 43 homolog	Conserved across all nematodes and hosts	407	1224	OVOC_OM1a;OVOC_OM1a;OVOC_OM1a;OVOC_OM1a;OVOC_OM1a;OVOC_OM1a;OVOC_OM1a	-	-	0	-	-		0	1	2	0	0	0	0	0	8	5	8	6	6	7	5	7	6	3	0	0	8	8	7	0	1	3	0	0	0	0	0	13	7	14	8
	OVOC521	WBGene00237330	OVP01027	K14165:K14165: atypical dual specificity phosphatase [EC:3.1.3.16 3.1.3.48]	Conserved across all nematodes and hosts	204	1641	OVOC_OM1b;OVOC_OM1b;OVOC_OM1b;OVOC_OM1b;OVOC_OM1b;OVOC_OM1b;OVOC_OM1b;OVOC_OM1b;OVOC_OM1b;OVOC_OM1b;OVOC_OM1b	-	-	1	Y	0.889		1	2	2	1	0	0	4	0	1	1	0	1	1	0	0	2	1	2	1	4	2	1	2	1	4	2	1	0	0	9	0	1	1	0	2
	OVOC9425	WBGene00246234	OVP03536	Apoptosis-inducing factor 1, mitochondrial homolog	Conserved across all nematodes and hosts	694	2102	OVOC_OM3;OVOC_OM3;OVOC_OM3;OVOC_OM3;OVOC_OM3;OVOC_OM3;OVOC_OM3;OVOC_OM3;OVOC_OM3;OVOC_OM3;OVOC_OM3;OVOC_OM3;OVOC_OM3	-	-	1	Y	0.672		1	7	5	0	1	0	11	4	11	5	9	8	4	8	4	7	5	10	1	11	11	11	9	1	8	9	0	1	0	17	4	13	5	10	10
	OVOC8897	WBGene00245706	OVP08058	-	Filarial-specific and conserved across filarial species	657	3429	OVOC_OM3;OVOC_OM3;OVOC_OM3;OVOC_OM3;OVOC_OM3;OVOC_OM3;OVOC_OM3	-	-	0	-	-		9	4	4	2	1	0	13	4	3	8	3	6	6	5	1	9	1	9	2	13	8	7	9	10	5	4	2	2	0	22	4	3	8	4	6
	OVOC754	WBGene00237563	OVP06240	K24048:MPP2_6: MAGUK p55 subfamily member 2/6	Nematode-specific and conserved across nematode species	509	1530	OVOC_OM1b;OVOC_OM1b;OVOC_OM1b;OVOC_OM1b;OVOC_OM1b;OVOC_OM1b;OVOC_OM1b;OVOC_OM1b	-	-	0	-	-		3	0	6	0	2	0	4	5	0	2	2	5	6	6	4	7	7	6	2	5	3	9	8	4	0	7	0	3	0	5	8	0	2	2	9
	OVOC12241	WBGene00249050	OVP13870	Adenylate kinase isoenzyme 1 homolog	Conserved across all nematodes and hosts	406	1339	OVOC_OO_000003;OVOC_OO_000003;OVOC_OO_000003;OVOC_OO_000003;OVOC_OO_000003;OVOC_OO_000003;OVOC_OO_000003;OVOC_OO_000003;OVOC_OO_000003;OVOC_OO_000003;OVOC_OO_000003	-	-	2	-	-		0	14	0	0	0	0	0	0	0	2	1	0	6	6	0	7	8	14	0	0	2	8	9	0	35	0	0	0	0	0	0	0	2	2	0
	OVOC1460	WBGene00238269	OVP08022	K23961:	Conserved across all nematodes and hosts	2312	7385	OVOC_OM1b;OVOC_OM1b;OVOC_OM1b;OVOC_OM1b;OVOC_OM1b;OVOC_OM1b;OVOC_OM1b;OVOC_OM1b;OVOC_OM1b;OVOC_OM1b;OVOC_OM1b;OVOC_OM1b;OVOC_OM1b;OVOC_OM1b;OVOC_OM1b;OVOC_OM1b;OVOC_OM1b;OVOC_OM1b;OVOC_OM1b;OVOC_OM1b;OVOC_OM1b;OVOC_OM1b;OVOC_OM1b;OVOC_OM1b;OVOC_OM1b;OVOC_OM1b;OVOC_OM1b;OVOC_OM1b;OVOC_OM1b;OVOC_OM1b;OVOC_OM1b;OVOC_OM1b;OVOC_OM1b;OVOC_OM1b;OVOC_OM1b;OVOC_OM1b	-	-	0	-	-		4	2	23	7	11	5	3	21	23	15	26	38	29	32	15	34	29	23	12	22	34	49	42	4	2	25	7	12	7	3	25	32	18	30	51
	OVOC10501	WBGene00247310	OVP09002	Mitochondrial import receptor subunit TOM40 homolog	Conserved across all nematodes and hosts	326	2320	OVOC_OM4;OVOC_OM4;OVOC_OM4;OVOC_OM4;OVOC_OM4;OVOC_OM4;OVOC_OM4;OVOC_OM4;OVOC_OM4;OVOC_OM4;OVOC_OM4;OVOC_OM4;OVOC_OM4	-	-	0	Y	0.677		1	3	2	0	0	0	3	1	5	2	5	4	4	5	2	5	1	3	0	4	6	6	5	1	4	2	0	0	0	6	1	7	2	7	6
	OVOC10245	WBGene00247054	OVP06012	IPR002486:Nematode cuticle collagen, N-terminal;IPR008160:Collagen triple helix repeat	Nematode-specific and conserved across nematode species	330	1252	OVOC_OM4;OVOC_OM4;OVOC_OM4;OVOC_OM4;OVOC_OM4;OVOC_OM4;OVOC_OM4;OVOC_OM4;OVOC_OM4	-	-	1	-	-		0	0	3	0	1	0	0	0	2	0	1	4	6	5	3	6	5	3	1	0	2	7	6	0	0	3	0	1	0	0	0	3	0	1	14
	OVOC4400	WBGene00241209	OVP14392	IPR013320:Concanavalin A-like lectin/glucanase domain superfamily	Nematode-specific and conserved across nematode species	566	3175	OVOC_OM2;OVOC_OM2;OVOC_OM2;OVOC_OM2;OVOC_OM2;OVOC_OM2;OVOC_OM2;OVOC_OM2;OVOC_OM2;OVOC_OM2;OVOC_OM2	Y	0.69	0	-	-		0	0	2	0	0	0	0	0	1	0	0	16	15	10	5	10	7	2	0	0	1	17	12	0	0	2	0	0	0	0	0	1	0	0	53
	OVOC11092	WBGene00247901	OVP12598	K15979:SND1: staphylococcal nuclease domain-containing protein 1	Conserved across all nematodes and hosts	906	8813	OVOC_OM4;OVOC_OM4;OVOC_OM4;OVOC_OM4;OVOC_OM4;OVOC_OM4;OVOC_OM4;OVOC_OM4;OVOC_OM4;OVOC_OM4;OVOC_OM4;OVOC_OM4;OVOC_OM4;OVOC_OM4;OVOC_OM4;OVOC_OM4;OVOC_OM4;OVOC_OM4;OVOC_OM4;OVOC_OM4;OVOC_OM4;OVOC_OM4;OVOC_OM4;OVOC_OM4;OVOC_OM4;OVOC_OM4;OVOC_OM4;OVOC_OM4;OVOC_OM4;OVOC_OM4;OVOC_OM4;OVOC_OM4;OVOC_OM4;OVOC_OM4;OVOC_OM4;OVOC_OM4;OVOC_OM4	-	-	0	-	-		2	3	10	2	3	0	5	6	16	5	10	13	11	12	5	16	10	10	3	7	18	18	16	2	4	13	2	3	0	7	7	21	5	14	19
	OVOC5772	WBGene00242581	OVP09627	Guanine nucleotide-binding protein alpha-4 subunit homolog	Conserved across all nematodes and hosts	354	1065	OVOC_OM2;OVOC_OM2;OVOC_OM2;OVOC_OM2;OVOC_OM2;OVOC_OM2;OVOC_OM2	-	-	0	-	-		0	0	2	1	1	0	1	3	4	0	6	6	5	3	3	5	3	2	2	3	6	7	6	0	0	3	1	2	0	2	3	7	0	7	16
	OVOC13438	WBGene00255450	OVP14483	K01482:DDAH, ddaH: dimethylargininase [EC:3.5.3.18]	Conserved with some hosts	270	2885	OVOC_OM1b;OVOC_OM1b;OVOC_OM1b;OVOC_OM1b;OVOC_OM1b;OVOC_OM1b;OVOC_OM1b;OVOC_OM1b;OVOC_OM1b;OVOC_OM1b;OVOC_OM1b;OVOC_OM1b;OVOC_OM1b	-	-	0	-	-		1	1	3	0	1	1	2	3	2	2	3	3	3	5	1	3	3	4	1	4	3	5	3	1	1	4	0	1	1	3	3	4	2	4	5
	OVOC2011	WBGene00238820	OVP07196	Phospholysine phosphohistidine inorganic pyrophosphate phosphatase homolog	Conserved with some hosts	266	1708	OVOC_OM1b;OVOC_OM1b;OVOC_OM1b;OVOC_OM1b;OVOC_OM1b;OVOC_OM1b	-	-	0	-	-		0	5	1	0	0	0	4	1	4	1	1	4	3	3	1	3	4	5	0	5	4	5	4	0	7	2	0	0	0	4	1	6	1	1	7
	OVOC9933	WBGene00246742	OVP12774	ATP-dependent Clp protease proteolytic subunit 1, mitochondrial homolog	Conserved across all nematodes and hosts	218	1795	OVOC_OM4;OVOC_OM4;OVOC_OM4;OVOC_OM4;OVOC_OM4;OVOC_OM4	-	-	0	-	-		0	2	1	0	0	0	1	1	2	0	2	1	3	2	1	2	1	2	0	1	3	3	2	0	4	2	0	0	0	1	2	6	0	3	3
	OVOC11592	WBGene00248401	OVP14471	IPR002347:Short-chain dehydrogenase/reductase SDR;IPR003033:SCP2 sterol-binding domain;IPR036291:NAD(P)-binding domain superfamily;IPR036527:SCP2 sterol-binding domain superfamily	Conserved across all nematodes and hosts	404	1215	OVOC_OM4;OVOC_OM4;OVOC_OM4;OVOC_OM4;OVOC_OM4;OVOC_OM4;OVOC_OM4;OVOC_OM4	-	-	0	Y	0.622		0	0	3	0	2	0	0	0	8	3	3	10	9	5	5	9	0	3	2	0	8	10	10	0	0	3	0	2	0	0	0	16	3	3	17
	OVOC9831	WBGene00246640	OVP04692	K03035:PSMD12, RPN5: 26S proteasome regulatory subunit N5	Conserved across all nematodes and hosts	494	1485	OVOC_OM4;OVOC_OM4;OVOC_OM4;OVOC_OM4;OVOC_OM4;OVOC_OM4;OVOC_OM4;OVOC_OM4;OVOC_OM4;OVOC_OM4;OVOC_OM4;OVOC_OM4	-	-	0	-	-		0	3	4	0	2	0	3	2	8	3	6	7	5	5	4	3	5	4	2	4	10	9	6	0	5	9	0	2	0	5	3	10	3	9	12
	OVOC6632	WBGene00243441	OVP10843	Putative 26S protease regulatory subunit 4	Conserved across all nematodes and hosts	443	1336	OVOC_OM2;OVOC_OM2;OVOC_OM2;OVOC_OM2;OVOC_OM2;OVOC_OM2;OVOC_OM2;OVOC_OM2;OVOC_OM2;OVOC_OM2	-	-	0	Y	0.615		0	6	5	0	0	0	1	5	6	2	5	7	4	8	2	8	4	8	0	5	9	10	9	0	7	6	0	0	0	1	5	11	3	9	9
	OVOC5072	WBGene00241881	OVP03679	Paralyzed arrest at two-fold protein 6 homolog	Conserved across all nematodes and hosts	379	1176	OVOC_OM2;OVOC_OM2;OVOC_OM2;OVOC_OM2;OVOC_OM2;OVOC_OM2;OVOC_OM2;OVOC_OM2	-	-	0	Y	0.817		0	0	3	0	0	0	0	2	3	1	3	7	6	4	5	7	6	3	0	2	4	9	9	0	0	5	0	0	0	0	4	4	1	5	10
	OVOC3203	WBGene00240012	OVP05525	Adenylyl cyclase-associated protein homolog	Conserved with some hosts	1085	3258	OVOC_OM1b;OVOC_OM1b;OVOC_OM1b;OVOC_OM1b;OVOC_OM1b;OVOC_OM1b;OVOC_OM1b;OVOC_OM1b;OVOC_OM1b;OVOC_OM1b;OVOC_OM1b;OVOC_OM1b	-	-	0	-	-		3	9	6	2	2	0	13	7	7	4	8	10	7	7	3	7	7	10	3	13	9	11	8	3	13	6	3	2	0	33	8	10	6	13	14
	OVOC2917	WBGene00239726	OVP04658	FAD-linked sulfhydryl oxidase ALR homolog	Conserved with some hosts	178	537	OVOC_OM1b;OVOC_OM1b;OVOC_OM1b	-	-	0	Y	0.662		1	2	0	0	0	0	4	0	2	0	3	4	2	1	0	2	1	2	0	4	3	4	2	1	2	0	0	0	0	8	0	2	0	3	6
	OVOC7935	WBGene00244744	OVP04914	Putative actin-related protein 2\/3 complex subunit 2	Conserved across all nematodes and hosts	301	1418	OVOC_OM3;OVOC_OM3;OVOC_OM3;OVOC_OM3;OVOC_OM3;OVOC_OM3;OVOC_OM3;OVOC_OM3;OVOC_OM3	-	-	0	-	-		0	1	3	0	2	0	1	2	5	2	4	4	3	6	2	4	3	3	2	2	5	6	4	0	1	5	0	2	0	1	2	7	2	5	7
	OVOC311	WBGene00237120	OVP12580	IPR002035:von Willebrand factor, type A;IPR030755:von Willebrand factor A domain-containing protein 2;IPR036465:von Willebrand factor A-like domain superfamily	Specific to nematodes and conserved with only some non-filarial species	1843	5841	OVOC_OM1b;OVOC_OM1b;OVOC_OM1b;OVOC_OM1b;OVOC_OM1b;OVOC_OM1b;OVOC_OM1b;OVOC_OM1b;OVOC_OM1b;OVOC_OM1b;OVOC_OM1b;OVOC_OM1b;OVOC_OM1b;OVOC_OM1b;OVOC_OM1b;OVOC_OM1b;OVOC_OM1b;OVOC_OM1b;OVOC_OM1b;OVOC_OM1b;OVOC_OM1b;OVOC_OM1b;OVOC_OM1b;OVOC_OM1b;OVOC_OM1b;OVOC_OM1b;OVOC_OM1b;OVOC_OM1b;OVOC_OM1b;OVOC_OM1b	-	-	0	-	-		1	0	5	0	2	2	1	0	7	0	0	61	46	20	13	40	29	6	3	1	7	63	44	1	0	6	0	2	2	1	0	8	0	0	143
	OVOC11951	WBGene00248760	OVP01350	-	Specific to nematodes and conserved with only some non-filarial species	230	930	OVOC_OM1a;OVOC_OM1a;OVOC_OM1a;OVOC_OM1a;OVOC_OM1a	Y	0.514	0	Y	0.717		2	0	3	0	1	1	0	4	0	2	2	0	0	0	0	2	2	4	2	4	2	0	2	2	0	7	0	1	1	0	7	0	2	4	0
	OVOC5552	WBGene00242361	OVP04464	AP-2 complex subunit alpha homolog	Conserved across all nematodes and hosts	941	2826	OVOC_OM2;OVOC_OM2;OVOC_OM2;OVOC_OM2;OVOC_OM2;OVOC_OM2;OVOC_OM2;OVOC_OM2;OVOC_OM2;OVOC_OM2;OVOC_OM2;OVOC_OM2;OVOC_OM2;OVOC_OM2;OVOC_OM2;OVOC_OM2;OVOC_OM2;OVOC_OM2;OVOC_OM2;OVOC_OM2;OVOC_OM2	-	-	0	-	-		1	0	8	1	2	1	1	6	14	5	12	18	9	15	10	17	10	8	3	6	17	21	19	1	0	9	1	2	1	1	6	21	5	17	34
	OVOC11414	WBGene00248223	OVP13873	DNA-directed RNA polymerases I, II, and III subunit RPABC1 homolog	Conserved with some hosts	211	3384	OVOC_OM4;OVOC_OM4;OVOC_OM4;OVOC_OM4;OVOC_OM4;OVOC_OM4;OVOC_OM4;OVOC_OM4;OVOC_OM4;OVOC_OM4;OVOC_OM4;OVOC_OM4;OVOC_OM4;OVOC_OM4;OVOC_OM4;OVOC_OM4;OVOC_OM4;OVOC_OM4;OVOC_OM4;OVOC_OM4	-	-	0	-	-		0	0	1	0	0	0	1	0	3	2	4	4	3	3	2	3	2	1	0	1	4	4	3	0	0	1	0	0	0	1	0	7	2	7	10
	OVOC1255	WBGene00238064	OVP11290	IPR000504:RNA recognition motif domain;IPR012677:Nucleotide-binding alpha-beta plait domain superfamily;IPR035979:RNA-binding domain superfamily	Conserved across all nematodes and hosts	499	3783	OVOC_OM1b;OVOC_OM1b;OVOC_OM1b;OVOC_OM1b;OVOC_OM1b;OVOC_OM1b;OVOC_OM1b	-	-	0	-	-		0	2	4	0	0	0	1	0	9	3	11	7	7	11	3	4	4	5	0	1	12	11	7	0	2	7	0	0	0	1	0	16	5	14	13
	OVOC11663	WBGene00248472	OVP13464	Guanine nucleotide-binding protein G(o) subunit alpha homolog	Conserved across all nematodes and hosts	354	2415	OVOC_OM1a;OVOC_OM1a;OVOC_OM1a;OVOC_OM1a;OVOC_OM1a;OVOC_OM1a;OVOC_OM1a;OVOC_OM1a;OVOC_OM1a	-	-	0	-	-		0	0	2	0	0	0	0	3	4	0	0	6	5	3	6	8	6	2	0	3	4	8	8	0	0	2	0	0	0	0	3	5	0	0	14
	OVOC4487	WBGene00241296	OVP00026	K21918:KCTD8_12_16: BTB/POZ domain-containing protein KCTD8/12/16	Conserved with some hosts	188	567	OVOC_OM2;OVOC_OM2;OVOC_OM2;OVOC_OM2;OVOC_OM2;OVOC_OM2	-	-	0	Y	0.687		0	0	4	0	0	0	0	0	3	2	2	3	3	1	2	3	3	4	0	0	3	4	5	0	0	5	0	0	0	0	0	4	2	3	5
	OVOC6193	WBGene00243002	OVP06722	Signal recognition particle receptor subunit beta homolog	Conserved across all nematodes and hosts	254	878	OVOC_OM2;OVOC_OM2;OVOC_OM2;OVOC_OM2;OVOC_OM2	-	-	1	-	-		0	0	3	0	1	0	1	2	4	1	4	5	4	6	1	5	5	3	1	2	5	7	6	0	0	3	0	1	0	1	2	4	1	5	7
	OVOC1855	WBGene00238664	OVP13391	K16939:SEPT6_8_11: septin 6/8/11	Conserved across all nematodes and hosts	622	1869	OVOC_OM1b;OVOC_OM1b;OVOC_OM1b;OVOC_OM1b;OVOC_OM1b;OVOC_OM1b;OVOC_OM1b;OVOC_OM1b;OVOC_OM1b;OVOC_OM1b;OVOC_OM1b;OVOC_OM1b;OVOC_OM1b;OVOC_OM1b	-	-	0	-	-		0	3	6	3	0	2	5	0	12	7	14	6	5	9	0	3	1	6	5	5	17	9	3	0	3	8	3	0	3	6	0	16	9	29	7
	OVOC9483	WBGene00246292	OVP09680	Putative glutamine--tRNA ligase	Conserved across all nematodes and hosts	788	3172	OVOC_OM3;OVOC_OM3;OVOC_OM3;OVOC_OM3;OVOC_OM3;OVOC_OM3;OVOC_OM3;OVOC_OM3;OVOC_OM3;OVOC_OM3;OVOC_OM3;OVOC_OM3;OVOC_OM3;OVOC_OM3;OVOC_OM3;OVOC_OM3;OVOC_OM3;OVOC_OM3;OVOC_OM3	-	-	0	-	-		3	4	7	0	2	0	3	1	9	4	11	12	12	10	7	9	9	8	2	4	12	14	10	3	7	11	0	2	0	3	3	15	5	14	15
	OVOC11179	WBGene00247988	OVP02962	IPR008689:ATP synthase, F0 complex, subunit D, mitochondrial;IPR036228:ATP synthase, F0 complex, subunit D superfamily, mitochondrial	Specific to nematodes and conserved with only some non-filarial species	191	699	OVOC_OM4;OVOC_OM4;OVOC_OM4;OVOC_OM4	-	-	0	-	-		1	1	1	1	0	0	2	2	2	1	2	2	2	2	1	3	3	2	1	4	3	5	4	1	1	2	1	0	0	2	2	2	1	3	2
	OVOC6224	WBGene00243033	OVP00611	Putative histone-binding protein Caf1	Conserved across all nematodes and hosts	418	1257	OVOC_OM2;OVOC_OM2;OVOC_OM2;OVOC_OM2;OVOC_OM2;OVOC_OM2;OVOC_OM2;OVOC_OM2;OVOC_OM2	-	-	0	-	-		0	1	2	1	0	1	2	0	7	3	7	4	5	6	3	5	2	3	2	2	8	7	6	0	1	2	1	0	1	3	0	12	5	14	8
	OVOC8619	WBGene00245428	OVP10578	Proteasomal ubiquitin receptor ADRM1 homolog	Conserved with some hosts	425	1996	OVOC_OM3;OVOC_OM3;OVOC_OM3;OVOC_OM3;OVOC_OM3;OVOC_OM3;OVOC_OM3;OVOC_OM3;OVOC_OM3	-	-	0	-	-		1	3	2	0	1	0	2	3	6	3	6	3	4	6	1	4	3	3	1	3	8	7	5	1	5	2	0	1	0	4	4	11	4	11	4
	OVOC2402	WBGene00239211	OVP05025	K11338:RUVBL2, RVB2, INO80J: RuvB-like protein 2 [EC:3.6.4.12]	Conserved across all nematodes and hosts	449	2360	OVOC_OM1b;OVOC_OM1b;OVOC_OM1b;OVOC_OM1b;OVOC_OM1b;OVOC_OM1b;OVOC_OM1b;OVOC_OM1b	-	-	0	-	-		1	4	4	1	0	0	3	0	9	3	8	6	7	6	1	6	2	5	1	3	9	8	6	2	5	4	1	0	0	4	0	16	3	13	8
	OVOC1357	WBGene00238166	OVP07831	-	Specific to nematodes and conserved with only some non-filarial species	627	1891	OVOC_OM1b;OVOC_OM1b;OVOC_OM1b;OVOC_OM1b;OVOC_OM1b;OVOC_OM1b;OVOC_OM1b;OVOC_OM1b;OVOC_OM1b;OVOC_OM1b;OVOC_OM1b;OVOC_OM1b;OVOC_OM1b;OVOC_OM1b;OVOC_OM1b	-	-	0	-	-		0	1	4	0	1	3	2	0	8	7	15	11	6	12	5	6	3	5	3	2	16	17	7	0	1	5	0	1	3	2	0	19	9	21	16
	OVOC95	WBGene00236904	OVP01696	26S protease regulatory subunit 6A homolog	Conserved across all nematodes and hosts	440	1680	OVOC_OM1b;OVOC_OM1b;OVOC_OM1b;OVOC_OM1b;OVOC_OM1b;OVOC_OM1b;OVOC_OM1b;OVOC_OM1b;OVOC_OM1b	-	-	0	-	-		0	3	1	1	2	0	3	1	8	2	7	7	3	7	2	4	2	3	2	3	8	9	4	0	5	1	1	4	0	5	1	9	2	11	7
	OVOC10476	WBGene00247285	OVP09164	Uncharacterized serine carboxypeptidase homolog	Conserved with some hosts	473	1422	OVOC_OM4;OVOC_OM4;OVOC_OM4;OVOC_OM4;OVOC_OM4;OVOC_OM4;OVOC_OM4;OVOC_OM4;OVOC_OM4	Y	0.606	0	-	-		0	5	3	1	0	0	1	1	7	1	5	5	2	5	1	3	4	5	1	2	7	5	5	0	10	6	1	0	0	1	1	18	1	18	7
	OVOC8049	WBGene00244858	OVP08234	Apoptosis regulator ced-9 homolog	Specific to nematodes and conserved with only some non-filarial species	232	3735	OVOC_OM3;OVOC_OM3;OVOC_OM3;OVOC_OM3	-	-	1	-	-		0	0	2	0	0	0	0	0	4	3	3	3	2	4	1	1	1	2	0	0	4	4	1	0	0	3	0	0	0	0	0	12	5	9	6
	OVOC8098	WBGene00244907	OVP05392	K17278:PGRMC1_2: membrane-associated progesterone receptor component	Conserved with some hosts	170	513	OVOC_OM3;OVOC_OM3;OVOC_OM3	-	-	1	-	-		0	2	1	0	0	0	0	0	4	1	4	3	4	3	0	4	2	2	0	0	4	4	4	0	2	1	0	0	0	0	0	5	1	8	4
	OVOC4274	WBGene00241083	OVP00628	Putative pyrroline-5-carboxylate reductase	Conserved across all nematodes and hosts	292	879	OVOC_OM2;OVOC_OM2;OVOC_OM2;OVOC_OM2;OVOC_OM2;OVOC_OM2;OVOC_OM2;OVOC_OM2;OVOC_OM2;OVOC_OM2	-	-	0	Y	0.605		0	3	2	1	1	0	3	0	5	1	3	5	4	3	1	6	3	3	2	3	5	5	6	0	4	2	1	1	0	3	0	6	1	4	6
	OVOC7601	WBGene00244410	OVP11393	DDB1- and CUL4-associated factor 11 homolog	Conserved with some hosts	406	1221	OVOC_OM3;OVOC_OM3;OVOC_OM3;OVOC_OM3;OVOC_OM3;OVOC_OM3;OVOC_OM3;OVOC_OM3;OVOC_OM3;OVOC_OM3;OVOC_OM3	-	-	0	-	-		3	7	0	0	1	0	10	1	2	2	0	1	5	0	1	5	0	8	1	10	3	5	5	3	8	0	0	1	0	17	1	2	3	0	3
	OVOC7275	WBGene00244084	OVP05088	K00507:SCD, desC: stearoyl-CoA desaturase (Delta-9 desaturase) [EC:1.14.19.1]	Conserved with some hosts	345	1038	OVOC_OM2;OVOC_OM2;OVOC_OM2;OVOC_OM2;OVOC_OM2;OVOC_OM2;OVOC_OM2;OVOC_OM2;OVOC_OM2	-	-	3	-	-		3	1	4	0	3	1	2	0	3	2	4	3	1	4	2	2	3	4	3	2	4	4	3	4	2	4	0	4	1	2	0	4	3	7	6
	OVOC5054	WBGene00241863	OVP03157	K14007:SEC24: protein transport protein SEC24	Conserved across all nematodes and hosts	1115	3575	OVOC_OM2;OVOC_OM2;OVOC_OM2;OVOC_OM2;OVOC_OM2;OVOC_OM2;OVOC_OM2;OVOC_OM2;OVOC_OM2;OVOC_OM2;OVOC_OM2;OVOC_OM2;OVOC_OM2;OVOC_OM2;OVOC_OM2;OVOC_OM2;OVOC_OM2;OVOC_OM2;OVOC_OM2;OVOC_OM2;OVOC_OM2;OVOC_OM2	-	-	0	-	-		1	5	6	2	4	0	4	5	11	6	12	17	12	12	5	14	8	6	4	5	14	17	14	1	5	10	2	6	0	4	6	15	10	22	34
	OVOC7881	WBGene00244690	OVP13732	Ubiquitin-40S ribosomal protein S27a homolog	Conserved across all nematodes and hosts	162	869	OVOC_OM3;OVOC_OM3;OVOC_OM3;OVOC_OM3;OVOC_OM3;OVOC_OM3;OVOC_OM3;OVOC_OM3;OVOC_OM3;OVOC_OM3	-	-	0	Y	0.855		0	2	1	0	0	0	1	0	2	1	2	3	2	2	0	3	2	2	0	1	2	3	3	0	3	1	0	0	0	2	0	3	1	3	5
	OVOC10644	WBGene00247453	OVP00065	Guanine nucleotide-binding protein subunit beta-1 homolog	Conserved across all nematodes and hosts	340	3153	OVOC_OM4;OVOC_OM4;OVOC_OM4;OVOC_OM4;OVOC_OM4;OVOC_OM4;OVOC_OM4	-	-	0	-	-		0	0	2	0	1	1	1	2	4	1	3	5	4	5	3	4	3	2	2	2	4	6	4	0	0	3	0	1	1	1	3	7	1	3	8
	OVOC5459	WBGene00242268	OVP07792	-	Filarial-specific and conserved across filarial species	434	2516	OVOC_OM2;OVOC_OM2;OVOC_OM2;OVOC_OM2;OVOC_OM2;OVOC_OM2;OVOC_OM2;OVOC_OM2;OVOC_OM2	-	-	0	Y	0.788		5	2	5	0	2	0	0	6	0	1	1	0	0	1	0	1	1	5	2	6	1	1	1	7	2	12	0	3	0	0	18	0	1	1	0
	OVOC6746	WBGene00243555	OVP05273	Proteasome subunit beta type-8 homolog	Conserved across all nematodes and hosts	277	2147	OVOC_OM2;OVOC_OM2;OVOC_OM2;OVOC_OM2;OVOC_OM2;OVOC_OM2;OVOC_OM2	-	-	0	-	-		1	1	1	0	0	1	3	5	3	0	4	4	4	4	0	3	1	1	1	5	4	5	4	1	1	1	0	0	1	3	6	3	0	7	5
	OVOC9842	WBGene00246651	OVP14421	K03063:PSMC4, RPT3: 26S proteasome regulatory subunit T3	Conserved across all nematodes and hosts	408	1841	OVOC_OM4;OVOC_OM4;OVOC_OM4;OVOC_OM4;OVOC_OM4;OVOC_OM4;OVOC_OM4;OVOC_OM4;OVOC_OM4	-	-	0	-	-		1	3	1	0	0	0	3	1	5	3	9	6	6	7	1	4	3	3	0	3	9	9	4	1	4	2	0	0	0	4	2	11	3	14	8
	OVOC7954	WBGene00244763	OVP14565	Tubulin alpha-4A chain homolog	Conserved across all nematodes and hosts	450	2136	OVOC_OM3;OVOC_OM3;OVOC_OM3;OVOC_OM3;OVOC_OM3;OVOC_OM3;OVOC_OM3;OVOC_OM3;OVOC_OM3;OVOC_OM3;OVOC_OM3	-	-	0	Y	0.647		0	0	4	0	1	1	1	0	4	1	3	6	5	5	3	5	5	4	2	1	4	6	6	0	0	4	0	1	1	1	0	6	1	5	19
	OVOC10443	WBGene00247252	OVP01916	-	Specific to nematodes and conserved with only some non-filarial species	337	2621	OVOC_OM4;OVOC_OM4;OVOC_OM4;OVOC_OM4;OVOC_OM4;OVOC_OM4;OVOC_OM4;OVOC_OM4;OVOC_OM4;OVOC_OM4	-	-	0	Y	0.806		0	0	1	0	1	0	0	1	0	0	0	5	6	5	4	8	6	1	1	1	0	7	9	0	0	2	0	1	0	0	1	0	0	0	7
	OVOC12409	WBGene00249218	OVP11978	Prolyl 4-hydroxylase subunit alpha-1 homolog	Conserved across all nematodes and hosts	589	1770	OVOC_OO_000019;OVOC_OO_000019;OVOC_OO_000019;OVOC_OO_000019;OVOC_OO_000019;OVOC_OO_000019;OVOC_OO_000019;OVOC_OO_000019;OVOC_OO_000019;OVOC_OO_000019;OVOC_OO_000019;OVOC_OO_000019	Y	0.959	0	-	-		0	0	0	0	0	0	0	2	0	0	0	21	16	8	5	14	6	0	0	2	0	22	14	0	0	0	0	0	0	0	2	0	0	0	61
	OVOC5756	WBGene00242565	OVP02915	Apoptosis inhibitor 5 homolog	Conserved with some hosts	503	1512	OVOC_OM2;OVOC_OM2;OVOC_OM2;OVOC_OM2;OVOC_OM2;OVOC_OM2;OVOC_OM2;OVOC_OM2;OVOC_OM2;OVOC_OM2;OVOC_OM2	-	-	0	-	-		0	2	5	0	0	0	1	0	12	6	6	11	7	9	4	6	6	5	0	1	13	12	6	0	2	8	0	0	0	1	0	18	6	10	16
	OVOC664	WBGene00237473	OVP00077	NAD(P)H-hydrate epimerase homolog	Conserved across all nematodes and hosts	264	934	OVOC_OM1b;OVOC_OM1b;OVOC_OM1b;OVOC_OM1b	-	-	0	-	-		1	1	2	0	2	0	1	2	2	2	1	4	3	2	3	2	3	2	2	2	3	4	3	1	1	3	0	3	0	1	3	2	3	1	5
	OVOC593	WBGene00237402	OVP02747	Pyruvate kinase homolog	Conserved across all nematodes and hosts	529	2451	OVOC_OM1b;OVOC_OM1b;OVOC_OM1b;OVOC_OM1b;OVOC_OM1b;OVOC_OM1b;OVOC_OM1b;OVOC_OM1b;OVOC_OM1b;OVOC_OM1b;OVOC_OM1b;OVOC_OM1b	-	-	0	-	-		0	20	0	0	0	0	0	0	0	3	0	0	3	4	0	5	4	20	0	0	3	5	6	0	50	0	0	0	0	0	0	0	6	0	0
	OVOC5808	WBGene00242617	OVP10874	Putative actin-related protein 2\/3 complex subunit 4	Conserved with some hosts	169	750	OVOC_OM2;OVOC_OM2;OVOC_OM2;OVOC_OM2;OVOC_OM2	-	-	0	-	-		0	1	1	0	1	0	1	1	2	1	3	3	3	3	1	2	2	1	1	1	3	3	3	0	1	1	0	1	0	1	1	3	1	3	3
	OVOC7353	WBGene00244162	OVP13445	Putative D-lactate dehydrogenase, mitochondrial	Conserved with some hosts	471	1416	OVOC_OM2;OVOC_OM2;OVOC_OM2;OVOC_OM2;OVOC_OM2;OVOC_OM2;OVOC_OM2;OVOC_OM2;OVOC_OM2;OVOC_OM2;OVOC_OM2;OVOC_OM2	-	-	0	Y	0.751		1	5	2	0	1	0	6	2	5	1	4	7	6	6	4	6	6	5	1	6	6	7	7	1	7	2	0	1	0	8	2	7	1	5	12
	OVOC2792	WBGene00239601	OVP02828	K10477:BTBD1_2: BTB/POZ domain-containing protein 1/2	Specific to nematodes and conserved with only some non-filarial species	645	2361	OVOC_OM1b;OVOC_OM1b;OVOC_OM1b;OVOC_OM1b;OVOC_OM1b;OVOC_OM1b;OVOC_OM1b;OVOC_OM1b;OVOC_OM1b;OVOC_OM1b;OVOC_OM1b;OVOC_OM1b;OVOC_OM1b;OVOC_OM1b	-	-	0	-	-		0	3	5	0	0	0	5	1	10	4	12	11	8	11	8	9	9	5	0	5	13	11	10	0	3	5	0	0	0	6	1	15	5	16	14
	OVOC8895	WBGene00245704	OVP09420	IPR002048:EF-hand domain;IPR011992:EF-hand domain pair;IPR018247:EF-Hand 1, calcium-binding site	Specific to nematodes and conserved with only some non-filarial species	542	1827	OVOC_OM3;OVOC_OM3;OVOC_OM3;OVOC_OM3;OVOC_OM3;OVOC_OM3;OVOC_OM3;OVOC_OM3;OVOC_OM3;OVOC_OM3;OVOC_OM3	Y	0.842	0	Y	0.645		0	0	11	0	0	0	0	0	11	4	6	12	14	12	1	1	0	11	0	0	11	17	1	0	0	13	0	0	0	0	0	16	5	12	25
	OVOC4212	WBGene00241021	OVP10133	2-oxoglutarate dehydrogenase, mitochondrial homolog	Conserved across all nematodes and hosts	1029	3090	OVOC_OM2;OVOC_OM2;OVOC_OM2;OVOC_OM2;OVOC_OM2;OVOC_OM2;OVOC_OM2;OVOC_OM2;OVOC_OM2;OVOC_OM2;OVOC_OM2;OVOC_OM2;OVOC_OM2;OVOC_OM2;OVOC_OM2;OVOC_OM2;OVOC_OM2;OVOC_OM2;OVOC_OM2	-	-	0	-	-		1	24	4	0	0	0	4	4	10	5	6	8	7	12	6	11	11	25	0	8	12	13	14	1	52	4	0	0	0	4	5	13	5	7	11
	OVOC2546	WBGene00239355	OVP11106	IPR001509:NAD-dependent epimerase/dehydratase;IPR036291:NAD(P)-binding domain superfamily	Specific to nematodes and conserved with only some non-filarial species	391	3354	OVOC_OM1b;OVOC_OM1b;OVOC_OM1b;OVOC_OM1b;OVOC_OM1b;OVOC_OM1b;OVOC_OM1b;OVOC_OM1b	-	-	0	-	-		0	0	6	0	2	0	1	1	2	1	2	8	7	7	4	7	2	6	2	1	2	9	8	0	0	6	0	3	0	3	1	3	1	3	14
	OVOC1495	WBGene00238304	OVP05909	K10704:UBE2V: ubiquitin-conjugating enzyme E2 variant	Conserved across all nematodes and hosts	139	3661	OVOC_OM1b;OVOC_OM1b;OVOC_OM1b;OVOC_OM1b;OVOC_OM1b;OVOC_OM1b;OVOC_OM1b;OVOC_OM1b;OVOC_OM1b	-	-	0	Y	0.744		0	1	0	0	1	0	2	1	4	1	2	2	3	1	1	1	2	1	1	3	5	4	3	0	1	0	0	1	0	2	1	4	1	2	2
	OVOC11530	WBGene00248339	OVP13054	FAS-associated factor 1 homolog	Conserved with some hosts	557	5209	OVOC_OM4;OVOC_OM4;OVOC_OM4;OVOC_OM4;OVOC_OM4;OVOC_OM4;OVOC_OM4;OVOC_OM4;OVOC_OM4;OVOC_OM4;OVOC_OM4;OVOC_OM4;OVOC_OM4	-	-	0	-	-		0	5	5	0	2	1	2	1	10	6	9	9	6	12	1	6	4	7	2	3	14	15	8	0	6	6	0	2	1	2	1	13	8	14	11
	OVOC2918	WBGene00239727	OVP10449	Putative uridine-cytidine kinase	Conserved across all nematodes and hosts	250	2330	OVOC_OM1b;OVOC_OM1b;OVOC_OM1b;OVOC_OM1b;OVOC_OM1b;OVOC_OM1b;OVOC_OM1b;OVOC_OM1b;OVOC_OM1b;OVOC_OM1b;OVOC_OM1b	-	-	0	Y	0.768		2	4	1	1	0	0	4	2	2	1	1	2	3	1	2	3	1	4	1	5	2	3	3	2	5	1	1	0	0	6	2	3	1	1	2
	OVOC11289	WBGene00248098	OVP08053	IPR016024:Armadillo-type fold	Conserved with some hosts	801	4687	OVOC_OM4;OVOC_OM4;OVOC_OM4;OVOC_OM4;OVOC_OM4;OVOC_OM4;OVOC_OM4;OVOC_OM4;OVOC_OM4;OVOC_OM4;OVOC_OM4;OVOC_OM4;OVOC_OM4;OVOC_OM4;OVOC_OM4;OVOC_OM4;OVOC_OM4;OVOC_OM4;OVOC_OM4;OVOC_OM4;OVOC_OM4;OVOC_OM4;OVOC_OM4;OVOC_OM4;OVOC_OM4;OVOC_OM4;OVOC_OM4;OVOC_OM4;OVOC_OM4;OVOC_OM4;OVOC_OM4;OVOC_OM4;OVOC_OM4;OVOC_OM4;OVOC_OM4;OVOC_OM4;OVOC_OM4;OVOC_OM4;OVOC_OM4;OVOC_OM4;OVOC_OM4;OVOC_OM4;OVOC_OM4;OVOC_OM4;OVO…	-	-	0	Y	0.684		6	14	3	0	0	0	16	0	4	3	3	7	6	2	0	7	1	15	0	16	4	7	7	9	19	3	0	0	0	35	0	4	4	3	7
	OVOC9116	WBGene00245925	OVP08651	Protein LSM12 homolog	Conserved with some hosts	253	1149	OVOC_OM3;OVOC_OM3;OVOC_OM3;OVOC_OM3;OVOC_OM3	-	-	0	-	-		0	3	1	0	0	0	2	1	5	1	5	3	1	4	1	3	1	3	0	3	5	4	3	0	3	1	0	0	0	2	1	10	1	10	4
	OVOC3216	WBGene00240025	OVP11343	K17800:LETM1, MDM38: LETM1 and EF-hand domain-containing protein 1, mitochondrial	Conserved across all nematodes and hosts	785	2358	OVOC_OM1b;OVOC_OM1b;OVOC_OM1b;OVOC_OM1b;OVOC_OM1b;OVOC_OM1b;OVOC_OM1b;OVOC_OM1b;OVOC_OM1b;OVOC_OM1b;OVOC_OM1b;OVOC_OM1b;OVOC_OM1b;OVOC_OM1b	-	-	1	-	-		1	14	5	1	0	0	5	4	9	2	6	10	6	8	5	9	8	15	1	8	10	12	12	2	20	5	1	0	0	7	6	12	4	11	16
	OVOC9023	WBGene00245832	OVP06108	Dipeptidase C homolog	Conserved across all nematodes and hosts	473	1422	OVOC_OM3;OVOC_OM3;OVOC_OM3;OVOC_OM3;OVOC_OM3;OVOC_OM3;OVOC_OM3;OVOC_OM3;OVOC_OM3;OVOC_OM3;OVOC_OM3;OVOC_OM3	-	-	0	Y	0.627		3	3	2	1	2	0	7	1	3	3	4	4	2	4	1	5	3	4	2	7	5	5	6	4	3	2	1	2	0	12	3	5	3	5	7
	OVOC1459	WBGene00238268	OVP06555	K01596:E4.1.1.32, pckA, PCK: phosphoenolpyruvate carboxykinase (GTP) [EC:4.1.1.32]	Conserved across all nematodes and hosts	705	2118	OVOC_OM1b;OVOC_OM1b;OVOC_OM1b;OVOC_OM1b;OVOC_OM1b;OVOC_OM1b;OVOC_OM1b;OVOC_OM1b;OVOC_OM1b;OVOC_OM1b;OVOC_OM1b;OVOC_OM1b;OVOC_OM1b	-	-	1	-	-		0	0	2	0	0	0	0	0	7	3	6	5	3	5	3	5	3	2	0	0	8	5	5	0	0	10	0	0	0	0	0	18	10	19	14
	OVOC7553	WBGene00244362	OVP14521	Calpain clp-1 homolog	Conserved across all nematodes and hosts	825	2717	OVOC_OM3;OVOC_OM3;OVOC_OM3;OVOC_OM3;OVOC_OM3;OVOC_OM3;OVOC_OM3;OVOC_OM3;OVOC_OM3;OVOC_OM3;OVOC_OM3;OVOC_OM3;OVOC_OM3;OVOC_OM3;OVOC_OM3;OVOC_OM3;OVOC_OM3;OVOC_OM3;OVOC_OM3;OVOC_OM3;OVOC_OM3	-	-	0	-	-		2	7	7	1	2	1	5	5	13	6	14	10	7	13	4	7	5	10	3	8	16	14	7	2	7	8	1	2	1	5	6	21	7	19	13
	OVOC10634	WBGene00247443	OVP07885	Putative cortactin	Conserved with some hosts	795	2388	OVOC_OM4;OVOC_OM4;OVOC_OM4;OVOC_OM4;OVOC_OM4;OVOC_OM4;OVOC_OM4;OVOC_OM4;OVOC_OM4;OVOC_OM4;OVOC_OM4;OVOC_OM4;OVOC_OM4;OVOC_OM4;OVOC_OM4;OVOC_OM4;OVOC_OM4;OVOC_OM4;OVOC_OM4	-	-	0	-	-		1	9	6	2	1	0	2	1	11	8	14	7	8	13	2	7	8	10	3	3	15	13	8	1	17	7	2	1	0	2	1	15	9	24	10
	OVOC326	WBGene00237135	OVP10938	Lupus La protein homolog	Conserved across all nematodes and hosts	440	1473	OVOC_OM1b;OVOC_OM1b;OVOC_OM1b;OVOC_OM1b;OVOC_OM1b;OVOC_OM1b;OVOC_OM1b;OVOC_OM1b	-	-	0	-	-		0	5	5	0	0	0	0	0	13	6	15	8	5	9	1	3	3	8	0	0	16	11	5	0	5	5	0	0	0	0	0	16	7	21	11
	OVOC11917	WBGene00248726	OVP12236	Putative 40S ribosomal protein S4-like	Conserved across all nematodes and hosts	544	1635	OVOC_OM1a;OVOC_OM1a;OVOC_OM1a;OVOC_OM1a;OVOC_OM1a;OVOC_OM1a;OVOC_OM1a;OVOC_OM1a;OVOC_OM1a	-	-	0	-	-		0	0	1	1	0	1	1	0	2	1	3	2	1	3	1	1	1	1	1	1	3	3	1	0	0	2	6	0	8	2	0	8	2	7	5
	OVOC1521	WBGene00238330	OVP00504	Tropomodulin homolog	Conserved across all nematodes and hosts	389	1170	OVOC_OM1b;OVOC_OM1b;OVOC_OM1b;OVOC_OM1b;OVOC_OM1b;OVOC_OM1b;OVOC_OM1b;OVOC_OM1b;OVOC_OM1b	-	-	0	-	-		0	3	3	0	4	0	0	4	6	3	4	4	6	4	3	5	5	3	4	4	6	6	7	0	3	3	0	4	0	0	4	6	3	4	4
	OVOC10858	WBGene00247667	OVP12928	K12897:TRA2: transformer-2 protein	Conserved across all nematodes and hosts	372	1119	OVOC_OM4;OVOC_OM4;OVOC_OM4;OVOC_OM4;OVOC_OM4;OVOC_OM4;OVOC_OM4;OVOC_OM4	-	-	0	-	-		1	1	2	1	2	1	3	0	3	3	3	3	3	3	3	3	2	2	2	3	4	4	4	1	1	2	1	2	2	5	0	6	4	3	8
	OVOC1887	WBGene00238696	OVP11996	Prolyl endopeptidase homolog	Conserved with some hosts	830	2493	OVOC_OM1b;OVOC_OM1b;OVOC_OM1b;OVOC_OM1b;OVOC_OM1b;OVOC_OM1b;OVOC_OM1b;OVOC_OM1b;OVOC_OM1b;OVOC_OM1b;OVOC_OM1b;OVOC_OM1b;OVOC_OM1b;OVOC_OM1b;OVOC_OM1b;OVOC_OM1b;OVOC_OM1b	-	-	0	-	-		4	0	13	0	4	0	1	9	7	4	7	9	11	9	3	11	9	13	4	9	9	15	14	4	0	19	0	5	0	1	9	11	6	11	10
	OVOC7311	WBGene00244120	OVP08114	K13514:LPGAT1: lysophosphatidylglycerol acyltransferase 1 [EC:2.3.1.-]	Specific to nematodes and conserved with only some non-filarial species	164	495	OVOC_OM2;OVOC_OM2;OVOC_OM2	-	-	1	Y	0.601		0	0	3	0	0	0	0	3	3	2	3	3	2	3	0	3	2	3	0	3	4	3	3	0	0	4	0	0	0	0	3	3	2	3	3
	OVOC10296	WBGene00247105	OVP06890	Calsyntenin-1 homolog	Conserved across all nematodes and hosts	970	2958	OVOC_OM4;OVOC_OM4;OVOC_OM4;OVOC_OM4;OVOC_OM4;OVOC_OM4;OVOC_OM4;OVOC_OM4;OVOC_OM4;OVOC_OM4;OVOC_OM4;OVOC_OM4;OVOC_OM4;OVOC_OM4;OVOC_OM4;OVOC_OM4;OVOC_OM4;OVOC_OM4;OVOC_OM4	Y	0.512	1	-	-		0	0	11	0	2	3	0	4	21	9	15	18	5	16	1	7	7	11	4	4	21	22	9	0	0	15	0	3	3	0	4	39	12	21	28
	OVOC7693	WBGene00244502	OVP06661	Tricarboxylate transport protein, mitochondrial homolog	Conserved with some hosts	319	960	OVOC_OM3;OVOC_OM3;OVOC_OM3;OVOC_OM3;OVOC_OM3;OVOC_OM3;OVOC_OM3;OVOC_OM3	-	-	0	-	-		0	5	5	0	2	0	0	6	2	1	2	5	3	5	0	6	4	6	2	6	3	7	7	0	5	5	0	2	0	0	6	2	1	2	6
	OVOC2172	WBGene00238981	OVP00524	Acyl-CoA-binding protein homolog	Conserved across all nematodes and hosts	118	357	OVOC_OM1b;OVOC_OM1b;OVOC_OM1b	-	-	0	-	-		0	0	0	0	1	0	0	0	0	0	0	4	5	4	2	4	2	0	1	0	0	6	5	0	0	0	0	1	0	0	0	0	0	0	4
	OVOC6042	WBGene00242851	OVP12643	Actin-related protein 2 homolog	Conserved across all nematodes and hosts	394	2449	OVOC_OM2;OVOC_OM2;OVOC_OM2;OVOC_OM2;OVOC_OM2;OVOC_OM2;OVOC_OM2;OVOC_OM2;OVOC_OM2;OVOC_OM2;OVOC_OM2;OVOC_OM2;OVOC_OM2;OVOC_OM2;OVOC_OM2;OVOC_OM2;OVOC_OM2;OVOC_OM2;OVOC_OM2;OVOC_OM2;OVOC_OM2;OVOC_OM2	-	-	0	-	-		0	2	4	0	3	0	4	1	4	3	6	5	3	5	2	3	4	5	3	4	8	6	4	0	2	5	0	3	0	4	2	5	3	9	7
	OVOC4307	WBGene00241116	OVP11681	-	Specific to nematodes and conserved with only some non-filarial species	168	648	OVOC_OM2;OVOC_OM2;OVOC_OM2;OVOC_OM2	Y	0.873	1	-	-		0	0	1	0	0	0	0	0	0	0	0	5	4	3	3	5	5	1	0	0	0	6	5	0	0	1	0	0	0	0	0	0	0	0	7
	OVOC6669	WBGene00243478	OVP13595	Protein-L-isoaspartate O-methyltransferase homolog	Conserved with some hosts	323	5350	OVOC_OM2;OVOC_OM2;OVOC_OM2;OVOC_OM2;OVOC_OM2;OVOC_OM2;OVOC_OM2;OVOC_OM2;OVOC_OM2;OVOC_OM2;OVOC_OM2;OVOC_OM2;OVOC_OM2;OVOC_OM2;OVOC_OM2;OVOC_OM2;OVOC_OM2;OVOC_OM2;OVOC_OM2;OVOC_OM2;OVOC_OM2;OVOC_OM2;OVOC_OM2;OVOC_OM2;OVOC_OM2;OVOC_OM2;OVOC_OM2;OVOC_OM2;OVOC_OM2	Y	0.928	1	-	-		0	0	3	0	3	2	0	2	1	1	1	4	3	4	1	4	5	3	3	2	1	5	5	0	0	3	0	4	3	0	2	1	1	1	6
	OVOC3811	WBGene00240620	OVP00265	-	Filarial-specific and conserved across filarial species	222	4228	OVOC_OM2;OVOC_OM2;OVOC_OM2;OVOC_OM2;OVOC_OM2;OVOC_OM2;OVOC_OM2;OVOC_OM2;OVOC_OM2;OVOC_OM2;OVOC_OM2;OVOC_OM2;OVOC_OM2;OVOC_OM2	-	-	0	Y	0.82		0	0	0	3	1	0	0	1	2	0	4	3	3	4	1	4	1	0	3	1	4	4	4	0	0	0	3	1	0	0	1	2	0	6	3
	OVOC4667	WBGene00241476	OVP02228	IPR012674:Calycin	Specific to nematodes and conserved with only some non-filarial species	535	1608	OVOC_OM2;OVOC_OM2;OVOC_OM2;OVOC_OM2;OVOC_OM2;OVOC_OM2;OVOC_OM2;OVOC_OM2	Y	0.903	1	-	-		0	0	7	0	0	1	0	0	5	3	3	9	9	8	3	8	6	7	1	0	7	11	8	0	0	10	0	0	1	0	0	8	4	4	27
	OVOC11825	WBGene00248634	OVP10866	Apoptotic chromatin condensation inducer in the nucleus homolog	Conserved across all nematodes and hosts	770	2313	OVOC_OM1a;OVOC_OM1a;OVOC_OM1a;OVOC_OM1a;OVOC_OM1a;OVOC_OM1a;OVOC_OM1a;OVOC_OM1a;OVOC_OM1a;OVOC_OM1a;OVOC_OM1a;OVOC_OM1a;OVOC_OM1a;OVOC_OM1a;OVOC_OM1a;OVOC_OM1a	-	-	0	-	-		0	1	6	0	0	0	4	0	20	9	15	10	11	17	5	8	7	6	0	4	22	18	10	0	1	6	0	0	0	4	0	31	10	26	11
	OVOC4270	WBGene00241079	OVP06435	Serine\/arginine-rich splicing factor 1 homolog	Conserved across all nematodes and hosts	228	2566	OVOC_OM2;OVOC_OM2;OVOC_OM2;OVOC_OM2;OVOC_OM2;OVOC_OM2;OVOC_OM2;OVOC_OM2;OVOC_OM2	-	-	0	-	-		0	0	4	0	0	0	0	1	4	2	6	3	4	4	1	4	2	4	0	1	6	6	5	0	0	4	0	0	0	0	1	7	2	7	5
	OVOC2678	WBGene00239487	OVP07118	IPR002602:Domain of unknown function DB	Nematode-specific and conserved across nematode species	161	2808	OVOC_OM1b;OVOC_OM1b;OVOC_OM1b;OVOC_OM1b;OVOC_OM1b	Y	0.756	0	-	-		0	0	2	0	0	0	2	0	0	0	0	4	6	1	1	2	2	2	0	2	0	6	2	0	0	2	0	0	0	2	0	0	0	0	9
	OVOC4656	WBGene00241465	OVP10958	-	Nematode-specific and conserved across nematode species	234	17837	OVOC_OM2;OVOC_OM2;OVOC_OM2;OVOC_OM2;OVOC_OM2;OVOC_OM2;OVOC_OM2;OVOC_OM2;OVOC_OM2;OVOC_OM2;OVOC_OM2;OVOC_OM2;OVOC_OM2;OVOC_OM2;OVOC_OM2;OVOC_OM2;OVOC_OM2;OVOC_OM2;OVOC_OM2;OVOC_OM2;OVOC_OM2;OVOC_OM2;OVOC_OM2;OVOC_OM2;OVOC_OM2;OVOC_OM2;OVOC_OM2;OVOC_OM2;OVOC_OM2;OVOC_OM2;OVOC_OM2;OVOC_OM2;OVOC_OM2;OVOC_OM2;OVOC_OM2;OVOC_OM2;OVOC_OM2	Y	0.672	1	-	-		0	1	1	0	2	2	0	1	0	2	1	3	3	2	2	2	3	1	3	1	2	5	3	0	2	1	0	2	2	0	1	0	4	4	3
	OVOC222	WBGene00237031	OVP06683	Protein lin-28 homolog	Conserved with some hosts	196	1849	OVOC_OM1b;OVOC_OM1b;OVOC_OM1b;OVOC_OM1b;OVOC_OM1b;OVOC_OM1b;OVOC_OM1b;OVOC_OM1b	-	-	0	Y	0.639		0	0	0	0	0	1	1	0	3	2	3	3	2	4	2	4	3	0	1	1	3	4	4	0	0	0	0	0	1	1	0	4	3	3	3
	OVOC10150	WBGene00246959	OVP05706	Glycogen debranching enzyme homolog	Conserved across all nematodes and hosts	1497	4494	OVOC_OM4;OVOC_OM4;OVOC_OM4;OVOC_OM4;OVOC_OM4;OVOC_OM4;OVOC_OM4;OVOC_OM4;OVOC_OM4;OVOC_OM4;OVOC_OM4;OVOC_OM4;OVOC_OM4;OVOC_OM4;OVOC_OM4;OVOC_OM4;OVOC_OM4;OVOC_OM4;OVOC_OM4;OVOC_OM4;OVOC_OM4;OVOC_OM4;OVOC_OM4;OVOC_OM4;OVOC_OM4;OVOC_OM4;OVOC_OM4;OVOC_OM4;OVOC_OM4;OVOC_OM4	-	-	0	Y	0.605		12	1	22	1	4	3	0	36	1	4	8	4	2	10	4	10	16	26	4	36	9	11	18	12	1	29	1	4	3	0	57	1	5	10	4
	OVOC9820	WBGene00246629	OVP09891	Succinate dehydrogenase [ubiquinone] iron-sulfur subunit, mitochondrial homolog	Conserved across all nematodes and hosts	321	966	OVOC_OM4;OVOC_OM4;OVOC_OM4;OVOC_OM4;OVOC_OM4;OVOC_OM4;OVOC_OM4;OVOC_OM4	-	-	0	-	-		1	4	2	2	1	1	5	1	1	2	1	0	1	1	1	3	1	5	2	5	2	2	3	1	5	3	2	1	1	8	2	1	2	1	0
	OVOC11031	WBGene00247840	OVP05874	IPR008253:Marvel domain	Specific to nematodes and conserved with only some non-filarial species	193	582	OVOC_OM4;OVOC_OM4;OVOC_OM4;OVOC_OM4;OVOC_OM4	-	-	4	Y	0.625		0	0	1	0	0	0	1	1	2	0	2	2	2	2	2	2	3	1	0	1	2	2	3	0	0	1	0	0	0	1	2	4	0	2	6
	OVOC3256	WBGene00240065	OVP10061	Putative ubiquitin carboxyl-terminal hydrolase ubh-4	Conserved across all nematodes and hosts	717	2174	OVOC_OM1b;OVOC_OM1b;OVOC_OM1b;OVOC_OM1b;OVOC_OM1b;OVOC_OM1b;OVOC_OM1b;OVOC_OM1b;OVOC_OM1b;OVOC_OM1b;OVOC_OM1b;OVOC_OM1b;OVOC_OM1b;OVOC_OM1b;OVOC_OM1b;OVOC_OM1b;OVOC_OM1b;OVOC_OM1b	-	-	0	-	-		2	3	5	0	2	1	5	4	6	4	9	7	5	9	2	7	7	6	3	5	9	10	7	2	4	8	0	3	1	7	4	12	6	13	11
	OVOC11587	WBGene00248396	OVP04939	IPR009947:NADH:ubiquinone oxidoreductase subunit B14.5a	Conserved with some hosts	177	4920	OVOC_OM4;OVOC_OM4;OVOC_OM4;OVOC_OM4;OVOC_OM4;OVOC_OM4;OVOC_OM4	-	-	0	-	-		0	3	3	0	0	0	1	1	2	0	2	4	3	3	1	3	2	4	0	1	3	6	3	0	4	3	0	0	0	1	1	2	0	2	4
	OVOC3812	WBGene00240621	OVP07702	IPR000504:RNA recognition motif domain;IPR012677:Nucleotide-binding alpha-beta plait domain superfamily;IPR035979:RNA-binding domain superfamily	Specific to nematodes and conserved with only some non-filarial species	898	2697	OVOC_OM2;OVOC_OM2;OVOC_OM2;OVOC_OM2;OVOC_OM2;OVOC_OM2;OVOC_OM2;OVOC_OM2;OVOC_OM2;OVOC_OM2;OVOC_OM2;OVOC_OM2;OVOC_OM2;OVOC_OM2;OVOC_OM2;OVOC_OM2;OVOC_OM2;OVOC_OM2;OVOC_OM2;OVOC_OM2	-	-	0	-	-		0	1	6	0	0	2	2	0	12	8	13	12	12	12	5	10	10	6	2	2	14	15	13	0	1	6	0	0	2	2	0	27	13	27	17
	OVOC12148	WBGene00248957	OVP14394	ATP synthase F(0) complex subunit B1, mitochondrial homolog	Conserved across all nematodes and hosts	329	990	OVOC_OM5;OVOC_OM5;OVOC_OM5;OVOC_OM5;OVOC_OM5;OVOC_OM5;OVOC_OM5;OVOC_OM5	Y	0.815	0	-	-		0	5	1	0	0	0	3	2	3	1	3	3	3	3	2	4	5	5	0	3	3	3	5	0	9	1	0	0	0	3	2	3	1	4	5
	OVOC5645	WBGene00242454	OVP00222	IPR001155:NADH:flavin oxidoreductase/NADH oxidase, N-terminal;IPR013785:Aldolase-type TIM barrel	Specific to nematodes and conserved with only some non-filarial species	1150	3453	OVOC_OM2;OVOC_OM2;OVOC_OM2;OVOC_OM2;OVOC_OM2;OVOC_OM2;OVOC_OM2;OVOC_OM2;OVOC_OM2;OVOC_OM2	-	-	1	-	-		5	0	16	0	6	0	0	26	0	6	6	3	2	3	1	3	9	17	6	26	9	5	9	6	0	26	0	6	0	0	51	0	6	7	3
	OVOC11594	WBGene00248403	OVP12291	Succinate-semialdehyde dehydrogenase, mitochondrial homolog	Conserved across all nematodes and hosts	506	2703	OVOC_OM4;OVOC_OM4;OVOC_OM4;OVOC_OM4;OVOC_OM4;OVOC_OM4;OVOC_OM4;OVOC_OM4;OVOC_OM4;OVOC_OM4;OVOC_OM4;OVOC_OM4;OVOC_OM4;OVOC_OM4;OVOC_OM4;OVOC_OM4;OVOC_OM4;OVOC_OM4;OVOC_OM4;OVOC_OM4;OVOC_OM4;OVOC_OM4;OVOC_OM4;OVOC_OM4;OVOC_OM4	-	-	0	Y	0.667		0	4	6	0	1	0	0	3	8	2	8	8	5	9	4	7	6	6	1	3	10	10	10	0	4	8	0	1	0	0	3	9	3	13	11
	OVOC2086	WBGene00238895	OVP06562	Putative V-type proton ATPase subunit H 2	Conserved with some hosts	469	2343	OVOC_OM1b;OVOC_OM1b;OVOC_OM1b;OVOC_OM1b;OVOC_OM1b;OVOC_OM1b;OVOC_OM1b;OVOC_OM1b;OVOC_OM1b;OVOC_OM1b;OVOC_OM1b;OVOC_OM1b;OVOC_OM1b;OVOC_OM1b;OVOC_OM1b;OVOC_OM1b;OVOC_OM1b;OVOC_OM1b;OVOC_OM1b;OVOC_OM1b	-	-	0	-	-		1	0	6	0	2	0	1	4	6	2	5	8	5	5	3	6	4	6	2	4	7	9	7	1	0	9	0	2	0	1	4	6	4	8	14
	OVOC12588	WBGene00249397	OVP09784	Prolyl 4-hydroxylase subunit alpha-1 homolog	Conserved across all nematodes and hosts	309	6472	OVOC_OO_000062;OVOC_OO_000062;OVOC_OO_000062;OVOC_OO_000062;OVOC_OO_000062	-	-	1	-	-		0	0	0	0	2	0	0	0	0	0	1	8	8	3	1	4	3	0	2	0	1	9	4	0	0	0	0	2	0	0	0	0	0	2	17
	OVOC1070	WBGene00237879	OVP08230	Derlin-1 homolog	Conserved across all nematodes and hosts	251	7875	OVOC_OM1b;OVOC_OM1b;OVOC_OM1b;OVOC_OM1b;OVOC_OM1b;OVOC_OM1b;OVOC_OM1b;OVOC_OM1b;OVOC_OM1b;OVOC_OM1b;OVOC_OM1b;OVOC_OM1b;OVOC_OM1b;OVOC_OM1b;OVOC_OM1b;OVOC_OM1b;OVOC_OM1b;OVOC_OM1b;OVOC_OM1b;OVOC_OM1b;OVOC_OM1b;OVOC_OM1b;OVOC_OM1b;OVOC_OM1b;OVOC_OM1b;OVOC_OM1b;OVOC_OM1b;OVOC_OM1b;OVOC_OM1b;OVOC_OM1b;OVOC_OM1b;OVOC_OM1b;OVOC_OM1b;OVOC_OM1b;OVOC_OM1b;OVOC_OM1b;OVOC_OM1b;OVOC_OM1b;OVOC_OM1b;OVOC_OM1b…	-	-	5	-	-		0	3	4	0	0	0	1	1	5	1	2	4	3	4	3	3	2	4	0	2	5	5	4	0	3	4	0	0	0	1	2	6	1	3	5
	OVOC7301	WBGene00244110	OVP12731	K10100:FBXO6: F-box protein 6	Conserved with some hosts	314	2160	OVOC_OM2;OVOC_OM2;OVOC_OM2;OVOC_OM2;OVOC_OM2;OVOC_OM2;OVOC_OM2;OVOC_OM2	-	-	0	Y	0.607		1	2	3	0	3	0	2	3	2	3	3	2	3	3	2	3	3	3	3	3	3	3	3	1	2	4	0	4	0	2	3	2	3	3	2
	OVOC1454	WBGene00238263	OVP11363	K00814:GPT, ALT: alanine transaminase [EC:2.6.1.2]	Conserved across all nematodes and hosts	510	2454	OVOC_OM1b;OVOC_OM1b;OVOC_OM1b;OVOC_OM1b;OVOC_OM1b;OVOC_OM1b;OVOC_OM1b;OVOC_OM1b;OVOC_OM1b;OVOC_OM1b;OVOC_OM1b;OVOC_OM1b;OVOC_OM1b;OVOC_OM1b;OVOC_OM1b;OVOC_OM1b;OVOC_OM1b;OVOC_OM1b;OVOC_OM1b;OVOC_OM1b;OVOC_OM1b;OVOC_OM1b;OVOC_OM1b;OVOC_OM1b;OVOC_OM1b;OVOC_OM1b;OVOC_OM1b	-	-	0	-	-		3	7	1	1	1	1	5	1	4	3	4	6	3	3	1	5	4	7	1	5	6	6	5	3	14	1	1	1	1	8	1	4	3	6	7
	OVOC10042	WBGene00246851	OVP10525	-	Specific to nematodes and conserved with only some non-filarial species	176	2371	OVOC_OM4;OVOC_OM4;OVOC_OM4;OVOC_OM4;OVOC_OM4;OVOC_OM4;OVOC_OM4;OVOC_OM4;OVOC_OM4;OVOC_OM4;OVOC_OM4	-	-	0	-	-		0	1	1	0	1	0	0	1	2	2	3	2	1	2	1	1	1	1	1	1	3	3	2	0	1	3	0	1	0	0	1	3	3	5	3
	OVOC6568	WBGene00243377	OVP14013	Serine\/threonine-protein phosphatase PP1-alpha homolog	Conserved across all nematodes and hosts	340	1023	OVOC_OM2;OVOC_OM2;OVOC_OM2;OVOC_OM2;OVOC_OM2;OVOC_OM2;OVOC_OM2;OVOC_OM2;OVOC_OM2	-	-	0	-	-		0	0	2	0	0	0	1	1	3	2	4	5	3	5	3	5	3	2	0	1	4	6	5	0	0	5	0	0	0	1	1	5	2	8	11
	OVOC10151	WBGene00246960	OVP14458	Eukaryotic translation initiation factor 3 subunit G homolog	Conserved across all nematodes and hosts	288	3359	OVOC_OM4;OVOC_OM4;OVOC_OM4;OVOC_OM4;OVOC_OM4;OVOC_OM4;OVOC_OM4;OVOC_OM4;OVOC_OM4;OVOC_OM4;OVOC_OM4;OVOC_OM4;OVOC_OM4;OVOC_OM4;OVOC_OM4;OVOC_OM4;OVOC_OM4	-	-	0	-	-		0	3	0	1	0	0	2	0	5	1	5	6	1	3	1	4	2	3	1	2	6	6	5	0	5	0	1	0	0	3	0	8	1	6	9
	OVOC246	WBGene00237055	OVP08468	DNA-(apurinic or apyrimidinic site) lyase homolog	Conserved with some hosts	330	1413	OVOC_OM1b;OVOC_OM1b;OVOC_OM1b;OVOC_OM1b;OVOC_OM1b;OVOC_OM1b	-	-	0	-	-		0	0	3	0	0	0	0	0	5	4	9	5	6	5	3	3	1	3	0	0	10	8	4	0	0	5	0	0	0	0	0	9	6	16	5
	OVOC9729	WBGene00246538	OVP00539	K03260:EIF4G: translation initiation factor 4G	Conserved across all nematodes and hosts	1123	3942	OVOC_OM4;OVOC_OM4;OVOC_OM4;OVOC_OM4;OVOC_OM4;OVOC_OM4;OVOC_OM4;OVOC_OM4;OVOC_OM4;OVOC_OM4;OVOC_OM4;OVOC_OM4;OVOC_OM4;OVOC_OM4;OVOC_OM4;OVOC_OM4;OVOC_OM4;OVOC_OM4;OVOC_OM4	-	-	0	-	-		2	6	9	4	0	2	12	7	12	4	12	13	12	14	7	10	8	10	4	13	14	17	12	2	7	11	4	0	2	13	7	16	4	15	19
	OVOC3652	WBGene00240461	OVP12134	Putative elongation factor 1-beta\/1-delta 2	Conserved across all nematodes and hosts	642	1929	OVOC_OM1b;OVOC_OM1b;OVOC_OM1b;OVOC_OM1b;OVOC_OM1b;OVOC_OM1b;OVOC_OM1b;OVOC_OM1b	-	-	0	-	-		3	1	5	2	1	2	3	6	6	3	5	7	5	6	3	5	4	5	3	6	7	9	5	3	1	5	2	1	2	4	8	12	5	7	8
	OVOC160	WBGene00236969	OVP08191	Putative golgi reassembly stacking protein	Conserved across all nematodes and hosts	568	1707	OVOC_OM1b;OVOC_OM1b;OVOC_OM1b;OVOC_OM1b;OVOC_OM1b;OVOC_OM1b;OVOC_OM1b;OVOC_OM1b;OVOC_OM1b;OVOC_OM1b;OVOC_OM1b;OVOC_OM1b	-	-	0	Y	0.693		1	3	5	1	4	0	2	1	5	2	6	5	4	5	5	4	2	5	4	3	7	8	5	1	4	5	1	5	0	2	1	9	2	13	10
	OVOC4049	WBGene00240858	OVP00322	K08870:TWF: twinfilin	Conserved across all nematodes and hosts	338	2363	OVOC_OM2;OVOC_OM2;OVOC_OM2;OVOC_OM2;OVOC_OM2;OVOC_OM2;OVOC_OM2;OVOC_OM2;OVOC_OM2;OVOC_OM2	-	-	0	Y	0.657		0	0	3	0	1	0	0	2	3	1	4	5	5	4	2	5	3	3	1	2	5	6	5	0	0	4	0	2	0	0	3	4	2	5	6
	OVOC2	WBGene00236811	OVP10619	Actin-related protein 3 homolog	Conserved across all nematodes and hosts	424	3203	OVOC_OM1b;OVOC_OM1b;OVOC_OM1b;OVOC_OM1b;OVOC_OM1b;OVOC_OM1b;OVOC_OM1b;OVOC_OM1b;OVOC_OM1b;OVOC_OM1b	-	-	0	-	-		0	2	1	0	1	1	2	2	8	1	6	6	4	6	1	3	2	2	1	3	9	7	3	0	2	2	0	1	1	2	2	10	1	11	11
	OVOC7733	WBGene00244542	OVP05457	IPR002553:Clathrin/coatomer adaptor, adaptin-like, N-terminal;IPR008152:Clathrin adaptor, alpha/beta/gamma-adaptin, appendage, Ig-like subdomain;IPR009028:Coatomer/calthrin adaptor appendage, C-terminal subdomain;IPR011989:Armadillo-like helical;IPR012295:TBP domain superfamily;IPR013037:Clathrin adaptor, beta-adaptin, appendage, Ig-like subdomain;IPR013041:Clathrin adaptor, appendage, Ig-like su…	Conserved across all nematodes and hosts	988	2967	OVOC_OM3;OVOC_OM3;OVOC_OM3;OVOC_OM3;OVOC_OM3;OVOC_OM3;OVOC_OM3;OVOC_OM3;OVOC_OM3;OVOC_OM3;OVOC_OM3;OVOC_OM3;OVOC_OM3;OVOC_OM3;OVOC_OM3;OVOC_OM3;OVOC_OM3;OVOC_OM3;OVOC_OM3;OVOC_OM3	-	-	0	-	-		1	1	5	1	3	0	3	3	9	4	11	13	8	11	6	13	9	5	3	4	13	15	15	2	1	8	1	5	0	3	5	14	7	16	22
	OVOC6960	WBGene00243769	OVP04127	IPR001810:F-box domain	Specific to nematodes and conserved with only some non-filarial species	1111	3336	OVOC_OM2;OVOC_OM2;OVOC_OM2;OVOC_OM2;OVOC_OM2;OVOC_OM2;OVOC_OM2	-	-	0	-	-		8	19	2	3	3	0	20	0	2	7	5	1	0	2	0	3	5	19	4	20	9	3	7	10	32	2	4	3	0	38	0	2	7	5	1
	OVOC1494	WBGene00238303	OVP06992	26S proteasome non-ATPase regulatory subunit 4 homolog	Conserved with some hosts	407	1224	OVOC_OM1b;OVOC_OM1b;OVOC_OM1b;OVOC_OM1b;OVOC_OM1b;OVOC_OM1b;OVOC_OM1b;OVOC_OM1b;OVOC_OM1b;OVOC_OM1b	-	-	0	-	-		1	2	3	0	2	0	4	4	5	2	4	4	3	4	2	3	2	4	2	4	5	6	4	1	2	4	0	2	0	4	4	8	3	7	6
	OVOC10231	WBGene00247040	OVP08362	K12824:TCERG1, CA150: transcription elongation regulator 1	Conserved with some hosts	1150	3713	OVOC_OM4;OVOC_OM4;OVOC_OM4;OVOC_OM4;OVOC_OM4;OVOC_OM4;OVOC_OM4;OVOC_OM4;OVOC_OM4;OVOC_OM4;OVOC_OM4;OVOC_OM4;OVOC_OM4;OVOC_OM4;OVOC_OM4;OVOC_OM4;OVOC_OM4;OVOC_OM4;OVOC_OM4;OVOC_OM4;OVOC_OM4;OVOC_OM4	-	-	0	-	-		0	2	7	1	0	2	1	0	18	9	20	15	12	18	7	13	9	7	2	1	25	23	14	0	2	8	1	0	2	1	0	34	12	38	25
	OVOC11174	WBGene00247983	OVP13871	Putative deoxyribose-phosphate aldolase	Conserved across all nematodes and hosts	313	1680	OVOC_OM4;OVOC_OM4;OVOC_OM4;OVOC_OM4;OVOC_OM4;OVOC_OM4;OVOC_OM4;OVOC_OM4;OVOC_OM4	-	-	0	-	-		1	3	2	0	4	0	2	1	1	0	3	4	3	4	3	3	2	3	4	2	3	6	4	1	3	2	0	4	0	2	1	1	0	3	6
	OVOC10326	WBGene00247135	OVP02494	26S protease regulatory subunit 7 homolog	Conserved with some hosts	435	1308	OVOC_OM4;OVOC_OM4;OVOC_OM4;OVOC_OM4;OVOC_OM4;OVOC_OM4;OVOC_OM4;OVOC_OM4;OVOC_OM4	-	-	0	-	-		1	5	3	0	0	0	2	2	6	2	7	5	1	5	1	5	4	5	0	3	9	7	5	1	8	3	0	0	0	2	2	8	2	10	8
	OVOC2459	WBGene00239268	OVP03011	-	Filarial-specific and conserved across filarial species	275	887	OVOC_OM1b;OVOC_OM1b;OVOC_OM1b;OVOC_OM1b	-	-	0	Y	0.791		3	3	1	0	0	0	6	0	0	1	0	0	0	0	0	0	0	4	0	6	1	0	0	4	5	1	0	0	0	15	0	0	1	0	0
	OVOC8009	WBGene00244818	OVP13688	GDP-L-fucose synthase homolog	Conserved with some hosts	320	963	OVOC_OM3;OVOC_OM3;OVOC_OM3;OVOC_OM3;OVOC_OM3;OVOC_OM3;OVOC_OM3;OVOC_OM3	-	-	0	-	-		1	1	2	0	2	0	1	5	5	3	4	3	3	3	1	3	1	4	2	5	8	4	3	1	1	2	0	3	0	1	6	5	3	5	3
	OVOC4677	WBGene00241486	OVP05762	IPR010761:Clc protein-like	Specific to nematodes and conserved with only some non-filarial species	311	2588	OVOC_OM2;OVOC_OM2;OVOC_OM2;OVOC_OM2;OVOC_OM2;OVOC_OM2;OVOC_OM2	-	-	4	-	-		0	0	2	0	0	0	0	1	5	2	2	6	5	5	3	5	3	2	0	1	5	6	6	0	0	3	0	0	0	0	1	7	2	3	10
	OVOC9723	WBGene00246532	OVP00721	Aminoacylase homolog	Conserved across all nematodes and hosts	407	1700	OVOC_OM4;OVOC_OM4;OVOC_OM4;OVOC_OM4;OVOC_OM4;OVOC_OM4;OVOC_OM4;OVOC_OM4;OVOC_OM4;OVOC_OM4;OVOC_OM4;OVOC_OM4;OVOC_OM4	-	-	0	-	-		3	3	3	0	2	0	8	4	1	1	1	3	2	1	1	2	2	3	2	8	2	3	2	4	4	3	0	2	0	12	4	1	1	1	3
	OVOC7958	WBGene00244767	OVP00344	Zinc finger matrin-type protein 2 homolog	Conserved with some hosts	206	621	OVOC_OM3;OVOC_OM3;OVOC_OM3;OVOC_OM3	-	-	0	-	-		0	1	0	1	1	0	0	0	2	2	3	2	3	2	1	2	1	1	1	0	4	3	2	0	1	0	1	1	0	0	0	4	3	4	3
	OVOC11588	WBGene00248397	OVP11110	IPR028996:Ganglioside GM2 activator;IPR036846:GM2-AP, lipid-recognition domain superfamily	Nematode-specific and conserved across nematode species	276	3602	OVOC_OM4;OVOC_OM4;OVOC_OM4;OVOC_OM4;OVOC_OM4;OVOC_OM4;OVOC_OM4;OVOC_OM4;OVOC_OM4;OVOC_OM4;OVOC_OM4;OVOC_OM4;OVOC_OM4	Y	0.914	0	Y	0.621		0	0	1	0	0	0	0	0	2	0	1	5	5	3	3	4	3	1	0	0	3	5	4	0	0	1	0	0	0	0	0	2	0	1	15
	OVOC7666	WBGene00244475	OVP14174	K13219:SFPQ, PSF: splicing factor, proline- and glutamine-rich	Conserved across all nematodes and hosts	586	1761	OVOC_OM3;OVOC_OM3;OVOC_OM3;OVOC_OM3;OVOC_OM3;OVOC_OM3;OVOC_OM3;OVOC_OM3;OVOC_OM3	-	-	0	-	-		0	0	5	0	0	0	2	0	13	2	11	12	8	12	2	7	4	5	0	2	13	15	8	0	0	7	0	0	0	2	0	18	2	19	14
	OVOC10663	WBGene00247472	OVP01613	Lipoamide acyltransferase component of branched-chain alpha-keto acid dehydrogenase complex, mitochondrial homolog	Conserved across all nematodes and hosts	443	2694	OVOC_OM4;OVOC_OM4;OVOC_OM4;OVOC_OM4;OVOC_OM4;OVOC_OM4;OVOC_OM4;OVOC_OM4;OVOC_OM4;OVOC_OM4;OVOC_OM4;OVOC_OM4;OVOC_OM4	-	-	0	-	-		3	9	0	0	0	0	11	1	4	0	1	4	0	2	3	2	3	10	0	11	4	6	4	3	12	0	0	0	0	16	1	5	0	1	4
	OVOC11331	WBGene00248140	OVP00302	Chloride intracellular channel exl-1 homolog	Conserved with some hosts	252	2076	OVOC_OM4;OVOC_OM4;OVOC_OM4;OVOC_OM4;OVOC_OM4;OVOC_OM4;OVOC_OM4	-	-	0	-	-		2	2	4	0	1	0	0	3	3	0	4	2	0	2	2	1	1	5	1	3	5	3	2	2	2	4	0	1	0	0	5	3	0	7	2
	OVOC2491	WBGene00239300	OVP08242	Eukaryotic translation initiation factor 2 subunit 2 homolog	Conserved across all nematodes and hosts	256	771	OVOC_OM1b	-	-	0	Y	0.631		0	1	1	0	1	0	3	1	2	1	3	2	4	3	2	5	4	1	1	3	4	6	6	0	2	1	0	1	0	3	1	2	1	3	3
	OVOC10611	WBGene00247420	OVP07544	Uncharacterized NOP5 family protein homolog	Conserved across all nematodes and hosts	588	1858	OVOC_OM4;OVOC_OM4;OVOC_OM4;OVOC_OM4;OVOC_OM4;OVOC_OM4;OVOC_OM4;OVOC_OM4;OVOC_OM4;OVOC_OM4;OVOC_OM4;OVOC_OM4	-	-	0	-	-		0	6	3	0	0	0	3	0	9	5	10	11	8	8	1	10	4	7	0	3	13	12	11	0	6	3	0	0	0	3	0	12	5	16	18
	OVOC11197	WBGene00248006	OVP11520	Ubiquitin-related modifier 1 homolog	Conserved with some hosts	104	315	OVOC_OM4	-	-	0	-	-		0	0	1	0	0	0	0	0	2	1	3	2	1	3	1	1	1	1	0	0	3	3	1	0	0	1	0	0	0	0	0	2	1	4	4
	OVOC198	WBGene00237007	OVP10783	IPR015943:WD40/YVTN repeat-like-containing domain superfamily;IPR032401:Enhancer of mRNA-decapping protein 4, WD40 repeat region;IPR036322:WD40-repeat-containing domain superfamily	Conserved across all nematodes and hosts	806	4350	OVOC_OM1b;OVOC_OM1b;OVOC_OM1b;OVOC_OM1b;OVOC_OM1b;OVOC_OM1b;OVOC_OM1b;OVOC_OM1b;OVOC_OM1b;OVOC_OM1b;OVOC_OM1b;OVOC_OM1b;OVOC_OM1b;OVOC_OM1b;OVOC_OM1b;OVOC_OM1b;OVOC_OM1b;OVOC_OM1b;OVOC_OM1b;OVOC_OM1b;OVOC_OM1b;OVOC_OM1b;OVOC_OM1b;OVOC_OM1b;OVOC_OM1b;OVOC_OM1b;OVOC_OM1b;OVOC_OM1b;OVOC_OM1b;OVOC_OM1b;OVOC_OM1b;OVOC_OM1b	-	-	0	Y	0.771		0	4	6	0	0	0	9	0	13	5	11	11	11	12	5	12	7	7	0	9	14	16	13	0	4	6	0	0	0	12	0	20	5	14	13
	OVOC2307	WBGene00239116	OVP09048	Putative 40S ribosomal protein S14, mitochondrial	Conserved across all nematodes and hosts	476	1431	OVOC_OM1b;OVOC_OM1b;OVOC_OM1b;OVOC_OM1b;OVOC_OM1b;OVOC_OM1b;OVOC_OM1b	-	-	1	-	-		0	1	3	1	1	0	1	2	5	2	5	6	3	6	1	5	2	3	1	2	6	7	5	0	1	5	1	1	0	1	3	12	3	8	12
	OVOC9429	WBGene00246238	OVP00005	Splicing factor 3B subunit 1 homolog	Conserved across all nematodes and hosts	1305	3918	OVOC_OM3;OVOC_OM3;OVOC_OM3;OVOC_OM3;OVOC_OM3;OVOC_OM3;OVOC_OM3;OVOC_OM3;OVOC_OM3;OVOC_OM3;OVOC_OM3;OVOC_OM3;OVOC_OM3;OVOC_OM3;OVOC_OM3;OVOC_OM3;OVOC_OM3;OVOC_OM3;OVOC_OM3;OVOC_OM3;OVOC_OM3;OVOC_OM3;OVOC_OM3;OVOC_OM3;OVOC_OM3	-	-	0	Y	0.617		0	2	11	1	0	2	1	0	20	9	18	18	16	19	9	14	14	11	2	1	24	23	17	0	3	13	1	0	2	1	0	35	11	29	27
	OVOC5983	WBGene00242792	OVP06201	K17920:SNX5_6_32: sorting nexin-5/6/32	Conserved across all nematodes and hosts	433	2223	OVOC_OM2;OVOC_OM2;OVOC_OM2;OVOC_OM2;OVOC_OM2;OVOC_OM2;OVOC_OM2;OVOC_OM2;OVOC_OM2;OVOC_OM2;OVOC_OM2;OVOC_OM2	-	-	0	Y	0.803		1	0	6	0	1	0	0	3	7	3	8	6	5	7	3	5	5	6	1	3	11	9	9	1	0	6	0	1	0	0	3	10	3	10	7
	OVOC6940	WBGene00243749	OVP04017	-	Filarial-specific and conserved across filarial species	925	2778	OVOC_OM2;OVOC_OM2;OVOC_OM2;OVOC_OM2;OVOC_OM2;OVOC_OM2;OVOC_OM2;OVOC_OM2;OVOC_OM2;OVOC_OM2;OVOC_OM2;OVOC_OM2;OVOC_OM2;OVOC_OM2;OVOC_OM2	-	-	0	-	-		1	0	9	0	2	0	4	11	0	2	3	11	5	13	6	19	17	9	2	13	5	16	23	1	0	11	0	3	0	4	14	0	2	3	14
	OVOC3086	WBGene00239895	OVP12193	Putative mannose-6-phosphate isomerase	Conserved across all nematodes and hosts	401	1206	OVOC_OM1b;OVOC_OM1b;OVOC_OM1b;OVOC_OM1b;OVOC_OM1b;OVOC_OM1b;OVOC_OM1b	-	-	0	-	-		1	3	3	0	2	2	2	4	2	2	4	3	3	4	3	4	4	5	2	4	5	5	4	1	3	3	0	2	2	2	4	2	2	5	3
	OVOC2888	WBGene00239697	OVP11377	SelT-like protein homolog	Conserved across all nematodes and hosts	232	1043	OVOC_OM1b;OVOC_OM1b;OVOC_OM1b;OVOC_OM1b;OVOC_OM1b;OVOC_OM1b	Y	0.731	2	-	-		0	2	2	0	1	0	2	1	3	2	3	5	2	4	2	3	2	2	1	2	3	5	3	0	2	2	0	1	0	2	1	3	2	3	5
	OVOC11914	WBGene00248723	OVP08087	Trifunctional enzyme subunit alpha, mitochondrial homolog	Conserved across all nematodes and hosts	785	2358	OVOC_OM1a;OVOC_OM1a;OVOC_OM1a;OVOC_OM1a;OVOC_OM1a;OVOC_OM1a;OVOC_OM1a;OVOC_OM1a;OVOC_OM1a;OVOC_OM1a;OVOC_OM1a;OVOC_OM1a;OVOC_OM1a;OVOC_OM1a;OVOC_OM1a	-	-	0	-	-		2	1	4	0	4	0	1	3	6	1	2	16	11	9	10	16	9	6	4	4	8	17	18	2	2	4	0	5	0	1	3	8	1	2	27
	OVOC12222	WBGene00249031	OVP12445	Exportin-1 homolog	Conserved across all nematodes and hosts	1087	4430	OVOC_OO_000002;OVOC_OO_000002;OVOC_OO_000002;OVOC_OO_000002;OVOC_OO_000002;OVOC_OO_000002;OVOC_OO_000002;OVOC_OO_000002;OVOC_OO_000002;OVOC_OO_000002;OVOC_OO_000002;OVOC_OO_000002;OVOC_OO_000002;OVOC_OO_000002;OVOC_OO_000002;OVOC_OO_000002;OVOC_OO_000002;OVOC_OO_000002;OVOC_OO_000002;OVOC_OO_000002;OVOC_OO_000002;OVOC_OO_000002;OVOC_OO_000002	-	-	0	-	-		0	7	8	1	0	0	9	3	18	4	17	17	12	17	6	14	7	11	1	9	24	24	15	0	8	10	1	0	0	10	4	25	4	19	20
	OVOC37	WBGene00236846	OVP09485	Cathepsin Z homolog	Conserved with some hosts	306	2945	OVOC_OM1b;OVOC_OM1b;OVOC_OM1b;OVOC_OM1b;OVOC_OM1b;OVOC_OM1b;OVOC_OM1b;OVOC_OM1b;OVOC_OM1b;OVOC_OM1b;OVOC_OM1b;OVOC_OM1b;OVOC_OM1b;OVOC_OM1b;OVOC_OM1b;OVOC_OM1b;OVOC_OM1b;OVOC_OM1b;OVOC_OM1b;OVOC_OM1b;OVOC_OM1b;OVOC_OM1b	Y	0.82	0	-	-		1	0	2	0	0	1	1	0	1	1	3	4	1	6	2	4	3	2	1	1	3	6	6	1	0	3	0	0	1	2	0	1	2	5	6
	OVOC2643	WBGene00239452	OVP06225	Heterogeneous nuclear ribonucleoprotein A1 homolog	Conserved across all nematodes and hosts	295	888	OVOC_OM1b;OVOC_OM1b;OVOC_OM1b;OVOC_OM1b;OVOC_OM1b;OVOC_OM1b;OVOC_OM1b	-	-	0	-	-		0	0	1	0	0	0	0	0	3	1	2	3	3	2	2	3	2	1	0	0	3	3	3	0	0	1	0	0	0	0	0	7	1	9	9
	OVOC8614	WBGene00245423	OVP03373	K17338:REEP1_2_3_4: receptor expression-enhancing protein 1/2/3/4	Conserved across all nematodes and hosts	239	2917	OVOC_OM3;OVOC_OM3;OVOC_OM3;OVOC_OM3;OVOC_OM3;OVOC_OM3	-	-	2	Y	0.629		1	1	2	0	1	0	1	1	3	0	3	3	3	2	2	4	1	2	1	1	3	3	4	1	1	2	0	1	0	2	2	4	0	3	4
	OVOC2457	WBGene00239266	OVP10404	-	Onchocerca-specific	407	2348	OVOC_OM1b;OVOC_OM1b;OVOC_OM1b;OVOC_OM1b	-	-	0	-	-		5	5	1	0	0	0	12	0	0	1	1	0	0	0	0	0	0	8	0	12	1	0	0	5	7	1	0	0	0	22	0	0	1	1	0
	OVOC10896	WBGene00247705	OVP02102	Charged multivesicular body protein 3 homolog	Conserved with some hosts	218	657	OVOC_OM4;OVOC_OM4;OVOC_OM4;OVOC_OM4;OVOC_OM4	-	-	0	-	-		1	1	1	1	1	0	0	1	2	1	1	1	2	2	1	1	2	1	1	1	2	2	2	1	1	1	1	2	0	0	1	3	1	2	2
	OVOC1703	WBGene00238512	OVP04763	Lon protease homolog, mitochondrial	Conserved across all nematodes and hosts	966	5466	OVOC_OM1b;OVOC_OM1b;OVOC_OM1b;OVOC_OM1b;OVOC_OM1b;OVOC_OM1b;OVOC_OM1b;OVOC_OM1b;OVOC_OM1b;OVOC_OM1b;OVOC_OM1b;OVOC_OM1b;OVOC_OM1b;OVOC_OM1b;OVOC_OM1b;OVOC_OM1b;OVOC_OM1b;OVOC_OM1b;OVOC_OM1b;OVOC_OM1b;OVOC_OM1b;OVOC_OM1b;OVOC_OM1b;OVOC_OM1b;OVOC_OM1b;OVOC_OM1b;OVOC_OM1b;OVOC_OM1b;OVOC_OM1b;OVOC_OM1b;OVOC_OM1b;OVOC_OM1b;OVOC_OM1b;OVOC_OM1b;OVOC_OM1b;OVOC_OM1b;OVOC_OM1b;OVOC_OM1b;OVOC_OM1b;OVOC_OM1b…	-	-	0	-	-		3	9	7	3	1	0	9	5	9	2	10	10	7	12	2	10	7	11	3	11	10	14	12	3	11	7	3	1	0	11	5	12	3	14	14
	OVOC9960	WBGene00246769	OVP03384	IPR003702:Acetyl-CoA hydrolase/transferase;IPR026888:Acetyl-CoA hydrolase/transferase C-terminal domain;IPR037171:NagB/RpiA transferase-like;IPR038460:Acetyl-CoA hydrolase/transferase, C-terminal domain superfamily	Conserved with some hosts	1179	3600	OVOC_OM4;OVOC_OM4;OVOC_OM4;OVOC_OM4;OVOC_OM4;OVOC_OM4;OVOC_OM4;OVOC_OM4;OVOC_OM4;OVOC_OM4;OVOC_OM4;OVOC_OM4;OVOC_OM4;OVOC_OM4;OVOC_OM4;OVOC_OM4;OVOC_OM4;OVOC_OM4;OVOC_OM4;OVOC_OM4;OVOC_OM4;OVOC_OM4;OVOC_OM4;OVOC_OM4;OVOC_OM4;OVOC_OM4	-	-	0	Y	0.66		4	12	3	1	1	1	8	5	4	3	4	4	5	5	4	6	7	12	2	8	4	5	9	7	29	5	1	1	1	13	13	6	5	6	10
	OVOC2718	WBGene00239527	OVP07372	60S ribosomal protein L10 homolog	Conserved across all nematodes and hosts	218	662	OVOC_OM1b;OVOC_OM1b;OVOC_OM1b;OVOC_OM1b	-	-	0	Y	0.693		1	1	2	0	0	1	1	1	3	1	3	2	2	1	1	3	2	2	1	1	3	3	3	1	1	2	0	0	1	1	1	5	2	4	2
	OVOC585	WBGene00237394	OVP11600	IPR038922:Huntingtin-interacting protein K, UBA-like domain	Conserved across all nematodes and hosts	115	634	OVOC_OM1b;OVOC_OM1b;OVOC_OM1b	-	-	0	Y	0.815		0	3	0	0	0	0	1	0	1	0	4	1	3	4	0	1	0	3	0	1	4	5	1	0	3	0	0	0	0	1	0	1	0	5	1
	OVOC7019	WBGene00243828	OVP05834	Activator of 90 kDa heat shock protein ATPase homolog	Conserved with some hosts	393	1233	OVOC_OM2;OVOC_OM2;OVOC_OM2;OVOC_OM2;OVOC_OM2;OVOC_OM2;OVOC_OM2;OVOC_OM2;OVOC_OM2;OVOC_OM2	-	-	0	-	-		1	3	3	0	1	0	3	0	3	3	5	5	3	5	0	5	4	6	1	3	6	7	6	1	4	3	0	1	0	4	0	6	3	8	7
	OVOC2334	WBGene00239143	OVP10541	Splicing factor 3B subunit 6-like protein homolog	Conserved across all nematodes and hosts	138	3243	OVOC_OM1b;OVOC_OM1b;OVOC_OM1b;OVOC_OM1b;OVOC_OM1b;OVOC_OM1b;OVOC_OM1b;OVOC_OM1b;OVOC_OM1b	-	-	0	Y	0.669		0	0	2	0	0	0	0	0	2	1	3	3	3	2	1	3	1	2	0	0	3	3	3	0	0	2	0	0	0	0	0	3	1	4	3
	OVOC10442	WBGene00247251	OVP14789	K16676:LPP: lipoma-prefererred partner	Conserved across all nematodes and hosts	208	1975	OVOC_OM4;OVOC_OM4;OVOC_OM4;OVOC_OM4;OVOC_OM4	-	-	0	Y	0.677		0	0	1	0	0	0	0	3	1	0	1	6	2	3	4	5	4	1	0	3	1	6	5	0	0	1	0	0	0	0	3	1	0	1	6
	OVOC6384	WBGene00243193	OVP01422	Kinesin light chain homolog	Conserved across all nematodes and hosts	603	1812	OVOC_OM2;OVOC_OM2;OVOC_OM2;OVOC_OM2;OVOC_OM2;OVOC_OM2;OVOC_OM2;OVOC_OM2;OVOC_OM2;OVOC_OM2;OVOC_OM2;OVOC_OM2;OVOC_OM2	-	-	0	-	-		1	3	3	1	2	2	5	2	3	3	3	5	5	7	3	7	4	4	3	6	3	9	7	1	3	5	1	2	2	6	4	5	3	4	6
	OVOC179	WBGene00236988	OVP13959	K03245:EIF3J: translation initiation factor 3 subunit J	Specific to nematodes and conserved with only some non-filarial species	213	642	OVOC_OM1b;OVOC_OM1b;OVOC_OM1b;OVOC_OM1b;OVOC_OM1b;OVOC_OM1b	-	-	0	-	-		0	1	1	1	1	0	1	0	5	2	3	3	3	3	1	2	2	2	2	1	5	5	3	0	1	1	1	1	0	1	0	5	2	4	3
	OVOC9150	WBGene00245959	OVP11855	Putative DNA-directed RNA polymerases I, II, and III subunit RPABC3	Conserved across all nematodes and hosts	149	450	OVOC_OM3;OVOC_OM3;OVOC_OM3	-	-	0	-	-		0	0	1	0	0	0	0	0	3	1	2	3	2	2	1	3	2	1	0	0	3	3	3	0	0	1	0	0	0	0	0	5	1	4	4
	OVOC5419	WBGene00242228	OVP09738	3-hydroxyacyl-CoA dehydrogenase type-2 homolog	Conserved across all nematodes and hosts	580	1743	OVOC_OM2;OVOC_OM2;OVOC_OM2;OVOC_OM2;OVOC_OM2;OVOC_OM2;OVOC_OM2;OVOC_OM2;OVOC_OM2;OVOC_OM2;OVOC_OM2;OVOC_OM2;OVOC_OM2;OVOC_OM2	-	-	0	-	-		2	6	3	1	1	1	2	1	10	5	8	8	4	7	5	8	7	7	2	2	11	9	10	2	6	3	1	1	1	2	1	12	5	9	11
	OVOC3234	WBGene00240043	OVP12346	IPR000535:Major sperm protein (MSP) domain;IPR008962:PapD-like superfamily;IPR013783:Immunoglobulin-like fold	Filarial-specific and conserved across filarial species	536	1611	OVOC_OM1b;OVOC_OM1b;OVOC_OM1b;OVOC_OM1b;OVOC_OM1b;OVOC_OM1b;OVOC_OM1b;OVOC_OM1b;OVOC_OM1b	-	-	0	-	-		0	19	0	0	0	0	0	0	0	1	0	0	5	3	0	5	8	19	0	0	1	5	8	0	43	0	0	0	0	0	0	0	1	0	0
	OVOC12090	WBGene00248899	OVP01634	K15627:ASPSCR1, ASPL: tether containing UBX domain for GLUT4	Conserved across all nematodes and hosts	584	4685	OVOC_OM5;OVOC_OM5;OVOC_OM5;OVOC_OM5;OVOC_OM5;OVOC_OM5;OVOC_OM5;OVOC_OM5;OVOC_OM5;OVOC_OM5;OVOC_OM5;OVOC_OM5;OVOC_OM5;OVOC_OM5	-	-	0	-	-		2	4	6	0	1	0	7	2	6	1	6	7	4	7	4	3	5	6	1	7	8	9	7	2	6	6	0	1	0	10	2	9	1	8	9
	OVOC8426	WBGene00245235	OVP14129	K07834:RALA: Ras-related protein Ral-A	Conserved across all nematodes and hosts	214	1628	OVOC_OM3;OVOC_OM3;OVOC_OM3;OVOC_OM3;OVOC_OM3;OVOC_OM3	-	-	0	-	-		0	3	3	0	0	0	1	1	1	1	2	3	2	2	1	3	0	3	0	2	2	3	3	0	4	3	0	0	0	1	1	2	1	2	4
	OVOC3254	WBGene00240063	OVP13287	Surfeit locus protein 4 homolog	Conserved with some hosts	276	1988	OVOC_OM1b;OVOC_OM1b;OVOC_OM1b;OVOC_OM1b;OVOC_OM1b;OVOC_OM1b;OVOC_OM1b	-	-	6	-	-		1	1	2	0	1	1	1	2	2	2	2	3	2	2	1	2	2	2	1	2	2	3	2	1	1	3	0	1	1	1	2	3	2	3	5
	OVOC8373	WBGene00245182	OVP05968	K00006:GPD1: glycerol-3-phosphate dehydrogenase (NAD+) [EC:1.1.1.8]	Conserved across all nematodes and hosts	359	3807	OVOC_OM3;OVOC_OM3;OVOC_OM3;OVOC_OM3;OVOC_OM3;OVOC_OM3;OVOC_OM3;OVOC_OM3;OVOC_OM3;OVOC_OM3;OVOC_OM3;OVOC_OM3;OVOC_OM3;OVOC_OM3;OVOC_OM3;OVOC_OM3;OVOC_OM3;OVOC_OM3;OVOC_OM3	-	-	0	-	-		0	5	2	0	1	0	5	1	4	2	4	4	4	3	1	5	3	5	1	5	5	5	5	0	5	2	0	1	0	6	1	5	2	4	5
	OVOC1100	WBGene00237909	OVP01598	Splicing factor U2af 38 kDa subunit homolog	Conserved across all nematodes and hosts	253	1593	OVOC_OM1b;OVOC_OM1b;OVOC_OM1b;OVOC_OM1b;OVOC_OM1b	-	-	0	-	-		0	1	2	0	0	0	0	0	2	1	6	5	1	5	1	4	2	3	0	0	6	5	4	0	1	2	0	0	0	0	0	6	1	10	6
	OVOC8592	WBGene00245401	OVP00501	SWI\/SNF-related matrix-associated actin-dependent regulator of chromatin subfamily B member 1 homolog	Conserved across all nematodes and hosts	566	2230	OVOC_OM3;OVOC_OM3;OVOC_OM3;OVOC_OM3;OVOC_OM3;OVOC_OM3;OVOC_OM3;OVOC_OM3;OVOC_OM3;OVOC_OM3;OVOC_OM3	-	-	0	Y	0.621		1	2	2	2	2	0	1	0	9	4	6	6	4	7	3	5	2	3	2	1	10	8	5	1	3	3	2	2	0	1	0	14	6	11	10
	OVOC2596	WBGene00239405	OVP11240	Glycogenin homolog	Conserved across all nematodes and hosts	417	1384	OVOC_OM1b;OVOC_OM1b;OVOC_OM1b;OVOC_OM1b;OVOC_OM1b;OVOC_OM1b;OVOC_OM1b	-	-	0	Y	0.668		1	0	3	0	0	1	0	4	1	1	3	1	1	2	1	4	3	3	1	4	3	2	4	1	0	9	0	0	1	0	10	1	1	5	1
	OVOC9016	WBGene00245825	OVP03254	Putative signal peptidase complex subunit 3	Conserved with some hosts	349	1307	OVOC_OM3;OVOC_OM3;OVOC_OM3;OVOC_OM3;OVOC_OM3;OVOC_OM3;OVOC_OM3;OVOC_OM3	-	-	1	Y	0.729		0	0	3	0	0	0	1	2	5	1	5	5	6	6	2	6	4	3	0	3	5	7	6	0	0	4	0	0	0	1	2	6	1	5	8
	OVOC5447	WBGene00242256	OVP01072	Putative ribose-phosphate pyrophosphokinase 1,2	Conserved across all nematodes and hosts	361	1086	OVOC_OM2;OVOC_OM2;OVOC_OM2;OVOC_OM2;OVOC_OM2;OVOC_OM2;OVOC_OM2;OVOC_OM2;OVOC_OM2	-	-	0	-	-		2	3	7	0	3	1	0	4	2	2	3	3	1	3	1	3	1	7	3	4	3	3	3	2	3	7	0	3	1	0	4	2	2	3	4
	OVOC2156	WBGene00238965	OVP02058	Tubulin gamma chain homolog	Conserved across all nematodes and hosts	448	1603	OVOC_OM1b;OVOC_OM1b;OVOC_OM1b;OVOC_OM1b;OVOC_OM1b;OVOC_OM1b;OVOC_OM1b;OVOC_OM1b	-	-	0	-	-		1	5	1	1	0	0	4	0	6	2	11	4	1	7	1	5	1	5	1	4	11	9	5	1	7	1	1	0	0	5	0	7	2	20	4
	OVOC7771	WBGene00244580	OVP10266	K15779:PGM2: phosphoglucomutase / phosphopentomutase [EC:5.4.2.2 5.4.2.7]	Conserved across all nematodes and hosts	946	5625	OVOC_OM3;OVOC_OM3;OVOC_OM3;OVOC_OM3;OVOC_OM3;OVOC_OM3;OVOC_OM3;OVOC_OM3;OVOC_OM3;OVOC_OM3;OVOC_OM3;OVOC_OM3;OVOC_OM3;OVOC_OM3;OVOC_OM3;OVOC_OM3;OVOC_OM3;OVOC_OM3;OVOC_OM3;OVOC_OM3;OVOC_OM3;OVOC_OM3;OVOC_OM3;OVOC_OM3;OVOC_OM3;OVOC_OM3;OVOC_OM3;OVOC_OM3;OVOC_OM3;OVOC_OM3;OVOC_OM3;OVOC_OM3;OVOC_OM3;OVOC_OM3;OVOC_OM3;OVOC_OM3;OVOC_OM3;OVOC_OM3;OVOC_OM3;OVOC_OM3;OVOC_OM3;OVOC_OM3;OVOC_OM3;OVOC_OM3;OVO…	-	-	0	-	-		1	3	5	0	1	1	3	2	10	5	7	17	12	15	8	16	9	6	1	4	10	19	16	1	3	8	0	1	1	3	2	12	5	11	27
	OVOC327	WBGene00237136	OVP05386	K06013:STE24: STE24 endopeptidase [EC:3.4.24.84]	Conserved across all nematodes and hosts	400	1203	OVOC_OM1b;OVOC_OM1b;OVOC_OM1b;OVOC_OM1b;OVOC_OM1b;OVOC_OM1b;OVOC_OM1b;OVOC_OM1b;OVOC_OM1b;OVOC_OM1b	-	-	5	-	-		1	3	2	0	0	0	3	2	4	1	3	6	3	5	3	5	2	4	0	3	5	7	5	1	4	3	0	0	0	4	3	4	1	5	9
	OVOC12065	WBGene00248874	OVP00467	IPR002347:Short-chain dehydrogenase/reductase SDR;IPR020904:Short-chain dehydrogenase/reductase, conserved site;IPR036291:NAD(P)-binding domain superfamily	Specific to nematodes and conserved with only some non-filarial species	1424	4275	OVOC_OM5;OVOC_OM5;OVOC_OM5;OVOC_OM5;OVOC_OM5;OVOC_OM5;OVOC_OM5;OVOC_OM5;OVOC_OM5;OVOC_OM5;OVOC_OM5;OVOC_OM5;OVOC_OM5;OVOC_OM5;OVOC_OM5;OVOC_OM5;OVOC_OM5;OVOC_OM5;OVOC_OM5;OVOC_OM5;OVOC_OM5;OVOC_OM5;OVOC_OM5;OVOC_OM5;OVOC_OM5;OVOC_OM5;OVOC_OM5;OVOC_OM5;OVOC_OM5;OVOC_OM5	-	-	0	-	-		6	7	7	2	5	0	6	8	11	5	7	7	9	9	4	9	6	7	5	8	11	9	9	8	14	12	2	8	0	12	10	16	8	12	11
	OVOC1075	WBGene00237884	OVP09559	K10382:DST: dystonin	Conserved across all nematodes and hosts	3482	11458	OVOC_OM1b;OVOC_OM1b;OVOC_OM1b;OVOC_OM1b;OVOC_OM1b;OVOC_OM1b;OVOC_OM1b;OVOC_OM1b;OVOC_OM1b;OVOC_OM1b;OVOC_OM1b;OVOC_OM1b;OVOC_OM1b;OVOC_OM1b;OVOC_OM1b;OVOC_OM1b;OVOC_OM1b;OVOC_OM1b;OVOC_OM1b;OVOC_OM1b;OVOC_OM1b;OVOC_OM1b	-	-	0	-	-		8	4	44	1	11	2	1	52	25	13	22	35	43	37	10	26	20	47	12	53	33	62	30	9	4	58	1	11	2	1	70	32	13	25	52
	OVOC2914	WBGene00239723	OVP11903	Putative GMP reductase	Conserved with some hosts	362	1089	OVOC_OM1b;OVOC_OM1b;OVOC_OM1b;OVOC_OM1b;OVOC_OM1b;OVOC_OM1b	-	-	0	-	-		2	4	2	0	2	0	4	2	2	1	1	2	1	1	1	2	2	4	2	4	2	2	3	2	6	3	0	2	0	8	2	3	1	1	2
	OVOC13398	WBGene00255405	OVP13211	K06287:maf: septum formation protein	Conserved with some hosts	220	832	OVOC_OM1b;OVOC_OM1b;OVOC_OM1b;OVOC_OM1b;OVOC_OM1b;OVOC_OM1b;OVOC_OM1b	-	-	0	-	-		0	1	3	0	0	0	0	0	4	1	4	5	2	6	2	1	2	3	0	0	5	6	3	0	1	5	0	0	0	0	0	5	1	5	6
	OVOC6709	WBGene00243518	OVP11024	K12893:SFRS4_5_6: splicing factor, arginine/serine-rich 4/5/6	Conserved with some hosts	386	1161	OVOC_OM2;OVOC_OM2;OVOC_OM2;OVOC_OM2;OVOC_OM2;OVOC_OM2;OVOC_OM2	Y	0.761	1	-	-		0	3	2	0	1	1	3	0	4	3	3	1	4	3	1	4	2	4	1	3	4	4	4	0	3	2	0	1	1	4	0	7	5	6	3
	OVOC247	WBGene00237056	OVP06082	Laminin alpha chain	Conserved across all nematodes and hosts	3358	10077	OVOC_OM1b;OVOC_OM1b;OVOC_OM1b;OVOC_OM1b;OVOC_OM1b;OVOC_OM1b;OVOC_OM1b;OVOC_OM1b;OVOC_OM1b;OVOC_OM1b;OVOC_OM1b;OVOC_OM1b;OVOC_OM1b;OVOC_OM1b;OVOC_OM1b;OVOC_OM1b;OVOC_OM1b;OVOC_OM1b;OVOC_OM1b;OVOC_OM1b;OVOC_OM1b;OVOC_OM1b;OVOC_OM1b;OVOC_OM1b;OVOC_OM1b;OVOC_OM1b;OVOC_OM1b;OVOC_OM1b;OVOC_OM1b;OVOC_OM1b;OVOC_OM1b;OVOC_OM1b;OVOC_OM1b;OVOC_OM1b;OVOC_OM1b;OVOC_OM1b;OVOC_OM1b;OVOC_OM1b;OVOC_OM1b;OVOC_OM1b…	Y	0.717	0	-	-		4	0	39	8	13	10	2	21	21	4	36	46	24	37	11	30	23	39	20	22	39	56	37	4	0	53	8	15	10	3	31	27	7	49	65
	OVOC2868	WBGene00239677	OVP00957	K00560:thyA, TYMS: thymidylate synthase [EC:2.1.1.45]	Conserved across all nematodes and hosts	306	2225	OVOC_OM1b;OVOC_OM1b;OVOC_OM1b;OVOC_OM1b;OVOC_OM1b;OVOC_OM1b;OVOC_OM1b;OVOC_OM1b;OVOC_OM1b;OVOC_OM1b;OVOC_OM1b;OVOC_OM1b;OVOC_OM1b;OVOC_OM1b;OVOC_OM1b;OVOC_OM1b;OVOC_OM1b;OVOC_OM1b;OVOC_OM1b	-	-	0	-	-		0	1	3	0	0	0	2	1	4	6	5	4	1	7	1	3	2	3	0	3	6	7	3	0	1	3	0	0	0	2	1	6	6	7	6
	OVOC13436	WBGene00255448	OVP14360	K13159:HNRNPL: heterogeneous nuclear ribonucleoprotein L	Conserved across all nematodes and hosts	566	2165	OVOC_OM1b;OVOC_OM1b;OVOC_OM1b;OVOC_OM1b;OVOC_OM1b;OVOC_OM1b;OVOC_OM1b;OVOC_OM1b;OVOC_OM1b;OVOC_OM1b;OVOC_OM1b;OVOC_OM1b	-	-	0	-	-		1	3	3	0	0	1	3	0	10	3	7	8	5	8	3	5	3	3	1	3	12	13	5	1	3	4	0	0	1	4	0	14	3	12	11
	OVOC4750	WBGene00241559	OVP08155	-	Filarial-specific and conserved with more than 1 filarial species, but not all	174	525	OVOC_OM2;OVOC_OM2;OVOC_OM2;OVOC_OM2;OVOC_OM2	-	-	0	Y	0.821		1	0	4	0	0	0	0	5	0	0	1	0	0	1	0	3	2	4	0	5	1	1	3	1	0	4	0	0	0	0	6	0	0	1	0
	OVOC4575	WBGene00241384	OVP00878	Acylpyruvase FAHD1, mitochondrial homolog	Conserved across all nematodes and hosts	215	4405	OVOC_OM2;OVOC_OM2;OVOC_OM2;OVOC_OM2;OVOC_OM2;OVOC_OM2;OVOC_OM2;OVOC_OM2;OVOC_OM2;OVOC_OM2;OVOC_OM2;OVOC_OM2;OVOC_OM2;OVOC_OM2;OVOC_OM2;OVOC_OM2;OVOC_OM2;OVOC_OM2;OVOC_OM2;OVOC_OM2	-	-	0	-	-		1	0	1	0	0	0	2	1	3	1	1	3	1	3	1	3	3	1	0	3	3	3	4	2	0	1	0	0	0	2	1	5	1	1	3
	OVOC2759	WBGene00239568	OVP06317	Protein ROP homolog	Conserved across all nematodes and hosts	594	1785	OVOC_OM1b;OVOC_OM1b;OVOC_OM1b;OVOC_OM1b;OVOC_OM1b;OVOC_OM1b;OVOC_OM1b;OVOC_OM1b;OVOC_OM1b;OVOC_OM1b;OVOC_OM1b;OVOC_OM1b;OVOC_OM1b	-	-	0	-	-		0	0	2	0	3	0	3	1	7	1	6	8	5	7	4	6	3	2	3	4	9	9	6	0	0	4	0	3	0	3	1	11	1	8	15
	OVOC2287	WBGene00239096	OVP00404	IPR001478:PDZ domain;IPR036034:PDZ superfamily;IPR040264:Uncharacterized protein T15H9.4-like;IPR041489:PDZ domain 6	Nematode-specific and conserved across nematode species	455	1395	OVOC_OM1b;OVOC_OM1b;OVOC_OM1b;OVOC_OM1b;OVOC_OM1b;OVOC_OM1b	-	-	0	-	-		0	11	0	0	0	0	0	0	0	2	0	0	3	3	0	3	4	11	0	0	2	4	6	0	34	0	0	0	0	0	0	0	2	0	0
	OVOC4091	WBGene00240900	OVP01190	IPR001507:Zona pellucida domain	Nematode-specific and conserved across nematode species	227	684	OVOC_OM2;OVOC_OM2;OVOC_OM2;OVOC_OM2	-	-	0	Y	0.656		0	0	2	0	0	0	0	0	6	2	4	5	4	3	0	2	1	2	0	0	6	5	2	0	0	2	0	0	0	0	0	8	2	7	9
	OVOC10237	WBGene00247046	OVP12070	K15029:EIF3L: translation initiation factor 3 subunit L	Conserved across all nematodes and hosts	548	2022	OVOC_OM4;OVOC_OM4;OVOC_OM4;OVOC_OM4;OVOC_OM4;OVOC_OM4;OVOC_OM4;OVOC_OM4;OVOC_OM4;OVOC_OM4;OVOC_OM4;OVOC_OM4;OVOC_OM4;OVOC_OM4	-	-	0	-	-		0	3	3	2	2	0	2	3	6	3	8	9	3	7	3	4	3	3	3	3	12	11	5	0	3	3	2	2	0	2	3	9	4	10	11
	OVOC4962	WBGene00241771	OVP01547	Nitrilase and fragile histidine triad fusion protein NitFhit homolog	Conserved across all nematodes and hosts	460	1539	OVOC_OM2;OVOC_OM2;OVOC_OM2;OVOC_OM2;OVOC_OM2;OVOC_OM2;OVOC_OM2;OVOC_OM2;OVOC_OM2;OVOC_OM2	-	-	0	-	-		0	4	3	1	4	0	2	4	3	2	3	2	3	4	1	3	3	4	4	5	4	5	4	0	6	3	1	4	0	2	4	6	2	4	3
	OVOC3859	WBGene00240668	OVP01922	NADH dehydrogenase [ubiquinone] 1 beta subcomplex subunit 10 homolog	Conserved with some hosts	273	895	OVOC_OM2;OVOC_OM2;OVOC_OM2;OVOC_OM2;OVOC_OM2;OVOC_OM2	-	-	0	Y	0.719		1	3	2	1	1	0	2	0	2	1	1	3	2	2	2	3	4	3	1	2	3	3	4	1	3	2	1	1	0	2	0	4	1	2	3
	OVOC12605	WBGene00249414	OVP02035	IPR016179:Insulin-like;IPR022352:Insulin family;IPR022353:Insulin, conserved site;IPR036438:Insulin-like superfamily	Specific to nematodes and conserved with only some non-filarial species	170	3139	OVOC_OO_000069;OVOC_OO_000069	Y	0.824	0	-	-		0	0	1	0	0	0	0	0	3	0	2	2	2	2	0	1	0	1	0	0	3	3	1	0	0	2	0	0	0	0	0	5	0	5	5
	OVOC471	WBGene00237280	OVP02655	Ceramide kinase 1 homolog	Conserved with some hosts	577	1734	OVOC_OM1b;OVOC_OM1b;OVOC_OM1b;OVOC_OM1b;OVOC_OM1b;OVOC_OM1b;OVOC_OM1b;OVOC_OM1b;OVOC_OM1b;OVOC_OM1b;OVOC_OM1b;OVOC_OM1b	-	-	0	-	-		1	1	4	0	1	0	1	5	7	2	4	5	7	8	7	8	7	4	1	5	9	10	10	1	1	4	0	1	0	1	7	10	2	6	7
	OVOC8415	WBGene00245224	OVP05168	IPR040271:Uncharacterized protein T19C3.2-like	Nematode-specific and conserved across nematode species	227	1483	OVOC_OM3;OVOC_OM3;OVOC_OM3;OVOC_OM3;OVOC_OM3;OVOC_OM3	-	-	0	-	-		0	0	1	0	0	0	0	0	0	0	0	7	6	2	1	2	3	1	0	0	0	8	4	0	0	1	0	0	0	0	0	0	0	0	22
	OVOC347	WBGene00237156	OVP05956	Importin subunit beta-1 homolog	Conserved across all nematodes and hosts	884	3438	OVOC_OM1b;OVOC_OM1b;OVOC_OM1b;OVOC_OM1b;OVOC_OM1b;OVOC_OM1b;OVOC_OM1b;OVOC_OM1b;OVOC_OM1b;OVOC_OM1b;OVOC_OM1b;OVOC_OM1b;OVOC_OM1b;OVOC_OM1b;OVOC_OM1b;OVOC_OM1b;OVOC_OM1b;OVOC_OM1b;OVOC_OM1b;OVOC_OM1b;OVOC_OM1b;OVOC_OM1b;OVOC_OM1b;OVOC_OM1b;OVOC_OM1b;OVOC_OM1b;OVOC_OM1b;OVOC_OM1b;OVOC_OM1b;OVOC_OM1b;OVOC_OM1b;OVOC_OM1b;OVOC_OM1b;OVOC_OM1b;OVOC_OM1b;OVOC_OM1b;OVOC_OM1b;OVOC_OM1b;OVOC_OM1b	-	-	0	-	-		1	2	7	2	0	2	5	3	10	3	10	10	9	10	6	10	9	7	2	7	12	11	11	1	2	8	2	0	2	7	3	12	3	12	12
	OVOC7575	WBGene00244384	OVP10106	Protein sly1 homolog	Conserved across all nematodes and hosts	638	2811	OVOC_OM3;OVOC_OM3;OVOC_OM3;OVOC_OM3;OVOC_OM3;OVOC_OM3;OVOC_OM3;OVOC_OM3;OVOC_OM3;OVOC_OM3;OVOC_OM3;OVOC_OM3;OVOC_OM3;OVOC_OM3;OVOC_OM3;OVOC_OM3;OVOC_OM3;OVOC_OM3;OVOC_OM3	-	-	0	-	-		1	2	5	0	1	1	4	1	8	4	8	10	9	8	5	10	8	7	2	4	11	11	11	1	2	5	0	1	1	4	1	11	5	9	12
	OVOC10650	WBGene00247459	OVP12429	K23909:CAPS: calcyphosin	Conserved with some hosts	203	2695	OVOC_OM4;OVOC_OM4;OVOC_OM4;OVOC_OM4;OVOC_OM4;OVOC_OM4;OVOC_OM4;OVOC_OM4;OVOC_OM4;OVOC_OM4;OVOC_OM4	-	-	0	-	-		0	0	2	0	0	0	0	0	2	1	2	3	4	5	2	3	4	2	0	0	3	5	5	0	0	2	0	0	0	0	0	3	1	2	4
	OVOC2523	WBGene00239332	OVP13831	-	Nematode-specific and conserved across nematode species	224	675	OVOC_OM1b;OVOC_OM1b;OVOC_OM1b;OVOC_OM1b;OVOC_OM1b;OVOC_OM1b	-	-	0	Y	0.703		0	0	2	0	0	0	0	6	0	0	0	1	2	2	0	2	2	2	0	6	0	2	2	0	0	4	0	0	0	0	8	0	0	0	1
	OVOC5702	WBGene00242511	OVP14340	Platelet-activating factor acetylhydrolase IB subunit beta homolog	Conserved with some hosts	211	1138	OVOC_OM2;OVOC_OM2;OVOC_OM2;OVOC_OM2;OVOC_OM2;OVOC_OM2	-	-	0	Y	0.635		1	1	1	0	0	0	1	2	1	1	2	2	2	2	0	2	1	2	0	2	2	3	2	1	1	1	0	0	0	1	3	2	1	4	3
	OVOC5833	WBGene00242642	OVP00798	IPR007284:Ground-like domain	Specific to nematodes and conserved with only some non-filarial species	302	1145	OVOC_OM2;OVOC_OM2;OVOC_OM2;OVOC_OM2;OVOC_OM2;OVOC_OM2	Y	0.911	0	-	-		0	0	0	0	0	0	0	0	0	0	0	3	4	3	2	3	3	0	0	0	0	4	3	0	0	0	0	0	0	0	0	0	0	0	15
	OVOC5316	WBGene00242125	OVP01836	IPR003609:PAN/Apple domain	Specific to nematodes and conserved with only some non-filarial species	545	1638	OVOC_OM2;OVOC_OM2;OVOC_OM2;OVOC_OM2;OVOC_OM2;OVOC_OM2;OVOC_OM2;OVOC_OM2;OVOC_OM2;OVOC_OM2	Y	0.755	0	-	-		0	0	1	1	0	0	1	0	1	0	0	12	11	5	4	6	2	1	1	1	1	14	6	0	0	1	1	0	0	1	0	1	0	0	31
	OVOC704	WBGene00237513	OVP07441	Serine\/arginine repetitive matrix protein 1 homolog	Conserved across all nematodes and hosts	340	3789	OVOC_OM1b;OVOC_OM1b;OVOC_OM1b;OVOC_OM1b;OVOC_OM1b;OVOC_OM1b;OVOC_OM1b;OVOC_OM1b	-	-	0	-	-		0	0	3	0	0	0	0	0	5	4	5	4	3	5	2	5	2	3	0	0	5	5	5	0	0	3	0	0	0	0	0	12	4	8	7
	OVOC6409	WBGene00243218	OVP06102	Tfpi2 protein homolog	Specific to nematodes and conserved with only some non-filarial species	782	2459	OVOC_OM2;OVOC_OM2;OVOC_OM2;OVOC_OM2;OVOC_OM2;OVOC_OM2;OVOC_OM2	Y	0.536	0	-	-		1	1	5	3	2	2	1	5	1	2	4	3	2	4	1	2	1	5	3	5	4	4	2	1	2	10	5	2	3	1	13	1	6	8	5
	OVOC4431h	WBGene00241240	OVP14580	AO66 ankyrin homolog	Conserved across all nematodes and hosts	4851	15291	OVOC_OM2;OVOC_OM2;OVOC_OM2;OVOC_OM2;OVOC_OM2;OVOC_OM2;OVOC_OM2;OVOC_OM2;OVOC_OM2;OVOC_OM2;OVOC_OM2;OVOC_OM2;OVOC_OM2;OVOC_OM2;OVOC_OM2;OVOC_OM2;OVOC_OM2;OVOC_OM2;OVOC_OM2;OVOC_OM2;OVOC_OM2;OVOC_OM2;OVOC_OM2;OVOC_OM2;OVOC_OM2;OVOC_OM2;OVOC_OM2;OVOC_OM2;OVOC_OM2;OVOC_OM2;OVOC_OM2;OVOC_OM2;OVOC_OM2;OVOC_OM2;OVOC_OM2;OVOC_OM2;OVOC_OM2;OVOC_OM2;OVOC_OM2;OVOC_OM2;OVOC_OM2;OVOC_OM2;OVOC_OM2;OVOC_OM2;OVO…	-	-	0	-	-		7	6	19	3	15	3	15	17	29	14	31	49	48	47	29	53	44	21	16	23	40	68	60	8	7	31	4	20	4	19	26	47	20	49	80
	OVOC5853	WBGene00242662	OVP02427	Poly(U)-binding-splicing factor PUF60 homolog	Conserved with some hosts	773	2322	OVOC_OM2;OVOC_OM2;OVOC_OM2;OVOC_OM2;OVOC_OM2;OVOC_OM2;OVOC_OM2;OVOC_OM2;OVOC_OM2;OVOC_OM2;OVOC_OM2;OVOC_OM2;OVOC_OM2;OVOC_OM2;OVOC_OM2	-	-	0	-	-		0	4	4	1	0	0	3	0	7	5	8	9	7	8	4	6	6	5	1	3	8	10	8	0	4	4	1	0	0	4	0	20	7	15	17
	OVOC2085	WBGene00238894	OVP00881	60S ribosomal protein L11 homolog	Conserved across all nematodes and hosts	195	4204	OVOC_OM1b;OVOC_OM1b;OVOC_OM1b;OVOC_OM1b;OVOC_OM1b;OVOC_OM1b;OVOC_OM1b;OVOC_OM1b;OVOC_OM1b;OVOC_OM1b;OVOC_OM1b;OVOC_OM1b;OVOC_OM1b;OVOC_OM1b;OVOC_OM1b;OVOC_OM1b;OVOC_OM1b;OVOC_OM1b;OVOC_OM1b;OVOC_OM1b	-	-	0	-	-		0	0	1	0	1	0	0	0	3	1	3	2	1	3	1	3	2	1	1	0	4	4	3	0	0	1	0	1	0	0	0	4	1	4	7
	OVOC3061	WBGene00239870	OVP05967	Putative carbonic anhydrase 3	Conserved across all nematodes and hosts	215	648	OVOC_OM1b;OVOC_OM1b;OVOC_OM1b;OVOC_OM1b;OVOC_OM1b	-	-	0	Y	0.669		0	1	1	0	2	0	0	2	0	1	0	2	2	0	1	2	1	1	2	2	1	2	2	0	1	1	0	4	0	0	2	0	1	0	4
	OVOC1420	WBGene00238229	OVP09625	Golgi phosphoprotein 3 homolog	Conserved across all nematodes and hosts	284	3298	OVOC_OM1b;OVOC_OM1b;OVOC_OM1b;OVOC_OM1b;OVOC_OM1b;OVOC_OM1b;OVOC_OM1b	-	-	0	Y	0.708		0	0	2	0	1	0	1	1	4	2	3	3	3	4	2	2	2	2	1	1	4	4	3	0	0	3	0	1	0	1	1	5	2	5	7
	OVOC7869	WBGene00244678	OVP09008	Cytochrome c oxidase subunit VIb homolog	Conserved across all nematodes and hosts	145	438	OVOC_OM3	-	-	0	Y	0.837		0	0	1	0	0	1	0	1	1	0	2	2	1	3	3	4	1	1	1	1	2	3	5	0	0	1	0	0	1	0	1	1	0	2	2
	OVOC1870	WBGene00238679	OVP09537	Putative peptidyl-prolyl cis-trans isomerase G, ppig	Conserved across all nematodes and hosts	848	2605	OVOC_OM1b;OVOC_OM1b;OVOC_OM1b;OVOC_OM1b;OVOC_OM1b;OVOC_OM1b;OVOC_OM1b;OVOC_OM1b;OVOC_OM1b;OVOC_OM1b;OVOC_OM1b;OVOC_OM1b;OVOC_OM1b	-	-	0	-	-		0	0	6	0	0	0	3	0	12	4	9	10	11	13	4	9	4	6	0	3	13	14	9	0	0	7	0	0	0	5	0	20	5	17	20
	OVOC2372	WBGene00239181	OVP04359	Putative eukaryotic translation initiation factor 4e	Specific to nematodes and conserved with only some non-filarial species	244	735	OVOC_OM1b;OVOC_OM1b;OVOC_OM1b;OVOC_OM1b;OVOC_OM1b;OVOC_OM1b	-	-	0	-	-		0	3	1	1	0	1	2	1	1	0	2	2	2	2	1	2	1	3	1	2	2	2	2	0	6	1	1	0	1	2	1	1	0	3	2
	OVOC9331	WBGene00246140	OVP01912	Putative esterase	Conserved with some hosts	169	3483	OVOC_OM3;OVOC_OM3;OVOC_OM3;OVOC_OM3;OVOC_OM3;OVOC_OM3;OVOC_OM3	-	-	0	-	-		0	0	1	0	1	0	1	1	1	0	2	1	2	3	2	1	0	1	1	1	2	3	3	0	0	1	0	1	0	1	1	2	0	4	1
	OVOC912	WBGene00237721	OVP05506	IPR002347:Short-chain dehydrogenase/reductase SDR;IPR020904:Short-chain dehydrogenase/reductase, conserved site;IPR036291:NAD(P)-binding domain superfamily	Conserved across all nematodes and hosts	313	942	OVOC_OM1b;OVOC_OM1b;OVOC_OM1b;OVOC_OM1b;OVOC_OM1b;OVOC_OM1b;OVOC_OM1b	-	-	0	-	-		2	5	1	2	0	0	3	2	3	1	1	3	2	2	0	4	2	5	2	3	3	3	4	2	7	1	2	0	0	3	2	3	1	1	3
	OVOC8919	WBGene00245728	OVP04425	Putative phospholipase B-like 3	Conserved across all nematodes and hosts	577	1793	OVOC_OM3;OVOC_OM3;OVOC_OM3;OVOC_OM3;OVOC_OM3;OVOC_OM3;OVOC_OM3;OVOC_OM3;OVOC_OM3;OVOC_OM3;OVOC_OM3;OVOC_OM3;OVOC_OM3	Y	0.936	0	Y	0.642		0	2	5	1	1	0	0	4	4	2	4	7	5	4	2	5	5	5	2	4	4	9	7	0	2	6	1	1	0	0	6	8	2	5	13
	OVOC6510	WBGene00243319	OVP08014	NADH-ubiquinone oxidoreductase 75 kDa subunit, mitochondrial homolog	Conserved across all nematodes and hosts	736	2211	OVOC_OM2;OVOC_OM2;OVOC_OM2;OVOC_OM2;OVOC_OM2;OVOC_OM2;OVOC_OM2;OVOC_OM2;OVOC_OM2;OVOC_OM2;OVOC_OM2;OVOC_OM2;OVOC_OM2;OVOC_OM2;OVOC_OM2;OVOC_OM2;OVOC_OM2;OVOC_OM2;OVOC_OM2	-	-	0	-	-		1	7	6	1	2	0	6	5	6	1	4	7	6	8	5	7	6	8	2	6	6	9	9	1	9	7	1	2	0	7	6	8	1	6	8
	OVOC4596	WBGene00241405	OVP01889	K03662:ATPeVS1, ATP6S1: V-type H+-transporting ATPase S1 subunit	Conserved across all nematodes and hosts	437	11309	OVOC_OM2;OVOC_OM2;OVOC_OM2;OVOC_OM2;OVOC_OM2;OVOC_OM2;OVOC_OM2;OVOC_OM2;OVOC_OM2;OVOC_OM2;OVOC_OM2;OVOC_OM2;OVOC_OM2;OVOC_OM2;OVOC_OM2;OVOC_OM2;OVOC_OM2;OVOC_OM2;OVOC_OM2;OVOC_OM2;OVOC_OM2;OVOC_OM2;OVOC_OM2;OVOC_OM2;OVOC_OM2;OVOC_OM2;OVOC_OM2;OVOC_OM2;OVOC_OM2;OVOC_OM2;OVOC_OM2;OVOC_OM2;OVOC_OM2;OVOC_OM2;OVOC_OM2;OVOC_OM2;OVOC_OM2;OVOC_OM2;OVOC_OM2;OVOC_OM2;OVOC_OM2;OVOC_OM2;OVOC_OM2;OVOC_OM2;OVO…	-	-	1	-	-		0	0	4	2	1	1	1	3	3	1	3	3	3	5	3	2	4	4	2	3	4	5	5	0	0	5	2	1	1	1	4	4	2	4	4
	OVOC67	WBGene00236876	OVP02898	-	Conserved with some hosts	175	804	OVOC_OM1b;OVOC_OM1b;OVOC_OM1b	-	-	4	-	-		0	1	2	0	0	0	2	0	1	2	1	2	1	2	1	2	0	2	0	2	2	2	2	0	1	2	0	0	0	4	0	1	3	1	4
	OVOC2963	WBGene00239772	OVP11772	Splicing factor 3A subunit 2 homolog	Conserved with some hosts	219	660	OVOC_OM1b;OVOC_OM1b;OVOC_OM1b;OVOC_OM1b	-	-	0	Y	0.716		0	0	1	0	0	0	1	0	5	2	4	3	5	5	1	4	2	1	0	1	5	5	4	0	0	1	0	0	0	1	0	6	3	5	3
	OVOC11545	WBGene00248354	OVP07781	Eukaryotic translation initiation factor 3 subunit B homolog	Conserved across all nematodes and hosts	763	2292	OVOC_OM4;OVOC_OM4;OVOC_OM4;OVOC_OM4;OVOC_OM4;OVOC_OM4;OVOC_OM4;OVOC_OM4;OVOC_OM4;OVOC_OM4;OVOC_OM4;OVOC_OM4;OVOC_OM4;OVOC_OM4	-	-	0	-	-		1	6	3	1	2	0	3	2	9	6	12	13	8	12	3	7	5	8	3	5	14	15	9	1	6	4	1	3	0	3	3	10	6	15	14
	OVOC8762	WBGene00245571	OVP11895	Replication factor C subunit 2 homolog	Conserved with some hosts	319	5101	OVOC_OM3;OVOC_OM3;OVOC_OM3;OVOC_OM3;OVOC_OM3;OVOC_OM3;OVOC_OM3;OVOC_OM3;OVOC_OM3;OVOC_OM3;OVOC_OM3;OVOC_OM3;OVOC_OM3;OVOC_OM3;OVOC_OM3;OVOC_OM3;OVOC_OM3;OVOC_OM3;OVOC_OM3;OVOC_OM3;OVOC_OM3;OVOC_OM3;OVOC_OM3;OVOC_OM3;OVOC_OM3;OVOC_OM3;OVOC_OM3	-	-	0	-	-		0	2	1	0	0	0	3	0	5	3	6	4	2	6	1	3	2	2	0	3	7	7	3	0	2	1	0	0	0	3	0	6	3	10	5
	OVOC8109	WBGene00244918	OVP13661	K00920:PIP4K2: 1-phosphatidylinositol-5-phosphate 4-kinase [EC:2.7.1.149]	Conserved with some hosts	412	3976	OVOC_OM3;OVOC_OM3;OVOC_OM3;OVOC_OM3;OVOC_OM3;OVOC_OM3;OVOC_OM3;OVOC_OM3;OVOC_OM3;OVOC_OM3	-	-	0	-	-		0	2	3	0	0	0	2	3	4	0	4	4	3	6	2	4	3	4	0	4	5	6	5	0	2	6	0	0	0	2	4	5	0	7	6
	OVOC11282	WBGene00248091	OVP01206	U6 snRNA-associated Sm-like protein LSm1 homolog	Conserved with some hosts	138	2946	OVOC_OM4;OVOC_OM4;OVOC_OM4;OVOC_OM4;OVOC_OM4;OVOC_OM4;OVOC_OM4	-	-	0	-	-		0	0	2	0	0	0	0	0	2	1	3	3	1	2	1	2	2	2	0	0	4	3	3	0	0	2	0	0	0	0	0	2	1	3	3
	OVOC11235	WBGene00248044	OVP01114	IPR001507:Zona pellucida domain	Conserved with some hosts	549	1992	OVOC_OM4;OVOC_OM4;OVOC_OM4;OVOC_OM4;OVOC_OM4;OVOC_OM4;OVOC_OM4;OVOC_OM4;OVOC_OM4;OVOC_OM4	Y	0.73	1	Y	0.606		0	0	1	0	0	0	0	0	7	2	2	5	6	6	5	4	4	1	0	0	7	7	6	0	0	1	0	0	0	0	0	16	6	5	13
	OVOC4256	WBGene00241065	OVP06753	IPR001781:Zinc finger, LIM-type	Conserved with some hosts	295	1709	OVOC_OM2;OVOC_OM2;OVOC_OM2;OVOC_OM2;OVOC_OM2;OVOC_OM2;OVOC_OM2;OVOC_OM2;OVOC_OM2;OVOC_OM2;OVOC_OM2;OVOC_OM2;OVOC_OM2;OVOC_OM2;OVOC_OM2;OVOC_OM2;OVOC_OM2;OVOC_OM2	-	-	0	-	-		1	0	2	0	0	0	1	3	0	0	1	3	3	2	1	3	2	2	0	3	1	3	4	2	0	4	0	0	0	1	7	0	0	1	6
	OVOC7748	WBGene00244557	OVP01301	IPR026321:Coiled-coil domain-containing protein 134	Conserved with some hosts	255	768	OVOC_OM3;OVOC_OM3;OVOC_OM3;OVOC_OM3;OVOC_OM3	Y	0.922	0	-	-		1	1	2	0	0	1	1	2	2	1	2	2	1	2	2	2	2	2	1	2	2	2	2	1	1	3	0	0	1	1	3	2	1	3	4
	OVOC7975	WBGene00244784	OVP12875	26S protease regulatory subunit 8 homolog	Conserved with some hosts	409	1893	OVOC_OM3;OVOC_OM3;OVOC_OM3;OVOC_OM3;OVOC_OM3;OVOC_OM3;OVOC_OM3;OVOC_OM3;OVOC_OM3;OVOC_OM3	-	-	0	-	-		0	2	1	1	0	1	4	1	6	1	7	6	4	7	2	4	2	2	2	5	9	8	5	0	2	1	1	0	1	4	1	8	1	8	7
	OVOC570	WBGene00237379	OVP00842	K17917:SNX1_2: sorting nexin-1/2	Conserved across all nematodes and hosts	449	1531	OVOC_OM1b;OVOC_OM1b;OVOC_OM1b;OVOC_OM1b;OVOC_OM1b;OVOC_OM1b;OVOC_OM1b	-	-	0	-	-		0	0	2	0	0	0	0	4	5	2	8	8	6	6	2	4	4	2	0	4	9	10	5	0	0	2	0	0	0	0	5	7	2	10	10
	OVOC9534	WBGene00246343	OVP07399	K12898:HNRNPF_H: heterogeneous nuclear ribonucleoprotein F/H	Conserved across all nematodes and hosts	539	2644	OVOC_OM3;OVOC_OM3;OVOC_OM3;OVOC_OM3;OVOC_OM3;OVOC_OM3;OVOC_OM3;OVOC_OM3;OVOC_OM3;OVOC_OM3	-	-	0	-	-		0	2	2	0	0	0	0	1	9	3	9	8	9	9	3	8	6	3	0	1	12	10	8	0	3	2	0	0	0	0	1	12	3	14	10
	OVOC7172	WBGene00243981	OVP02093	IPR002645:STAS domain;IPR006355:HAD hydrolase, LHPP/HDHD2;IPR006357:HAD-superfamily hydrolase, subfamily IIA;IPR023214:HAD superfamily;IPR036412:HAD-like superfamily	Conserved with some hosts	262	2297	OVOC_OM2;OVOC_OM2;OVOC_OM2;OVOC_OM2;OVOC_OM2	-	-	0	-	-		0	3	2	0	1	0	3	0	3	1	1	2	3	3	0	2	1	3	1	3	3	3	2	0	3	2	0	1	0	4	0	4	2	1	3
	OVOC2978	WBGene00239787	OVP02775	UDP-glucose:glycoprotein glucosyltransferase homolog	Conserved across all nematodes and hosts	1504	4515	OVOC_OM1b;OVOC_OM1b;OVOC_OM1b;OVOC_OM1b;OVOC_OM1b;OVOC_OM1b;OVOC_OM1b;OVOC_OM1b;OVOC_OM1b;OVOC_OM1b;OVOC_OM1b;OVOC_OM1b;OVOC_OM1b;OVOC_OM1b;OVOC_OM1b;OVOC_OM1b;OVOC_OM1b;OVOC_OM1b;OVOC_OM1b;OVOC_OM1b;OVOC_OM1b;OVOC_OM1b;OVOC_OM1b;OVOC_OM1b;OVOC_OM1b;OVOC_OM1b;OVOC_OM1b;OVOC_OM1b;OVOC_OM1b;OVOC_OM1b;OVOC_OM1b	Y	0.745	0	-	-		1	6	15	1	3	0	5	2	18	6	20	20	16	22	6	13	9	17	4	6	21	27	16	1	6	18	1	3	0	6	2	27	7	26	26
	OVOC6971	WBGene00243780	OVP00560	Paraplegin homolog	Conserved across all nematodes and hosts	747	2600	OVOC_OM2;OVOC_OM2;OVOC_OM2;OVOC_OM2;OVOC_OM2;OVOC_OM2;OVOC_OM2;OVOC_OM2;OVOC_OM2;OVOC_OM2;OVOC_OM2;OVOC_OM2;OVOC_OM2;OVOC_OM2;OVOC_OM2;OVOC_OM2;OVOC_OM2;OVOC_OM2;OVOC_OM2	-	-	1	Y	0.864		2	9	2	2	0	0	10	1	5	3	4	3	4	5	1	5	3	9	2	10	6	6	5	2	15	2	2	0	0	17	1	6	3	5	6
	OVOC5811	WBGene00242620	OVP09864	IPR016181:Acyl-CoA N-acyltransferase	Nematode-specific and conserved across nematode species	240	723	OVOC_OM2;OVOC_OM2;OVOC_OM2;OVOC_OM2;OVOC_OM2	-	-	0	Y	0.814		0	0	2	0	0	0	0	0	2	0	1	4	2	5	3	6	3	2	0	0	2	6	8	0	0	2	0	0	0	0	0	4	0	1	8
	OVOC2589	WBGene00239398	OVP06970	-	Filarial-specific and conserved across filarial species	161	486	OVOC_OM1b;OVOC_OM1b;OVOC_OM1b;OVOC_OM1b	-	-	1	-	-		0	0	1	0	0	0	0	0	2	0	2	4	3	3	0	2	1	1	0	0	2	4	2	0	0	1	0	0	0	0	0	4	0	3	5
	OVOC2479a	WBGene00239288	OVP14704	Histone deacetylase 1 homolog	Conserved across all nematodes and hosts	465	2503	OVOC_OM1b;OVOC_OM1b;OVOC_OM1b;OVOC_OM1b;OVOC_OM1b;OVOC_OM1b;OVOC_OM1b;OVOC_OM1b;OVOC_OM1b;OVOC_OM1b;OVOC_OM1b;OVOC_OM1b;OVOC_OM1b;OVOC_OM1b;OVOC_OM1b;OVOC_OM1b;OVOC_OM1b;OVOC_OM1b;OVOC_OM1b;OVOC_OM1b;OVOC_OM1b;OVOC_OM1b;OVOC_OM1b	-	-	0	-	-		0	1	4	0	0	0	1	0	5	5	6	5	5	6	3	4	5	4	0	1	8	9	5	0	1	4	0	0	0	1	0	7	8	13	6
	OVOC7127	WBGene00243936	OVP14570	Sequestosome-1 homolog	Conserved with some hosts	489	1474	OVOC_OM2;OVOC_OM2;OVOC_OM2;OVOC_OM2;OVOC_OM2;OVOC_OM2;OVOC_OM2;OVOC_OM2;OVOC_OM2;OVOC_OM2	-	-	0	-	-		2	5	2	0	3	0	4	2	3	1	3	3	2	3	1	3	3	5	3	5	3	3	3	2	8	2	0	5	0	5	2	3	1	3	4
	OVOC6445	WBGene00243254	OVP12496	-	Filarial-specific and conserved across filarial species	502	1509	OVOC_OM2;OVOC_OM2;OVOC_OM2;OVOC_OM2;OVOC_OM2	-	-	0	-	-		0	0	3	0	0	0	0	0	7	2	11	6	8	8	1	6	5	3	0	0	12	10	7	0	0	3	0	0	0	0	0	13	2	15	8
	OVOC6398	WBGene00243207	OVP07129	K12185:VPS37: ESCRT-I complex subunit VPS37	Conserved with some hosts	215	1436	OVOC_OM2;OVOC_OM2;OVOC_OM2;OVOC_OM2;OVOC_OM2	-	-	0	Y	0.718		0	3	2	0	0	0	0	1	4	2	5	4	2	3	0	2	1	4	0	1	6	4	3	0	3	3	0	0	0	0	1	4	2	5	4
	OVOC9354	WBGene00246163	OVP05903	COP9 signalosome complex subunit 6 homolog	Conserved across all nematodes and hosts	323	7772	OVOC_OM3;OVOC_OM3;OVOC_OM3;OVOC_OM3;OVOC_OM3;OVOC_OM3;OVOC_OM3;OVOC_OM3;OVOC_OM3;OVOC_OM3;OVOC_OM3;OVOC_OM3;OVOC_OM3;OVOC_OM3;OVOC_OM3;OVOC_OM3;OVOC_OM3;OVOC_OM3;OVOC_OM3;OVOC_OM3;OVOC_OM3;OVOC_OM3;OVOC_OM3;OVOC_OM3;OVOC_OM3;OVOC_OM3;OVOC_OM3;OVOC_OM3;OVOC_OM3;OVOC_OM3;OVOC_OM3;OVOC_OM3;OVOC_OM3;OVOC_OM3;OVOC_OM3;OVOC_OM3;OVOC_OM3;OVOC_OM3;OVOC_OM3;OVOC_OM3;OVOC_OM3;OVOC_OM3;OVOC_OM3	-	-	0	-	-		1	2	3	0	1	0	1	1	5	1	2	6	4	5	1	6	3	3	1	2	6	7	6	1	3	3	0	1	0	1	1	5	1	2	6
	OVOC8944	WBGene00245753	OVP14178	Ras-related protein M-Ras homolog	Conserved across all nematodes and hosts	212	2964	OVOC_OM3;OVOC_OM3;OVOC_OM3;OVOC_OM3;OVOC_OM3;OVOC_OM3	-	-	0	-	-		0	1	2	0	1	0	0	2	2	1	2	3	3	3	1	3	2	2	1	2	2	3	3	0	1	2	0	1	0	0	2	3	1	2	4
	OVOC3845	WBGene00240654	OVP05277	IPR000626:Ubiquitin-like domain;IPR029071:Ubiquitin-like domain superfamily	Specific to nematodes and conserved with only some non-filarial species	1325	3978	OVOC_OM2;OVOC_OM2;OVOC_OM2;OVOC_OM2;OVOC_OM2;OVOC_OM2;OVOC_OM2;OVOC_OM2;OVOC_OM2;OVOC_OM2;OVOC_OM2;OVOC_OM2;OVOC_OM2;OVOC_OM2;OVOC_OM2;OVOC_OM2;OVOC_OM2;OVOC_OM2;OVOC_OM2;OVOC_OM2;OVOC_OM2;OVOC_OM2;OVOC_OM2;OVOC_OM2;OVOC_OM2;OVOC_OM2;OVOC_OM2;OVOC_OM2;OVOC_OM2;OVOC_OM2;OVOC_OM2	-	-	0	-	-		2	5	7	1	2	0	14	3	20	6	19	19	11	19	4	11	9	9	3	15	26	24	13	2	5	7	1	2	0	16	3	25	6	23	25
	OVOC9692	WBGene00246501	OVP04619	Putative wd-repeat protein	Conserved with some hosts	452	1359	OVOC_OM4;OVOC_OM4;OVOC_OM4;OVOC_OM4;OVOC_OM4;OVOC_OM4;OVOC_OM4;OVOC_OM4;OVOC_OM4	-	-	0	Y	0.667		1	1	4	0	2	0	3	2	3	0	5	4	1	5	1	3	3	4	2	3	6	5	4	1	1	5	0	2	0	3	4	5	0	9	4
	OVOC11620	WBGene00248429	OVP03751	Phospholipase A-2-activating protein homolog	Conserved across all nematodes and hosts	789	2370	OVOC_OM4;OVOC_OM4;OVOC_OM4;OVOC_OM4;OVOC_OM4;OVOC_OM4;OVOC_OM4;OVOC_OM4;OVOC_OM4;OVOC_OM4;OVOC_OM4;OVOC_OM4;OVOC_OM4;OVOC_OM4;OVOC_OM4;OVOC_OM4;OVOC_OM4;OVOC_OM4	-	-	0	Y	0.601		1	8	4	0	1	0	8	1	9	2	10	8	4	9	0	6	4	9	1	8	10	10	6	1	13	4	0	1	0	11	1	13	3	14	11
	OVOC9113	WBGene00245922	OVP01232	Ras-related protein Rab-35 homolog	Conserved with some hosts	209	2921	OVOC_OM3;OVOC_OM3;OVOC_OM3;OVOC_OM3;OVOC_OM3;OVOC_OM3	-	-	0	-	-		1	1	1	0	1	0	0	1	2	1	2	3	2	3	2	4	2	1	1	1	3	4	4	1	1	1	0	1	0	0	1	2	1	3	3
	OVOC4299	WBGene00241108	OVP07903	Methionine aminopeptidase 2 homolog	Conserved across all nematodes and hosts	438	2358	OVOC_OM2;OVOC_OM2;OVOC_OM2;OVOC_OM2;OVOC_OM2;OVOC_OM2;OVOC_OM2;OVOC_OM2;OVOC_OM2;OVOC_OM2	-	-	0	-	-		0	1	5	0	0	0	2	2	5	1	5	6	3	6	3	7	2	5	0	3	7	8	7	0	1	6	0	0	0	3	2	8	3	6	7
	OVOC3302	WBGene00240111	OVP12945	N-alpha-acetyltransferase homolog	Conserved across all nematodes and hosts	200	1076	OVOC_OM1b;OVOC_OM1b;OVOC_OM1b;OVOC_OM1b	-	-	0	Y	0.729		0	2	1	0	0	0	3	1	2	1	4	1	1	3	1	3	0	3	0	3	5	3	3	0	2	1	0	0	0	3	1	4	1	4	1
	OVOC12974	WBGene00249783	OVP09984	-	Onchocerca-specific	433	1299	OVOC_OO_000516	-	-	0	-	-		0	11	0	0	0	0	0	0	0	0	1	0	1	2	0	2	6	11	0	0	1	2	6	0	33	0	0	0	0	0	0	0	0	1	0
	OVOC11764	WBGene00248573	OVP13174	Putative double-stranded rna-binding protein zn72d	Conserved across all nematodes and hosts	993	3525	OVOC_OM1a;OVOC_OM1a;OVOC_OM1a;OVOC_OM1a;OVOC_OM1a;OVOC_OM1a;OVOC_OM1a;OVOC_OM1a;OVOC_OM1a;OVOC_OM1a;OVOC_OM1a;OVOC_OM1a;OVOC_OM1a;OVOC_OM1a;OVOC_OM1a;OVOC_OM1a;OVOC_OM1a;OVOC_OM1a;OVOC_OM1a;OVOC_OM1a;OVOC_OM1a;OVOC_OM1a	-	-	0	-	-		0	4	6	2	0	1	3	1	14	5	14	15	11	15	6	10	8	6	2	3	18	18	11	0	4	8	2	0	1	3	1	21	5	18	17
	OVOC3410	WBGene00240219	OVP13860	Tubulin alpha chain-like 3 homolog	Conserved across all nematodes and hosts	460	1945	OVOC_OM1b;OVOC_OM1b;OVOC_OM1b;OVOC_OM1b;OVOC_OM1b;OVOC_OM1b;OVOC_OM1b;OVOC_OM1b	-	-	0	-	-		1	3	2	3	0	1	5	0	1	1	1	2	3	2	1	2	0	3	3	5	1	3	3	1	4	2	5	0	2	9	0	1	1	1	2
	OVOC9026	WBGene00245835	OVP11451	26S proteasome non-ATPase regulatory subunit 5 homolog	Conserved with some hosts	493	2960	OVOC_OM3;OVOC_OM3;OVOC_OM3;OVOC_OM3;OVOC_OM3;OVOC_OM3;OVOC_OM3;OVOC_OM3;OVOC_OM3	-	-	0	Y	0.671		1	3	2	2	0	0	6	4	3	4	6	4	1	6	1	3	2	4	2	6	6	7	4	1	3	2	2	0	0	7	5	4	5	7	5
	OVOC4668	WBGene00241477	OVP08279	IPR012674:Calycin	Specific to nematodes and conserved with only some non-filarial species	403	1212	OVOC_OM2;OVOC_OM2;OVOC_OM2;OVOC_OM2;OVOC_OM2;OVOC_OM2;OVOC_OM2	-	-	1	-	-		0	0	3	0	0	0	1	0	1	1	1	9	7	4	1	2	1	3	0	1	1	9	2	0	0	6	0	0	0	1	0	1	1	1	23
	OVOC7186	WBGene00243995	OVP10362	Mitotic checkpoint protein BUB3 homolog	Conserved across all nematodes and hosts	331	996	OVOC_OM2;OVOC_OM2;OVOC_OM2;OVOC_OM2;OVOC_OM2;OVOC_OM2;OVOC_OM2	-	-	0	-	-		0	0	0	0	0	0	3	0	5	2	5	3	3	5	0	3	1	0	0	3	7	5	3	0	0	0	0	0	0	5	0	8	4	10	4
	OVOC613	WBGene00237422	OVP01713	K09575:FKBP9_10: FK506-binding protein 9/10 [EC:5.2.1.8]	Nematode-specific and conserved across nematode species	321	1317	OVOC_OM1b;OVOC_OM1b;OVOC_OM1b;OVOC_OM1b;OVOC_OM1b;OVOC_OM1b;OVOC_OM1b	Y	0.88	0	-	-		0	0	2	0	0	0	0	0	7	1	5	6	6	6	0	0	0	2	0	0	7	8	0	0	0	2	0	0	0	0	0	12	1	7	11
	OVOC4911	WBGene00241720	OVP05206	Putative H\/ACA ribonucleoprotein complex subunit 1-like protein	Conserved with some hosts	241	2038	OVOC_OM2;OVOC_OM2;OVOC_OM2;OVOC_OM2;OVOC_OM2;OVOC_OM2;OVOC_OM2;OVOC_OM2;OVOC_OM2;OVOC_OM2;OVOC_OM2;OVOC_OM2;OVOC_OM2	-	-	0	-	-		0	0	2	0	0	0	0	0	2	0	2	2	2	4	2	3	2	2	0	0	2	4	3	0	0	2	0	0	0	0	0	5	0	6	4
	OVOC11086	WBGene00247895	OVP05052	IPR001876:Zinc finger, RanBP2-type;IPR036443:Zinc finger, RanBP2-type superfamily	Conserved with some hosts	166	501	OVOC_OM4;OVOC_OM4;OVOC_OM4;OVOC_OM4	-	-	0	-	-		0	0	1	0	0	0	0	0	3	1	5	2	2	4	1	3	1	1	0	0	5	4	3	0	0	1	0	0	0	0	0	4	1	6	2
	OVOC8214	WBGene00245023	OVP03930	Vacuolar protein sorting-associated protein 29 homolog	Conserved with some hosts	187	875	OVOC_OM3;OVOC_OM3;OVOC_OM3;OVOC_OM3;OVOC_OM3;OVOC_OM3	-	-	0	-	-		0	1	3	0	0	0	0	0	2	0	1	3	2	3	0	3	2	3	0	0	2	3	3	0	1	4	0	0	0	0	0	3	0	1	4
	OVOC4530	WBGene00241339	OVP03005	-	Specific to nematodes and conserved with only some non-filarial species	909	2730	OVOC_OM2;OVOC_OM2;OVOC_OM2;OVOC_OM2;OVOC_OM2;OVOC_OM2;OVOC_OM2;OVOC_OM2;OVOC_OM2;OVOC_OM2;OVOC_OM2;OVOC_OM2;OVOC_OM2;OVOC_OM2	-	-	0	-	-		2	0	10	0	0	0	0	13	0	0	1	3	3	8	5	9	12	10	0	13	1	11	13	3	0	16	0	0	0	0	23	0	0	1	3
	OVOC11056	WBGene00247865	OVP08902	Glutathione synthetase homolog	Conserved across all nematodes and hosts	501	1506	OVOC_OM4;OVOC_OM4;OVOC_OM4;OVOC_OM4;OVOC_OM4;OVOC_OM4;OVOC_OM4;OVOC_OM4;OVOC_OM4;OVOC_OM4	-	-	0	-	-		1	2	3	0	3	0	4	4	5	1	1	7	4	5	2	5	2	4	3	4	5	7	6	1	3	4	0	3	0	4	4	6	1	1	9
	OVOC12243	WBGene00249052	OVP13545	Putative splicing factor, arginine\/serine-rich 6	Conserved across all nematodes and hosts	145	438	OVOC_OO_000003;OVOC_OO_000003;OVOC_OO_000003;OVOC_OO_000003;OVOC_OO_000003	-	-	0	-	-		0	0	2	0	0	0	0	0	2	1	2	2	1	2	2	1	2	2	0	0	2	2	2	0	0	2	0	0	0	0	0	2	1	4	2
	OVOC8110	WBGene00244919	OVP14298	Syntaxin-1A homolog	Conserved across all nematodes and hosts	299	3308	OVOC_OM3;OVOC_OM3;OVOC_OM3;OVOC_OM3;OVOC_OM3;OVOC_OM3;OVOC_OM3;OVOC_OM3	-	-	1	-	-		0	0	1	0	1	0	1	0	4	1	3	4	4	5	0	6	3	1	1	1	4	5	6	0	0	1	0	1	0	1	0	7	1	4	6
	OVOC1612	WBGene00238421	OVP00588	Protein jagunal homolog	Conserved across all nematodes and hosts	191	2965	OVOC_OM1b;OVOC_OM1b;OVOC_OM1b	-	-	4	-	-		0	0	2	0	0	0	1	1	2	2	2	3	2	2	1	2	2	2	0	2	3	3	2	0	0	2	0	0	0	1	1	3	2	2	3
	OVOC13482	WBGene00255499	OVP13855	K12831:SF3B4, SAP49: splicing factor 3B subunit 4	Conserved with some hosts	376	1525	OVOC_OM4;OVOC_OM4;OVOC_OM4;OVOC_OM4;OVOC_OM4;OVOC_OM4;OVOC_OM4	-	-	0	-	-		0	1	3	0	0	1	1	0	5	3	3	5	3	5	1	3	3	3	1	1	5	6	3	0	1	3	0	0	1	1	0	13	3	5	6
	OVOC12076	WBGene00248885	OVP03925	Ran-binding protein 16 homolog	Conserved across all nematodes and hosts	1090	3273	OVOC_OM5;OVOC_OM5;OVOC_OM5;OVOC_OM5;OVOC_OM5;OVOC_OM5;OVOC_OM5;OVOC_OM5;OVOC_OM5;OVOC_OM5;OVOC_OM5;OVOC_OM5;OVOC_OM5;OVOC_OM5;OVOC_OM5;OVOC_OM5;OVOC_OM5;OVOC_OM5;OVOC_OM5;OVOC_OM5;OVOC_OM5;OVOC_OM5;OVOC_OM5;OVOC_OM5	-	-	0	-	-		2	5	5	2	1	0	6	2	16	6	14	14	10	12	3	8	5	8	2	6	20	18	10	2	5	8	2	1	0	6	2	23	8	22	19
	OVOC7783	WBGene00244592	OVP09549	IPR024135:Ragulator complex protein LAMTOR5	Specific to nematodes and conserved with only some non-filarial species	163	492	OVOC_OM3;OVOC_OM3;OVOC_OM3;OVOC_OM3;OVOC_OM3;OVOC_OM3	-	-	0	Y	0.6		0	0	1	0	0	0	0	0	2	1	2	2	2	2	1	2	1	1	0	0	2	2	2	0	0	1	0	0	0	0	0	3	1	5	4
	OVOC3391	WBGene00240200	OVP14494	K11578:ZW10, DSL1: protein transport protein DSL1/ZW10	Conserved across all nematodes and hosts	758	3053	OVOC_OM1b;OVOC_OM1b;OVOC_OM1b;OVOC_OM1b;OVOC_OM1b;OVOC_OM1b;OVOC_OM1b;OVOC_OM1b;OVOC_OM1b;OVOC_OM1b;OVOC_OM1b;OVOC_OM1b;OVOC_OM1b;OVOC_OM1b;OVOC_OM1b;OVOC_OM1b;OVOC_OM1b;OVOC_OM1b;OVOC_OM1b;OVOC_OM1b;OVOC_OM1b;OVOC_OM1b;OVOC_OM1b;OVOC_OM1b;OVOC_OM1b;OVOC_OM1b;OVOC_OM1b;OVOC_OM1b;OVOC_OM1b;OVOC_OM1b;OVOC_OM1b	-	-	0	-	-		2	9	4	0	0	0	10	2	9	4	6	8	7	9	1	6	3	9	0	11	11	13	7	2	11	4	0	0	0	11	2	10	4	10	8
	OVOC7660	WBGene00244469	OVP13678	Dauer larva development regulatory growth factor daf-7 homolog	Conserved across all nematodes and hosts	387	1642	OVOC_OM3;OVOC_OM3;OVOC_OM3;OVOC_OM3	Y	0.739	0	-	-		1	1	2	0	3	3	0	2	1	1	1	3	0	1	0	2	3	2	4	2	2	3	4	1	1	3	0	5	3	0	3	1	1	1	3
	OVOC7386	WBGene00244195	OVP09845	-	Specific to nematodes and conserved with only some non-filarial species	211	1479	OVOC_OM2;OVOC_OM2;OVOC_OM2;OVOC_OM2	-	-	0	Y	0.613		0	1	1	0	1	1	1	1	1	1	0	1	1	2	2	2	2	1	1	1	2	2	2	0	1	1	0	1	1	1	1	1	1	0	2
	OVOC7270	WBGene00244079	OVP04180	K18592:GGT1_5, CD224: gamma-glutamyltranspeptidase / glutathione hydrolase / leukotriene-C4 hydrolase [EC:2.3.2.2 3.4.19.13 3.4.19.14]	Conserved across all nematodes and hosts	562	1689	OVOC_OM2;OVOC_OM2;OVOC_OM2;OVOC_OM2;OVOC_OM2;OVOC_OM2;OVOC_OM2;OVOC_OM2;OVOC_OM2;OVOC_OM2;OVOC_OM2;OVOC_OM2;OVOC_OM2	-	-	0	-	-		0	0	2	0	0	0	0	0	7	0	1	9	9	8	8	8	4	2	0	0	7	11	8	0	0	3	0	0	0	0	0	8	0	1	21
	OVOC9445	WBGene00246254	OVP14324	PPP1C: serine/threonine-protein phosphatase PP1	Conserved across all nematodes and hosts	331	2244	OVOC_OM3;OVOC_OM3;OVOC_OM3;OVOC_OM3;OVOC_OM3;OVOC_OM3;OVOC_OM3;OVOC_OM3	-	-	0	-	-		0	0	3	1	1	0	0	1	2	1	4	3	2	3	1	3	2	3	2	1	4	4	4	0	0	5	1	1	0	0	2	2	2	6	5
	OVOC5048	WBGene00241857	OVP14337	Uridine-cytidine kinase-like 1 homolog	Conserved across all nematodes and hosts	536	1611	OVOC_OM2;OVOC_OM2;OVOC_OM2;OVOC_OM2;OVOC_OM2;OVOC_OM2;OVOC_OM2;OVOC_OM2;OVOC_OM2;OVOC_OM2;OVOC_OM2	-	-	0	-	-		1	1	4	0	3	0	4	4	5	5	6	3	3	6	2	4	4	4	3	5	7	6	5	1	1	4	0	3	0	4	4	6	6	7	3
	OVOC12237	WBGene00249046	OVP04573	K00799:GST, gst: glutathione S-transferase [EC:2.5.1.18]	Conserved across all nematodes and hosts	217	654	OVOC_OO_000003;OVOC_OO_000003;OVOC_OO_000003;OVOC_OO_000003;OVOC_OO_000003;OVOC_OO_000003	-	-	0	-	-		0	0	1	0	0	0	1	1	2	1	2	1	1	1	1	1	1	1	0	1	2	1	1	0	0	3	0	0	0	1	1	5	2	3	4
	OVOC2890	WBGene00239699	OVP03066	-	Specific to nematodes and conserved with only some non-filarial species	152	1564	OVOC_OM1b;OVOC_OM1b;OVOC_OM1b	-	-	1	-	-		0	0	0	0	0	0	0	0	3	0	1	4	3	2	1	4	1	0	0	0	3	4	4	0	0	0	0	0	0	0	0	4	0	1	8
	OVOC11814	WBGene00248623	OVP13362	K12830:SF3B3, SAP130, RSE1: splicing factor 3B subunit 3	Conserved across all nematodes and hosts	1214	4105	OVOC_OM1a;OVOC_OM1a;OVOC_OM1a;OVOC_OM1a;OVOC_OM1a;OVOC_OM1a;OVOC_OM1a;OVOC_OM1a;OVOC_OM1a;OVOC_OM1a;OVOC_OM1a;OVOC_OM1a;OVOC_OM1a;OVOC_OM1a;OVOC_OM1a;OVOC_OM1a;OVOC_OM1a;OVOC_OM1a;OVOC_OM1a;OVOC_OM1a;OVOC_OM1a;OVOC_OM1a;OVOC_OM1a;OVOC_OM1a;OVOC_OM1a;OVOC_OM1a;OVOC_OM1a;OVOC_OM1a	-	-	0	Y	0.615		1	4	6	0	1	0	1	1	18	8	20	15	11	18	7	10	6	8	1	1	24	22	12	1	4	9	0	1	0	1	1	29	10	27	21
	OVOC2005	WBGene00238814	OVP14035	Dynamin homolog	Conserved across all nematodes and hosts	843	2532	OVOC_OM1b;OVOC_OM1b;OVOC_OM1b;OVOC_OM1b;OVOC_OM1b;OVOC_OM1b;OVOC_OM1b;OVOC_OM1b;OVOC_OM1b;OVOC_OM1b;OVOC_OM1b;OVOC_OM1b;OVOC_OM1b;OVOC_OM1b;OVOC_OM1b;OVOC_OM1b;OVOC_OM1b;OVOC_OM1b;OVOC_OM1b	-	-	0	-	-		2	7	5	1	1	1	9	0	5	4	10	9	8	8	2	8	1	8	1	9	12	12	9	2	9	5	1	1	1	13	0	6	6	14	9
	OVOC5829	WBGene00242638	OVP14285	Tyrosine-protein kinase Fps85D homolog	Conserved across all nematodes and hosts	428	5646	OVOC_OM2;OVOC_OM2;OVOC_OM2;OVOC_OM2;OVOC_OM2;OVOC_OM2;OVOC_OM2;OVOC_OM2;OVOC_OM2;OVOC_OM2;OVOC_OM2;OVOC_OM2;OVOC_OM2;OVOC_OM2;OVOC_OM2;OVOC_OM2;OVOC_OM2;OVOC_OM2;OVOC_OM2;OVOC_OM2;OVOC_OM2;OVOC_OM2;OVOC_OM2;OVOC_OM2;OVOC_OM2;OVOC_OM2;OVOC_OM2;OVOC_OM2;OVOC_OM2;OVOC_OM2;OVOC_OM2;OVOC_OM2;OVOC_OM2;OVOC_OM2;OVOC_OM2;OVOC_OM2;OVOC_OM2;OVOC_OM2;OVOC_OM2;OVOC_OM2;OVOC_OM2;OVOC_OM2;OVOC_OM2;OVOC_OM2;OVO…	-	-	0	-	-		0	13	0	0	0	0	0	0	0	2	1	0	1	3	2	3	4	13	0	0	3	3	5	0	30	0	0	0	0	0	0	0	2	1	0
	OVOC11502	WBGene00248311	OVP10703	-	Specific to nematodes and conserved with only some non-filarial species	223	2537	OVOC_OM4;OVOC_OM4;OVOC_OM4;OVOC_OM4;OVOC_OM4	-	-	0	-	-		0	0	2	0	0	0	0	0	5	2	4	3	2	4	1	0	2	2	0	0	5	5	2	0	0	2	0	0	0	0	0	5	4	8	5
	OVOC8929	WBGene00245738	OVP07465	K12871:CCDC12: coiled-coil domain-containing protein 12	Conserved across all nematodes and hosts	173	1537	OVOC_OM3;OVOC_OM3;OVOC_OM3;OVOC_OM3;OVOC_OM3	-	-	0	-	-		0	0	1	0	0	0	1	0	3	1	3	3	3	2	1	1	1	1	0	1	3	3	1	0	0	1	0	0	0	1	0	4	1	4	5
	OVOC11943	WBGene00248752	OVP07695	Vesicle-fusing ATPase homolog	Conserved across all nematodes and hosts	750	2253	OVOC_OM1a;OVOC_OM1a;OVOC_OM1a;OVOC_OM1a;OVOC_OM1a;OVOC_OM1a;OVOC_OM1a;OVOC_OM1a;OVOC_OM1a;OVOC_OM1a;OVOC_OM1a;OVOC_OM1a;OVOC_OM1a;OVOC_OM1a;OVOC_OM1a;OVOC_OM1a	-	-	0	Y	0.616		0	4	5	0	1	0	4	0	9	4	9	8	10	9	7	8	9	6	1	4	11	12	10	0	4	5	0	1	0	4	0	11	4	9	9
	OVOC8567	WBGene00245376	OVP00857	Coronin-like protein cor-1 homolog	Conserved across all nematodes and hosts	601	2542	OVOC_OM3;OVOC_OM3;OVOC_OM3;OVOC_OM3;OVOC_OM3;OVOC_OM3;OVOC_OM3;OVOC_OM3;OVOC_OM3;OVOC_OM3;OVOC_OM3	-	-	0	-	-		1	0	3	0	1	0	1	5	6	2	5	7	6	5	2	5	4	3	1	5	7	9	7	1	0	4	0	1	0	1	8	7	2	7	8
	OVOC557	WBGene00237366	OVP06565	K03038:PSMD7, RPN8: 26S proteasome regulatory subunit N8	Conserved across all nematodes and hosts	359	1183	OVOC_OM1b;OVOC_OM1b;OVOC_OM1b;OVOC_OM1b;OVOC_OM1b;OVOC_OM1b;OVOC_OM1b;OVOC_OM1b;OVOC_OM1b	-	-	0	-	-		0	1	3	1	1	0	3	3	2	1	4	3	3	4	0	4	1	3	2	5	5	4	4	0	1	3	1	1	0	3	3	2	1	4	4
	OVOC3056	WBGene00239865	OVP03665	K11885:DDI1: DNA damage-inducible protein 1	Conserved across all nematodes and hosts	406	1437	OVOC_OM1b;OVOC_OM1b;OVOC_OM1b;OVOC_OM1b;OVOC_OM1b;OVOC_OM1b;OVOC_OM1b;OVOC_OM1b	-	-	0	-	-		0	3	3	0	0	0	0	0	5	1	4	4	4	5	2	3	3	4	0	0	6	5	3	0	3	5	0	0	0	0	0	8	2	6	8
	OVOC5775	WBGene00242584	OVP12475	K13781:SLC7A8, LAT2: solute carrier family 7 (L-type amino acid transporter), member 8	Conserved across all nematodes and hosts	505	1518	OVOC_OM2;OVOC_OM2;OVOC_OM2;OVOC_OM2;OVOC_OM2;OVOC_OM2;OVOC_OM2;OVOC_OM2;OVOC_OM2;OVOC_OM2;OVOC_OM2;OVOC_OM2	-	-	12	Y	0.647		0	0	5	0	1	0	2	5	5	2	3	7	6	6	4	4	3	5	1	7	6	8	5	0	0	5	0	1	0	2	6	7	3	3	11
	OVOC12077	WBGene00248886	OVP01630	IPR033438:Modulator of levamisole receptor-1	Specific to nematodes and conserved with only some non-filarial species	375	1128	OVOC_OM5;OVOC_OM5;OVOC_OM5;OVOC_OM5	Y	0.924	1	-	-		0	0	2	0	0	0	0	1	5	1	2	5	3	4	3	5	7	2	0	1	5	5	8	0	0	2	0	0	0	0	2	7	1	2	9
	OVOC4757	WBGene00241566	OVP10192	Neural\/ectodermal development factor IMP-L2 homolog	Conserved with some hosts	226	681	OVOC_OM2;OVOC_OM2;OVOC_OM2;OVOC_OM2	-	-	0	Y	0.754		0	0	1	0	0	0	2	0	2	1	2	3	2	2	1	2	2	1	0	2	2	3	2	0	0	1	0	0	0	4	0	3	1	3	4
	OVOC9894	WBGene00246703	OVP06034	K16575:ACTR1, ARP1: centractin	Conserved across all nematodes and hosts	376	2142	OVOC_OM4;OVOC_OM4;OVOC_OM4;OVOC_OM4;OVOC_OM4;OVOC_OM4;OVOC_OM4	-	-	0	-	-		1	2	5	0	2	0	2	1	1	0	4	2	5	3	1	3	2	5	2	2	4	6	4	2	2	5	0	3	0	2	1	1	0	5	3
	OVOC7080	WBGene00243889	OVP00044	-	Specific to nematodes and conserved with only some non-filarial species	186	1019	OVOC_OM2;OVOC_OM2;OVOC_OM2;OVOC_OM2;OVOC_OM2;OVOC_OM2;OVOC_OM2	-	-	0	Y	0.725		0	0	1	0	0	0	2	0	2	2	3	1	2	3	3	2	1	1	0	2	3	3	3	0	0	1	0	0	0	2	0	2	2	4	1
	OVOC1814	WBGene00238623	OVP07620	IPR031131:Warthog protein 3	Specific to nematodes and conserved with only some non-filarial species	849	3111	OVOC_OM1b;OVOC_OM1b;OVOC_OM1b;OVOC_OM1b;OVOC_OM1b;OVOC_OM1b;OVOC_OM1b	Y	0.559	2	-	-		0	0	4	0	1	0	0	0	0	0	1	16	15	6	4	9	8	4	1	0	1	18	11	0	0	4	0	1	0	0	0	0	0	1	53
	OVOC11405	WBGene00248214	OVP00266	Eukaryotic translation initiation factor 3 subunit D homolog	Conserved across all nematodes and hosts	583	1752	OVOC_OM4;OVOC_OM4;OVOC_OM4;OVOC_OM4;OVOC_OM4;OVOC_OM4;OVOC_OM4;OVOC_OM4;OVOC_OM4;OVOC_OM4;OVOC_OM4;OVOC_OM4	-	-	0	-	-		0	3	5	0	0	0	3	1	7	3	8	9	5	8	1	3	5	5	0	3	9	10	5	0	4	5	0	0	0	3	1	9	6	12	10
	OVOC10482	WBGene00247291	OVP08671	K05360:TXNDC12: protein-disulfide reductase (glutathione) [EC:1.8.4.2]	Conserved with some hosts	260	2141	OVOC_OM4;OVOC_OM4;OVOC_OM4;OVOC_OM4;OVOC_OM4	-	-	1	-	-		0	0	3	0	0	0	0	3	1	1	0	3	2	3	2	3	2	3	0	3	2	3	3	0	0	3	0	0	0	0	5	1	1	0	6
	OVOC11298	WBGene00248107	OVP07931	IPR001611:Leucine-rich repeat;IPR003591:Leucine-rich repeat, typical subtype;IPR032675:Leucine-rich repeat domain superfamily	Conserved with some hosts	269	3651	OVOC_OM4;OVOC_OM4;OVOC_OM4	-	-	0	-	-		0	0	2	0	0	0	2	1	3	1	1	3	2	3	2	2	2	2	0	2	3	4	3	0	0	3	0	0	0	3	1	4	1	1	4
	OVOC10968	WBGene00247777	OVP13097	K19931:LIN7: protein lin-7	Conserved across all nematodes and hosts	203	3127	OVOC_OM4;OVOC_OM4;OVOC_OM4;OVOC_OM4;OVOC_OM4;OVOC_OM4;OVOC_OM4;OVOC_OM4;OVOC_OM4;OVOC_OM4;OVOC_OM4	-	-	0	-	-		0	0	0	0	0	0	0	0	2	0	3	4	3	4	0	4	4	0	0	0	3	5	5	0	0	0	0	0	0	0	0	3	0	3	6
	OVOC3720	WBGene00240529	OVP03947	K23490:CYB5: cytochrome b5	Conserved across all nematodes and hosts	134	405	OVOC_OM1b;OVOC_OM1b;OVOC_OM1b;OVOC_OM1b;OVOC_OM1b	-	-	1	Y	0.632		0	0	0	0	1	0	0	0	1	0	0	3	2	1	0	2	1	0	1	0	1	3	2	0	0	0	0	2	0	0	0	1	0	0	3
	OVOC9383	WBGene00246192	OVP08933	Eukaryotic translation initiation factor 3 subunit A homolog	Conserved across all nematodes and hosts	1102	4008	OVOC_OM3;OVOC_OM3;OVOC_OM3;OVOC_OM3;OVOC_OM3;OVOC_OM3;OVOC_OM3;OVOC_OM3;OVOC_OM3;OVOC_OM3;OVOC_OM3;OVOC_OM3;OVOC_OM3;OVOC_OM3;OVOC_OM3;OVOC_OM3;OVOC_OM3;OVOC_OM3;OVOC_OM3	-	-	0	-	-		0	7	5	1	1	0	6	3	10	3	16	14	6	13	3	14	11	10	2	8	20	18	15	0	9	5	1	1	0	6	3	12	4	20	20
	OVOC281	WBGene00237090	OVP05283	Endoplasmic reticulum resident protein 44 homolog	Conserved across all nematodes and hosts	422	1269	OVOC_OM1b;OVOC_OM1b;OVOC_OM1b;OVOC_OM1b;OVOC_OM1b;OVOC_OM1b;OVOC_OM1b;OVOC_OM1b;OVOC_OM1b;OVOC_OM1b;OVOC_OM1b;OVOC_OM1b	Y	0.499	0	-	-		0	0	1	0	1	0	0	2	4	2	6	6	7	7	4	5	2	1	1	2	7	8	6	0	0	1	0	1	0	0	2	6	2	6	9
	OVOC11936	WBGene00248745	OVP03426	K00844:HK: hexokinase [EC:2.7.1.1]	Conserved across all nematodes and hosts	585	1758	OVOC_OM1a;OVOC_OM1a;OVOC_OM1a;OVOC_OM1a;OVOC_OM1a;OVOC_OM1a;OVOC_OM1a;OVOC_OM1a;OVOC_OM1a;OVOC_OM1a;OVOC_OM1a	-	-	0	Y	0.677		3	0	8	0	1	0	0	11	0	2	3	4	0	3	0	4	3	8	1	11	3	4	4	4	0	8	0	2	0	0	16	0	2	3	4
	OVOC2975	WBGene00239784	OVP08519	Cystathionine beta-synthase homolog	Conserved across all nematodes and hosts	750	3068	OVOC_OM1b;OVOC_OM1b;OVOC_OM1b;OVOC_OM1b;OVOC_OM1b;OVOC_OM1b;OVOC_OM1b;OVOC_OM1b;OVOC_OM1b;OVOC_OM1b;OVOC_OM1b;OVOC_OM1b;OVOC_OM1b;OVOC_OM1b;OVOC_OM1b	-	-	0	-	-		4	0	5	0	3	0	1	10	7	3	6	7	3	4	2	4	3	7	3	10	7	7	5	4	0	6	0	3	0	1	13	11	3	8	11
	OVOC2252	WBGene00239061	OVP04671	Argonaute-1 homolog	Conserved across all nematodes and hosts	988	2967	OVOC_OM1b;OVOC_OM1b;OVOC_OM1b;OVOC_OM1b;OVOC_OM1b;OVOC_OM1b;OVOC_OM1b;OVOC_OM1b;OVOC_OM1b;OVOC_OM1b;OVOC_OM1b;OVOC_OM1b;OVOC_OM1b;OVOC_OM1b;OVOC_OM1b;OVOC_OM1b;OVOC_OM1b;OVOC_OM1b	-	-	0	-	-		0	3	3	0	0	0	3	0	12	3	9	12	10	10	5	10	5	5	0	3	12	13	10	0	5	5	0	0	0	4	0	25	3	18	22
	OVOC8756	WBGene00245565	OVP14364	Dynein heavy chain, cytoplasmic homolog	Conserved across all nematodes and hosts	4582	14479	OVOC_OM3;OVOC_OM3;OVOC_OM3;OVOC_OM3;OVOC_OM3;OVOC_OM3;OVOC_OM3;OVOC_OM3;OVOC_OM3;OVOC_OM3;OVOC_OM3;OVOC_OM3;OVOC_OM3;OVOC_OM3;OVOC_OM3;OVOC_OM3;OVOC_OM3;OVOC_OM3;OVOC_OM3;OVOC_OM3;OVOC_OM3;OVOC_OM3;OVOC_OM3;OVOC_OM3;OVOC_OM3;OVOC_OM3;OVOC_OM3;OVOC_OM3;OVOC_OM3;OVOC_OM3;OVOC_OM3;OVOC_OM3;OVOC_OM3;OVOC_OM3;OVOC_OM3;OVOC_OM3;OVOC_OM3;OVOC_OM3;OVOC_OM3;OVOC_OM3;OVOC_OM3;OVOC_OM3;OVOC_OM3;OVOC_OM3;OVO…	-	-	0	-	-		7	17	32	0	10	1	31	29	40	19	48	48	24	54	16	40	31	38	11	44	60	73	45	7	17	36	0	11	1	31	30	53	23	62	63
	OVOC8581	WBGene00245390	OVP03511	Cytochrome b-c1 complex subunit Rieske, mitochondrial homolog	Conserved across all nematodes and hosts	287	864	OVOC_OM3;OVOC_OM3;OVOC_OM3;OVOC_OM3;OVOC_OM3;OVOC_OM3	-	-	0	-	-		1	0	0	0	0	0	0	2	1	2	3	3	2	3	3	4	4	1	0	2	3	4	5	1	0	0	0	0	0	0	2	1	2	4	4
	OVOC9949	WBGene00246758	OVP05197	IPR001478:PDZ domain;IPR006643:Zasp-like motif;IPR031847:Domain of unknown function DUF4749;IPR036034:PDZ superfamily;IPR041489:PDZ domain 6	Conserved with some hosts	393	2885	OVOC_OM4;OVOC_OM4;OVOC_OM4;OVOC_OM4;OVOC_OM4;OVOC_OM4;OVOC_OM4;OVOC_OM4	-	-	0	-	-		2	0	4	0	0	0	0	8	0	0	1	0	0	0	0	1	1	4	0	8	1	0	1	3	0	6	0	0	0	0	17	0	0	1	0
	OVOC7718	WBGene00244527	OVP01964	K00149:ALDH9A1: aldehyde dehydrogenase family 9 member A1 [EC:1.2.1.47 1.2.1.3]	Conserved across all nematodes and hosts	694	2085	OVOC_OM3;OVOC_OM3;OVOC_OM3;OVOC_OM3;OVOC_OM3;OVOC_OM3;OVOC_OM3;OVOC_OM3;OVOC_OM3;OVOC_OM3	-	-	0	-	-		1	6	5	2	1	0	4	8	3	2	4	1	1	5	1	7	4	7	2	9	7	5	7	1	8	5	2	1	0	6	9	3	2	4	1
	OVOC6155	WBGene00242964	OVP03609	K20791:NAA10_11, ARD1_2: N-alpha-acetyltransferase 10/11 [EC:2.3.1.255]	Conserved across all nematodes and hosts	184	2013	OVOC_OM2;OVOC_OM2;OVOC_OM2	-	-	0	Y	0.916		0	1	1	0	0	0	3	0	2	1	2	1	2	2	1	2	1	1	0	3	2	3	2	0	1	1	0	0	0	3	0	3	1	2	1
	OVOC12755	WBGene00249564	OVP09130	-	Specific to nematodes and conserved with only some non-filarial species	135	1462	OVOC_OO_000140;OVOC_OO_000140;OVOC_OO_000140;OVOC_OO_000140	-	-	0	-	-		0	0	0	0	0	0	0	0	2	2	2	3	2	3	0	2	0	0	0	0	2	3	2	0	0	0	0	0	0	0	0	3	3	3	4
	OVOC4361	WBGene00241170	OVP06110	Epidermal growth factor receptor pathway substrate 8 homolog	Conserved across all nematodes and hosts	732	2199	OVOC_OM2;OVOC_OM2;OVOC_OM2;OVOC_OM2;OVOC_OM2;OVOC_OM2;OVOC_OM2;OVOC_OM2;OVOC_OM2;OVOC_OM2;OVOC_OM2;OVOC_OM2;OVOC_OM2;OVOC_OM2;OVOC_OM2	-	-	0	-	-		0	0	7	0	0	0	0	3	5	3	6	10	12	9	7	7	5	7	0	3	6	13	8	0	0	8	0	0	0	0	3	5	4	7	19
	OVOC2906	WBGene00239715	OVP01756	60S ribosomal protein L13a homolog	Conserved across all nematodes and hosts	424	1282	OVOC_OM1b;OVOC_OM1b;OVOC_OM1b;OVOC_OM1b;OVOC_OM1b;OVOC_OM1b;OVOC_OM1b	-	-	0	-	-		0	2	3	0	1	0	1	1	4	2	5	4	3	3	2	4	3	3	1	2	5	6	4	0	2	4	0	1	0	1	1	8	3	8	9
	OVOC12355	WBGene00249164	OVP02087	SAM50-like protein gop-3 homolog	Conserved across all nematodes and hosts	439	1866	OVOC_OO_000012;OVOC_OO_000012;OVOC_OO_000012;OVOC_OO_000012;OVOC_OO_000012;OVOC_OO_000012;OVOC_OO_000012;OVOC_OO_000012	-	-	0	-	-		2	3	5	0	0	0	4	1	4	2	3	5	4	6	1	5	0	5	0	4	4	6	5	2	3	6	0	0	0	5	1	6	2	3	6
	OVOC8962	WBGene00245771	OVP00289	Glycine--tRNA ligase homolog	Conserved with some hosts	747	2244	OVOC_OM3;OVOC_OM3;OVOC_OM3;OVOC_OM3;OVOC_OM3;OVOC_OM3;OVOC_OM3;OVOC_OM3;OVOC_OM3;OVOC_OM3;OVOC_OM3;OVOC_OM3;OVOC_OM3;OVOC_OM3;OVOC_OM3;OVOC_OM3	-	-	0	-	-		0	2	5	0	0	0	1	1	12	2	11	12	8	13	0	9	3	7	0	2	13	15	9	0	2	6	0	0	0	1	1	17	2	16	14
	OVOC6245	WBGene00243054	OVP13019	Eukaryotic peptide chain release factor subunit 1 homolog	Onchocerca-specific	204	615	OVOC_OM2;OVOC_OM2;OVOC_OM2;OVOC_OM2	-	-	1	-	-		0	1	1	0	0	0	2	0	3	0	3	2	2	3	2	2	1	1	0	2	4	4	2	0	1	1	0	0	0	2	0	4	0	3	5
	OVOC11440	WBGene00248249	OVP04650	NEDD8-activating enzyme E1 catalytic subunit homolog	Conserved across all nematodes and hosts	433	1302	OVOC_OM4;OVOC_OM4;OVOC_OM4;OVOC_OM4;OVOC_OM4;OVOC_OM4;OVOC_OM4;OVOC_OM4;OVOC_OM4;OVOC_OM4;OVOC_OM4;OVOC_OM4;OVOC_OM4	-	-	0	-	-		2	5	1	0	1	0	7	0	3	0	2	2	0	4	0	1	0	5	1	7	4	4	1	2	7	1	0	1	0	12	0	3	0	2	3
	OVOC3773	WBGene00240582	OVP12479	IPR006671:Cyclin, N-terminal;IPR013763:Cyclin-like;IPR031658:Cyclin, C-terminal domain 2;IPR033469:CYTH-like domain superfamily;IPR036915:Cyclin-like superfamily;IPR038727:NadR/Ttd14, AAA domain	Conserved with some hosts	762	2289	OVOC_OM1b;OVOC_OM1b;OVOC_OM1b;OVOC_OM1b;OVOC_OM1b;OVOC_OM1b;OVOC_OM1b;OVOC_OM1b;OVOC_OM1b;OVOC_OM1b;OVOC_OM1b;OVOC_OM1b;OVOC_OM1b;OVOC_OM1b;OVOC_OM1b;OVOC_OM1b;OVOC_OM1b	-	-	1	-	-		3	2	5	0	4	0	0	8	3	3	6	6	4	4	1	5	2	6	4	8	7	7	6	3	2	6	0	5	0	0	12	3	3	8	12
	OVOC5539	WBGene00242348	OVP06122	Protein tweety homolog	Nematode-specific and conserved across nematode species	588	1767	OVOC_OM2;OVOC_OM2;OVOC_OM2;OVOC_OM2;OVOC_OM2;OVOC_OM2;OVOC_OM2;OVOC_OM2;OVOC_OM2;OVOC_OM2;OVOC_OM2;OVOC_OM2	-	-	5	-	-		1	3	3	0	2	0	5	0	6	3	6	7	5	6	0	6	3	5	2	5	7	7	7	1	3	3	0	2	0	6	0	10	3	7	10
	OVOC8337	WBGene00245146	OVP05196	IPR001666:Phosphatidylinositol transfer protein;IPR023393:START-like domain superfamily	Conserved across all nematodes and hosts	277	2087	OVOC_OM3;OVOC_OM3;OVOC_OM3;OVOC_OM3;OVOC_OM3;OVOC_OM3;OVOC_OM3	-	-	0	-	-		0	0	2	0	2	0	0	1	3	0	3	3	4	3	0	4	0	2	2	1	4	5	4	0	0	2	0	2	0	0	2	4	0	4	3
	OVOC2713	WBGene00239522	OVP04235	Ribonucleoside-diphosphate reductase small chain homolog	Conserved across all nematodes and hosts	372	1119	OVOC_OM1b;OVOC_OM1b;OVOC_OM1b;OVOC_OM1b;OVOC_OM1b;OVOC_OM1b;OVOC_OM1b;OVOC_OM1b;OVOC_OM1b	-	-	0	-	-		0	0	0	0	0	0	7	0	2	3	8	0	0	5	0	0	0	0	0	7	8	5	0	0	0	0	0	0	0	11	0	2	3	16	0
	OVOC9694	WBGene00246503	OVP08935	K24013:TMEM38, TRIC: trimeric intracellular cation channel	Conserved across all nematodes and hosts	293	2963	OVOC_OM4;OVOC_OM4;OVOC_OM4;OVOC_OM4;OVOC_OM4;OVOC_OM4;OVOC_OM4	-	-	3	-	-		1	0	2	0	1	0	0	3	2	0	2	3	1	2	2	3	1	2	1	3	2	3	4	1	0	5	0	1	0	0	4	3	0	3	5
	OVOC12069	WBGene00248878	OVP03911	-	Specific to nematodes and conserved with only some non-filarial species	902	2709	OVOC_OM5;OVOC_OM5;OVOC_OM5;OVOC_OM5;OVOC_OM5;OVOC_OM5;OVOC_OM5;OVOC_OM5;OVOC_OM5;OVOC_OM5;OVOC_OM5;OVOC_OM5;OVOC_OM5;OVOC_OM5;OVOC_OM5;OVOC_OM5;OVOC_OM5;OVOC_OM5;OVOC_OM5;OVOC_OM5;OVOC_OM5;OVOC_OM5;OVOC_OM5	-	-	1	-	-		0	0	6	1	2	1	2	2	10	4	8	13	10	11	5	7	7	6	3	4	12	18	10	0	0	7	1	2	1	2	2	11	4	11	19
	OVOC11250	WBGene00248059	OVP00336	UPF0568 protein C14orf166 homolog	Conserved with some hosts	251	756	OVOC_OM4;OVOC_OM4;OVOC_OM4;OVOC_OM4;OVOC_OM4;OVOC_OM4;OVOC_OM4	-	-	0	-	-		1	3	0	0	0	0	2	1	2	0	3	2	2	3	0	3	0	3	0	2	3	4	3	1	4	0	0	0	0	3	2	2	0	5	2
	OVOC5957	WBGene00242766	OVP12154	K12172:RANBP2, NUP358: E3 SUMO-protein ligase RanBP2 [EC:2.3.2.-]	Conserved across all nematodes and hosts	1210	4523	OVOC_OM2;OVOC_OM2;OVOC_OM2;OVOC_OM2;OVOC_OM2;OVOC_OM2;OVOC_OM2;OVOC_OM2;OVOC_OM2;OVOC_OM2;OVOC_OM2;OVOC_OM2;OVOC_OM2;OVOC_OM2;OVOC_OM2;OVOC_OM2;OVOC_OM2;OVOC_OM2;OVOC_OM2;OVOC_OM2;OVOC_OM2;OVOC_OM2;OVOC_OM2;OVOC_OM2;OVOC_OM2	-	-	0	-	-		0	5	7	1	0	0	2	0	17	4	19	17	11	17	5	12	6	8	1	2	21	21	17	0	6	8	1	0	0	2	0	20	5	33	19
	OVOC5156	WBGene00241965	OVP05544	IPR001611:Leucine-rich repeat;IPR003591:Leucine-rich repeat, typical subtype;IPR032675:Leucine-rich repeat domain superfamily	Conserved with some hosts	609	1830	OVOC_OM2;OVOC_OM2;OVOC_OM2;OVOC_OM2;OVOC_OM2;OVOC_OM2;OVOC_OM2;OVOC_OM2;OVOC_OM2;OVOC_OM2	Y	0.787	0	-	-		0	0	4	0	0	0	0	0	8	2	5	11	9	11	1	0	0	4	0	0	10	14	1	0	0	6	0	0	0	0	0	14	2	5	24
	OVOC12185	WBGene00248994	OVP14182	K13982:DDX4, VASA: probable ATP-dependent RNA helicase DDX4 [EC:3.6.4.13]	Conserved across all nematodes and hosts	817	2454	OVOC_OO_000001;OVOC_OO_000001;OVOC_OO_000001;OVOC_OO_000001;OVOC_OO_000001;OVOC_OO_000001;OVOC_OO_000001;OVOC_OO_000001;OVOC_OO_000001;OVOC_OO_000001;OVOC_OO_000001;OVOC_OO_000001;OVOC_OO_000001;OVOC_OO_000001;OVOC_OO_000001;OVOC_OO_000001;OVOC_OO_000001;OVOC_OO_000001;OVOC_OO_000001;OVOC_OO_000001;OVOC_OO_000001	-	-	0	-	-		0	5	4	4	2	2	3	0	11	3	9	6	3	7	1	1	1	7	5	3	14	8	1	0	5	6	5	2	2	4	0	14	4	11	7
	OVOC2245	WBGene00239054	OVP04411	IPR010480:Pepsin inhibitor-3-like repeated domain;IPR038412:Pepsin inhibitor-3 domain superfamily	Specific to nematodes and conserved with only some non-filarial species	195	640	OVOC_OM1b;OVOC_OM1b;OVOC_OM1b;OVOC_OM1b	-	-	2	-	-		1	0	1	0	1	0	1	1	1	1	1	3	1	1	0	2	3	2	1	2	1	3	3	1	0	1	0	1	0	1	1	1	1	1	6
	OVOC6520	WBGene00243329	OVP11664	Transforming acidic coiled-coil protein homolog	Specific to nematodes and conserved with only some non-filarial species	447	1344	OVOC_OM2;OVOC_OM2;OVOC_OM2;OVOC_OM2;OVOC_OM2;OVOC_OM2;OVOC_OM2;OVOC_OM2;OVOC_OM2	-	-	0	Y	0.668		0	1	4	0	0	0	4	0	5	1	6	5	3	7	3	3	4	4	0	4	7	7	5	0	1	4	0	0	0	4	0	7	1	12	5
	OVOC63	WBGene00236872	OVP10589	-	Specific to nematodes and conserved with only some non-filarial species	526	3586	OVOC_OM1b;OVOC_OM1b;OVOC_OM1b;OVOC_OM1b;OVOC_OM1b;OVOC_OM1b;OVOC_OM1b;OVOC_OM1b;OVOC_OM1b;OVOC_OM1b;OVOC_OM1b;OVOC_OM1b;OVOC_OM1b	-	-	0	-	-		0	0	4	0	0	0	0	0	10	2	9	6	8	7	4	6	4	4	0	0	11	9	6	0	0	4	0	0	0	0	0	12	2	15	7
	OVOC4068	WBGene00240877	OVP08074	IPR006953:Vesicle tethering protein Uso1/P115-like , head domain;IPR011989:Armadillo-like helical;IPR016024:Armadillo-type fold;IPR041209:Vesicle tethering protein p115, armadillo tether-repeat	Conserved across all nematodes and hosts	884	2655	OVOC_OM2;OVOC_OM2;OVOC_OM2;OVOC_OM2;OVOC_OM2;OVOC_OM2;OVOC_OM2;OVOC_OM2;OVOC_OM2;OVOC_OM2;OVOC_OM2;OVOC_OM2;OVOC_OM2;OVOC_OM2;OVOC_OM2;OVOC_OM2;OVOC_OM2;OVOC_OM2;OVOC_OM2	-	-	0	Y	0.756		0	2	5	0	2	0	1	4	7	3	6	9	7	8	4	7	3	6	2	4	8	11	8	0	2	5	0	2	0	1	5	14	4	13	17
	OVOC2965	WBGene00239774	OVP00928	DnaJ subfamily C member 3 homolog	Conserved across all nematodes and hosts	494	3109	OVOC_OM1b;OVOC_OM1b;OVOC_OM1b;OVOC_OM1b;OVOC_OM1b;OVOC_OM1b;OVOC_OM1b;OVOC_OM1b;OVOC_OM1b;OVOC_OM1b;OVOC_OM1b;OVOC_OM1b	-	-	0	-	-		0	0	2	1	2	0	4	0	2	0	6	6	8	8	1	6	5	2	3	4	6	11	9	0	0	2	1	2	0	5	0	2	0	7	7
	OVOC12121	WBGene00248930	OVP14475	K03267:ERF3, GSPT: peptide chain release factor subunit 3	Conserved across all nematodes and hosts	632	1899	OVOC_OM5;OVOC_OM5;OVOC_OM5;OVOC_OM5;OVOC_OM5;OVOC_OM5;OVOC_OM5;OVOC_OM5;OVOC_OM5;OVOC_OM5;OVOC_OM5;OVOC_OM5	-	-	0	-	-		0	4	4	0	1	0	0	2	5	3	7	6	8	9	2	6	3	5	1	2	7	10	6	0	4	6	0	1	0	0	2	10	3	9	9
	OVOC1895	WBGene00238704	OVP01450	Replication factor C subunit 4 homolog	Conserved across all nematodes and hosts	356	1071	OVOC_OM1b;OVOC_OM1b;OVOC_OM1b;OVOC_OM1b;OVOC_OM1b;OVOC_OM1b;OVOC_OM1b;OVOC_OM1b	-	-	0	-	-		0	1	3	0	0	0	1	0	7	1	10	2	1	8	0	2	1	3	0	1	11	8	2	0	1	3	0	0	0	1	0	9	1	14	3
	OVOC1214	WBGene00238023	OVP03102	Putative transcription elongation factor S-II	Conserved across all nematodes and hosts	315	1018	OVOC_OM1b;OVOC_OM1b;OVOC_OM1b;OVOC_OM1b;OVOC_OM1b;OVOC_OM1b;OVOC_OM1b;OVOC_OM1b	-	-	0	Y	0.654		0	1	1	1	0	0	2	0	4	1	4	4	3	3	2	3	2	2	1	2	4	4	3	0	1	1	1	0	0	2	0	5	1	7	5
	OVOC4195	WBGene00241004	OVP13749	Dynamin-1-like protein homolog	Conserved across all nematodes and hosts	727	2404	OVOC_OM2;OVOC_OM2;OVOC_OM2;OVOC_OM2;OVOC_OM2;OVOC_OM2;OVOC_OM2;OVOC_OM2;OVOC_OM2;OVOC_OM2;OVOC_OM2;OVOC_OM2;OVOC_OM2;OVOC_OM2;OVOC_OM2;OVOC_OM2;OVOC_OM2;OVOC_OM2;OVOC_OM2	-	-	0	-	-		1	2	4	0	1	0	4	4	5	5	7	9	5	9	2	5	4	5	1	5	10	10	6	1	3	4	0	2	0	4	6	5	6	8	11
	OVOC3968	WBGene00240777	OVP09057	IPR007110:Immunoglobulin-like domain;IPR013783:Immunoglobulin-like fold;IPR036179:Immunoglobulin-like domain superfamily	Specific to nematodes and conserved with only some non-filarial species	655	1968	OVOC_OM2;OVOC_OM2;OVOC_OM2;OVOC_OM2;OVOC_OM2;OVOC_OM2;OVOC_OM2;OVOC_OM2;OVOC_OM2;OVOC_OM2;OVOC_OM2;OVOC_OM2	Y	0.626	1	-	-		0	0	3	0	0	0	0	0	7	4	7	5	6	6	4	6	2	3	0	0	9	8	6	0	0	6	0	0	0	0	0	17	6	15	9
	OVOC8467	WBGene00245276	OVP14140	IPR002619:Domain of unknown function CX	Specific to nematodes and conserved with only some non-filarial species	263	6484	OVOC_OM3;OVOC_OM3;OVOC_OM3;OVOC_OM3;OVOC_OM3;OVOC_OM3;OVOC_OM3;OVOC_OM3;OVOC_OM3;OVOC_OM3;OVOC_OM3;OVOC_OM3;OVOC_OM3;OVOC_OM3;OVOC_OM3;OVOC_OM3;OVOC_OM3;OVOC_OM3;OVOC_OM3;OVOC_OM3;OVOC_OM3;OVOC_OM3;OVOC_OM3	Y	0.651	0	-	-		0	0	0	0	0	0	3	0	2	0	3	3	4	2	0	1	0	0	0	3	3	4	1	0	0	0	0	0	0	6	0	3	0	6	4
	OVOC10262	WBGene00247071	OVP10418	K12472:EPS15: epidermal growth factor receptor substrate 15	Conserved with some hosts	727	2867	OVOC_OM4;OVOC_OM4;OVOC_OM4;OVOC_OM4;OVOC_OM4;OVOC_OM4;OVOC_OM4;OVOC_OM4;OVOC_OM4;OVOC_OM4;OVOC_OM4;OVOC_OM4;OVOC_OM4;OVOC_OM4;OVOC_OM4;OVOC_OM4;OVOC_OM4	-	-	0	-	-		1	5	4	0	0	0	1	1	8	3	7	9	9	9	2	9	4	6	0	2	9	10	9	1	6	4	0	0	0	1	1	11	3	8	11
	OVOC2902	WBGene00239711	OVP05359	Protein lap1 homolog	Conserved with some hosts	1110	3333	OVOC_OM1b;OVOC_OM1b;OVOC_OM1b;OVOC_OM1b;OVOC_OM1b;OVOC_OM1b;OVOC_OM1b;OVOC_OM1b;OVOC_OM1b;OVOC_OM1b;OVOC_OM1b;OVOC_OM1b;OVOC_OM1b;OVOC_OM1b;OVOC_OM1b;OVOC_OM1b;OVOC_OM1b;OVOC_OM1b;OVOC_OM1b;OVOC_OM1b;OVOC_OM1b	-	-	0	-	-		0	0	9	0	3	0	0	0	15	4	13	11	12	12	4	9	6	9	3	0	18	17	11	0	0	13	0	3	0	0	0	19	5	21	20
	OVOC7627	WBGene00244436	OVP09239	-	Filarial-specific and conserved across filarial species	683	2052	OVOC_OM3;OVOC_OM3;OVOC_OM3;OVOC_OM3;OVOC_OM3;OVOC_OM3;OVOC_OM3;OVOC_OM3;OVOC_OM3;OVOC_OM3;OVOC_OM3;OVOC_OM3;OVOC_OM3;OVOC_OM3;OVOC_OM3;OVOC_OM3	-	-	0	-	-		0	0	3	0	0	0	0	0	12	6	12	8	5	10	3	4	4	3	0	0	15	11	6	0	0	3	0	0	0	0	0	19	6	23	10
	OVOC11631	WBGene00248440	OVP14310	Methionine--tRNA ligase, cytoplasmic homolog	Conserved across all nematodes and hosts	926	3053	OVOC_OM1a;OVOC_OM1a;OVOC_OM1a;OVOC_OM1a;OVOC_OM1a;OVOC_OM1a;OVOC_OM1a;OVOC_OM1a;OVOC_OM1a;OVOC_OM1a;OVOC_OM1a;OVOC_OM1a;OVOC_OM1a;OVOC_OM1a;OVOC_OM1a;OVOC_OM1a;OVOC_OM1a	-	-	0	-	-		1	4	4	0	1	0	3	3	9	3	11	12	11	8	2	8	4	6	1	4	13	14	8	1	4	5	0	1	0	3	3	15	3	20	20
	OVOC7094	WBGene00243903	OVP01790	K21915:KCTD3: BTB/POZ domain-containing protein KCTD3	Conserved across all nematodes and hosts	994	2985	OVOC_OM2;OVOC_OM2;OVOC_OM2;OVOC_OM2;OVOC_OM2;OVOC_OM2;OVOC_OM2;OVOC_OM2;OVOC_OM2;OVOC_OM2;OVOC_OM2;OVOC_OM2;OVOC_OM2;OVOC_OM2;OVOC_OM2;OVOC_OM2;OVOC_OM2;OVOC_OM2;OVOC_OM2;OVOC_OM2;OVOC_OM2;OVOC_OM2;OVOC_OM2	-	-	0	-	-		1	4	3	1	1	0	3	4	4	2	3	3	2	4	2	3	2	5	1	4	4	4	3	2	7	9	1	2	0	6	9	10	4	6	8
	OVOC4577	WBGene00241386	OVP10058	IPR025714:Methyltransferase domain;IPR029063:S-adenosyl-L-methionine-dependent methyltransferase	Conserved with some hosts	358	2779	OVOC_OM2;OVOC_OM2;OVOC_OM2;OVOC_OM2;OVOC_OM2;OVOC_OM2;OVOC_OM2;OVOC_OM2;OVOC_OM2;OVOC_OM2;OVOC_OM2;OVOC_OM2;OVOC_OM2;OVOC_OM2;OVOC_OM2;OVOC_OM2	-	-	0	-	-		0	1	2	0	2	1	1	3	1	2	2	3	0	2	2	2	2	3	2	3	3	3	3	0	1	2	0	3	1	1	4	1	2	2	3
	OVOC549	WBGene00237358	OVP10659	Nucleoporin-17 homolog	Conserved across all nematodes and hosts	371	2442	OVOC_OM1b;OVOC_OM1b;OVOC_OM1b;OVOC_OM1b;OVOC_OM1b;OVOC_OM1b;OVOC_OM1b;OVOC_OM1b;OVOC_OM1b	-	-	0	-	-		0	2	2	0	0	0	1	0	2	2	7	2	3	6	0	5	3	2	0	1	8	7	6	0	3	3	0	0	0	1	0	2	2	11	3
	OVOC4838	WBGene00241647	OVP11433	Protein phosphatase inhibitor 2 homolog	Conserved across all nematodes and hosts	203	12665	OVOC_OM2;OVOC_OM2;OVOC_OM2;OVOC_OM2;OVOC_OM2;OVOC_OM2;OVOC_OM2;OVOC_OM2;OVOC_OM2;OVOC_OM2;OVOC_OM2;OVOC_OM2;OVOC_OM2;OVOC_OM2;OVOC_OM2;OVOC_OM2;OVOC_OM2;OVOC_OM2;OVOC_OM2;OVOC_OM2;OVOC_OM2;OVOC_OM2;OVOC_OM2;OVOC_OM2;OVOC_OM2;OVOC_OM2;OVOC_OM2;OVOC_OM2;OVOC_OM2;OVOC_OM2;OVOC_OM2;OVOC_OM2;OVOC_OM2;OVOC_OM2;OVOC_OM2;OVOC_OM2;OVOC_OM2;OVOC_OM2;OVOC_OM2;OVOC_OM2;OVOC_OM2;OVOC_OM2;OVOC_OM2;OVOC_OM2;OVO…	-	-	0	-	-		0	1	1	0	1	0	0	1	2	0	2	1	2	1	1	1	1	1	1	1	3	2	1	0	1	1	0	1	0	0	2	3	0	4	1
	OVOC8122	WBGene00244931	OVP14477	IPR002918:Lipase EstA/Esterase EstB;IPR029058:Alpha/Beta hydrolase fold	Specific to nematodes and conserved with only some non-filarial species	326	4230	OVOC_OM3;OVOC_OM3;OVOC_OM3;OVOC_OM3;OVOC_OM3;OVOC_OM3;OVOC_OM3;OVOC_OM3;OVOC_OM3;OVOC_OM3;OVOC_OM3;OVOC_OM3;OVOC_OM3;OVOC_OM3;OVOC_OM3;OVOC_OM3;OVOC_OM3;OVOC_OM3;OVOC_OM3;OVOC_OM3;OVOC_OM3;OVOC_OM3;OVOC_OM3;OVOC_OM3;OVOC_OM3;OVOC_OM3;OVOC_OM3;OVOC_OM3;OVOC_OM3;OVOC_OM3;OVOC_OM3;OVOC_OM3;OVOC_OM3	Y	0.871	0	Y	0.77		0	0	0	0	0	0	0	0	0	0	0	7	6	3	2	1	1	0	0	0	0	7	2	0	0	0	0	0	0	0	0	0	0	0	32
	OVOC11137	WBGene00247946	OVP11183	Histidine--tRNA ligase homolog	Conserved with some hosts	523	1572	OVOC_OM4;OVOC_OM4;OVOC_OM4;OVOC_OM4;OVOC_OM4;OVOC_OM4;OVOC_OM4;OVOC_OM4;OVOC_OM4;OVOC_OM4;OVOC_OM4	-	-	0	-	-		2	4	4	0	0	0	0	1	7	1	6	4	4	6	1	5	2	6	0	1	8	7	5	2	5	5	0	0	0	0	2	7	1	11	5
	OVOC7745	WBGene00244554	OVP13485	IPR000082:SEA domain;IPR000152:EGF-type aspartate/asparagine hydroxylation site;IPR000742:EGF-like domain;IPR001881:EGF-like calcium-binding domain;IPR002035:von Willebrand factor, type A;IPR009030:Growth factor receptor cysteine-rich domain superfamily;IPR013032:EGF-like, conserved site;IPR018097:EGF-like calcium-binding, conserved site;IPR036364:SEA domain superfamily;IPR036465:von Willebrand f…	Conserved across all nematodes and hosts	1939	5820	OVOC_OM3;OVOC_OM3;OVOC_OM3;OVOC_OM3;OVOC_OM3;OVOC_OM3;OVOC_OM3;OVOC_OM3;OVOC_OM3;OVOC_OM3;OVOC_OM3;OVOC_OM3;OVOC_OM3;OVOC_OM3;OVOC_OM3;OVOC_OM3;OVOC_OM3;OVOC_OM3;OVOC_OM3;OVOC_OM3;OVOC_OM3;OVOC_OM3;OVOC_OM3;OVOC_OM3;OVOC_OM3;OVOC_OM3;OVOC_OM3;OVOC_OM3;OVOC_OM3;OVOC_OM3;OVOC_OM3;OVOC_OM3;OVOC_OM3;OVOC_OM3;OVOC_OM3;OVOC_OM3;OVOC_OM3;OVOC_OM3;OVOC_OM3	-	-	1	-	-		0	0	7	0	1	1	0	2	7	0	1	18	9	28	21	36	30	7	1	2	7	31	41	0	0	10	0	1	2	0	2	8	0	1	25
	OVOC3714	WBGene00240523	OVP03960	Transcription factor dpl-1 homolog	Conserved across all nematodes and hosts	470	1413	OVOC_OM1b;OVOC_OM1b;OVOC_OM1b;OVOC_OM1b;OVOC_OM1b;OVOC_OM1b;OVOC_OM1b;OVOC_OM1b;OVOC_OM1b;OVOC_OM1b	-	-	0	-	-		0	0	1	0	1	1	0	0	8	2	9	6	4	7	0	2	4	1	2	0	10	8	5	0	0	1	0	1	1	0	0	9	2	15	10
	OVOC13458	WBGene00255473	OVP14489	IPR008584:CXXC motif containing zinc binding protein, eukaryotic	Conserved with some hosts	163	3236	OVOC_OM2;OVOC_OM2;OVOC_OM2;OVOC_OM2;OVOC_OM2;OVOC_OM2;OVOC_OM2;OVOC_OM2;OVOC_OM2;OVOC_OM2;OVOC_OM2;OVOC_OM2;OVOC_OM2;OVOC_OM2;OVOC_OM2;OVOC_OM2;OVOC_OM2;OVOC_OM2;OVOC_OM2;OVOC_OM2;OVOC_OM2;OVOC_OM2;OVOC_OM2;OVOC_OM2;OVOC_OM2;OVOC_OM2;OVOC_OM2;OVOC_OM2;OVOC_OM2;OVOC_OM2;OVOC_OM2	-	-	0	-	-		1	0	1	0	1	0	1	2	2	1	1	2	0	2	0	1	0	1	1	3	3	3	1	1	0	1	0	1	0	1	2	2	1	1	2
[truncated: 1,311 more rows]
[truncated: 77 more columns]
